# Supplementary material for: Effect of Heat Stress on the Biosynthesis of Exopolysaccharides from Rhodotorula glutinis YM25079 and Its Underlying Mechanisms
Source: J Fungi (Basel). 2025 Dec 14;11(12):883. doi: 10.3390/jof11120883 (PMC12733683; doi:10.3390/jof11120883)
Supplement: Supplementary file 1 [file jof-11-00883-s001.zip]

Archive with 11 entries (11 files):
- Figure S1. Purification of crude EPSs.pdf
- Figure S2. UV-Vis spectrograms of EPS Y-1 and EPS Y-2 (a) and FT-IR spectrograms (b).pdf
- Figure S3. 1H NMR spectra of EPS Y-1 (a) and EPS Y-2 (b).pdf
- Figure S4. 13C NMR spectra of EPS Y-1 (a) and EPS Y-2 (b)..pdf
- Figure S5. Real-time fluorescent quantitative PCR (qPCR) versus transcriptome (RNA-seq ) results validation.pdf
- Table S1.  Effect of different fermentation temperatures on kinetic parameters of EPS batch fermentation process.pdf
- Table S2. Function annotion of unigenes.xls
- Table S3. Differential expression analysis results.xlsx
- Table S4. Information on the GO enrichment analysis.csv
- Table S5. Information on the KEGG enrichment analysIs.csv
- Table S6. Statistical table of sequencing data.xls
