# Supplementary material for: Effect of Heat Stress on the Biosynthesis of Exopolysaccharides from Rhodotorula glutinis YM25079 and Its Underlying Mechanisms
Source: J Fungi (Basel). 2025 Dec 14;11(12):883. doi: 10.3390/jof11120883 (PMC12733683; doi:10.3390/jof11120883)
Supplement: Supplementary file 1 [file jof-11-00883-s001.zip › Table S2. Function annotion of unigenes.xls]

Gene ID	GO_id	GO_term	Go_description	KO_id	KO_name	Pathway_id	Pathway_definition	EggNOG_id	EggNOG_Functional_Categories	NR_hit-name	NR_description	Swiss-Prot_hit-name	Swiss-Prot_description	Pfam_id	Domain	Domain_description
EVM0000020	GO:0016301;GO:0016491	molecular_function;molecular_function	MF:kinase activity;MF:oxidoreductase activity							XP_018270021.1	uncharacterized protein RHOBADRAFT_54552 [Rhodotorula graminis WP1]	sp|O23461|ARAK_ARATH	L-arabinokinase OS=Arabidopsis thaliana OX=3702 GN=ARA1 PE=1 SV=1
EVM0006490	GO:0016126;GO:0016628;GO:0000246;GO:0016021;GO:0006696;GO:0005783	biological_process;molecular_function;molecular_function;cellular_component;biological_process;cellular_component	BP:sterol biosynthetic process;MF:oxidoreductase activity, acting on the CH-CH group of donors, NAD or NADP as acceptor;MF:delta24(24-1) sterol reductase activity;CC:integral component of membrane;BP:ergosterol biosynthetic process;CC:endoplasmic reticulum	K00223	ERG4	map00100	Steroid biosynthesis	ENOG410XP67	I:Lipid transport and metabolism	XP_018269459.1	uncharacterized protein RHOBADRAFT_55158 [Rhodotorula graminis WP1]	sp|P25340|ERG4_YEAST	Delta(24(24(1)))-sterol reductase OS=Saccharomyces cerevisiae (strain ATCC 204508 / S288c) OX=559292 GN=ERG4 PE=1 SV=2	PF01222.19	ERG4_ERG24	Ergosterol biosynthesis ERG4/ERG24 family
EVM0003177	GO:0032585;GO:0016192;GO:0006623	cellular_component;biological_process;biological_process	CC:multivesicular body membrane;BP:vesicle-mediated transport;BP:protein targeting to vacuole							XP_018268008.1	uncharacterized protein RHOBADRAFT_47409 [Rhodotorula graminis WP1]			PF13911.8	AhpC-TSA_2	AhpC/TSA antioxidant enzyme
EVM0002443
EVM0001140	GO:0016787;GO:0005730;GO:0004386;GO:0003724;GO:0000472;GO:0003676;GO:0000447;GO:0000480;GO:0005524	molecular_function;cellular_component;molecular_function;molecular_function;biological_process;molecular_function;biological_process;biological_process;molecular_function	MF:hydrolase activity;CC:nucleolus;MF:helicase activity;MF:RNA helicase activity;BP:endonucleolytic cleavage to generate mature 5'-end of SSU-rRNA from (SSU-rRNA, 5.8S rRNA, LSU-rRNA;MF:nucleic acid binding;BP:endonucleolytic cleavage in ITS1 to separate SSU-rRNA from 5.8S rRNA and LSU-rRNA from tricistronic rRNA transcript (SSU-rRNA, 5.8S rRNA, LSU-rRNA;BP:endonucleolytic cleavage in 5'-ETS of t…	K14778	DDX49, DBP8					XP_018273030.1	uncharacterized protein RHOBADRAFT_51954 [Rhodotorula graminis WP1]	sp|P0CR02|DBP8_CRYNJ	ATP-dependent RNA helicase DBP8 OS=Cryptococcus neoformans var. neoformans serotype D (strain JEC21 / ATCC MYA-565) OX=214684 GN=DBP8 PE=3 SV=1	PF00270.31;PF00271.33	DEAD;Helicase_C	DEAD/DEAH box helicase;Helicase conserved C-terminal domain
EVM0000415										TNY18262.1	hypothetical protein DMC30DRAFT_355801 [Rhodotorula diobovata]
EVM0001200										XP_018270604.1	uncharacterized protein RHOBADRAFT_45045 [Rhodotorula graminis WP1]
EVM0002467										XP_018268433.1	uncharacterized protein RHOBADRAFT_46835 [Rhodotorula graminis WP1]
EVM0001093	GO:0016787;GO:0042626;GO:0016021;GO:0008559;GO:0005886;GO:0005524	molecular_function;molecular_function;cellular_component;molecular_function;cellular_component;molecular_function	MF:hydrolase activity;MF:ATPase activity, coupled to transmembrane movement of substances;CC:integral component of membrane;MF:xenobiotic-transporting ATPase activity;CC:plasma membrane;MF:ATP binding							TNY21490.1	ABC transporter [Rhodotorula diobovata]	sp|A0A0D1CZ63|FER6_USTMA	Multidrug resistance protein fer6 OS=Ustilago maydis (strain 521 / FGSC 9021) OX=237631 GN=fer6 PE=2 SV=1	PF00005.29;PF00664.25;PF02463.21	ABC_tran;ABC_membrane;SMC_N	ABC transporter;ABC transporter transmembrane region;RecF/RecN/SMC N terminal domain
EVM0001847										XP_018274579.1	uncharacterized protein RHOBADRAFT_50988 [Rhodotorula graminis WP1]
EVM0001412										XP_018274598.1	uncharacterized protein RHOBADRAFT_51004 [Rhodotorula graminis WP1]	sp|P81898|PNAA_PRUDU	Peptide-N4-(N-acetyl-beta-glucosaminyl)asparagine amidase A OS=Prunus dulcis OX=3755 PE=1 SV=2	PF12222.10	PNGaseA	Peptide N-acetyl-beta-D-glucosaminyl asparaginase amidase A
EVM0003549	GO:0042134;GO:0005634;GO:0008270;GO:0006355;GO:0006351;GO:0003676;GO:0003746;GO:0046872;GO:0006364	molecular_function;cellular_component;molecular_function;biological_process;biological_process;molecular_function;molecular_function;molecular_function;biological_process	MF:rRNA primary transcript binding;CC:nucleus;MF:zinc ion binding;BP:regulation of transcription, DNA-templated;BP:transcription, DNA-templated;MF:nucleic acid binding;MF:translation elongation factor activity;MF:metal ion binding;BP:rRNA processing							XP_018273995.1	uncharacterized protein RHOBADRAFT_40491 [Rhodotorula graminis WP1]			PF07500.16;PF08711.13	TFIIS_M;Med26	Transcription factor S-II (TFIIS), central domain;TFIIS helical bundle-like domain
EVM0005865	GO:0016740;GO:0016874	molecular_function;molecular_function	MF:transferase activity;MF:ligase activity	K01966	PCCB, pccB	map00630;map00280;map00640	Glyoxylate and dicarboxylate metabolism;Valine, leucine and isoleucine degradation;Propanoate metabolism	COG4799	I:Lipid transport and metabolism	KNE67671.1	propionyl-CoA carboxylase beta chain, mitochondrial [Allomyces macrogynus ATCC 38327]	sp|Q3J4E3|PCCB_RHOS4	Propionyl-CoA carboxylase beta chain OS=Rhodobacter sphaeroides (strain ATCC 17023 / DSM 158 / JCM 6121 / NBRC 12203 / NCIMB 8253 / ATH 2.4.1.) OX=272943 GN=pccB PE=1 SV=1	PF01039.24	Carboxyl_trans	Carboxyl transferase domain
EVM0005520	GO:0016021	cellular_component	CC:integral component of membrane							XP_018269862.1	uncharacterized protein RHOBADRAFT_45104 [Rhodotorula graminis WP1]
EVM0007159	GO:0015031;GO:0005743	biological_process;cellular_component	BP:protein transport;CC:mitochondrial inner membrane	K17777	TIM9					XP_018268353.1	uncharacterized protein RHOBADRAFT_66920 [Rhodotorula graminis WP1]	sp|Q6C6Z2|TIM9_YARLI	Mitochondrial import inner membrane translocase subunit TIM9 OS=Yarrowia lipolytica (strain CLIB 122 / E 150) OX=284591 GN=TIM9 PE=3 SV=1	PF02953.17	zf-Tim10_DDP	Tim10/DDP family zinc finger
EVM0002115	GO:0005634;GO:0003924;GO:0003746;GO:0005525;GO:0008380;GO:0006397	cellular_component;molecular_function;molecular_function;molecular_function;biological_process;biological_process	CC:nucleus;MF:GTPase activity;MF:translation elongation factor activity;MF:GTP binding;BP:RNA splicing;BP:mRNA processing	K12852	EFTUD2	map03040	Spliceosome			TNY20529.1	elongation factor EF-2 [Rhodotorula diobovata]	sp|O08810|U5S1_MOUSE	116 kDa U5 small nuclear ribonucleoprotein component OS=Mus musculus OX=10090 GN=Eftud2 PE=1 SV=1	PF00009.29;PF16004.7;PF03764.20;PF00679.26;PF03144.27;PF01926.25;PF14492.8	GTP_EFTU;EFTUD2;EFG_IV;EFG_C;GTP_EFTU_D2;MMR_HSR1;EFG_III	Elongation factor Tu GTP binding domain;116 kDa U5 small nuclear ribonucleoprotein component N-terminus;Elongation factor G, domain IV;Elongation factor G C-terminus;Elongation factor Tu domain 2;50S ribosome-binding GTPase;Elongation Factor G, domain III
EVM0004542	GO:0102148;GO:0005975;GO:0051087;GO:0030150;GO:0005743;GO:0004563	molecular_function;biological_process;molecular_function;biological_process;cellular_component;molecular_function	MF:N-acetyl-beta-D-galactosaminidase activity;BP:carbohydrate metabolic process;MF:chaperone binding;BP:protein import into mitochondrial matrix;CC:mitochondrial inner membrane;MF:beta-N-acetylhexosaminidase activity	K17804	TIM44					XP_018270292.1	uncharacterized protein RHOBADRAFT_37215 [Rhodotorula graminis WP1]	sp|Q01852|TIM44_YEAST	Mitochondrial import inner membrane translocase subunit TIM44 OS=Saccharomyces cerevisiae (strain ATCC 204508 / S288c) OX=559292 GN=TIM44 PE=1 SV=1	PF04280.17	Tim44	Tim44-like domain
EVM0004516	GO:0003871;GO:0009086;GO:0008270;GO:0032259	molecular_function;biological_process;molecular_function;biological_process	MF:5-methyltetrahydropteroyltriglutamate-homocysteine S-methyltransferase activity;BP:methionine biosynthetic process;MF:zinc ion binding;BP:methylation					COG0620	E:Amino acid transport and metabolism	XP_018269937.1	uncharacterized protein RHOBADRAFT_45180 [Rhodotorula graminis WP1]	sp|P42319|YXJH_BACSU	Uncharacterized protein YxjH OS=Bacillus subtilis (strain 168) OX=224308 GN=yxjH PE=4 SV=4	PF01717.20;PF08267.14	Meth_synt_2;Meth_synt_1	Cobalamin-independent synthase, Catalytic domain;Cobalamin-independent synthase, N-terminal domain
EVM0005255										TNY18445.1	hypothetical protein DMC30DRAFT_53753 [Rhodotorula diobovata]	sp|B8NKS1|MUB1_ASPFN	MYND-type zinc finger protein samB OS=Aspergillus flavus (strain ATCC 200026 / FGSC A1120 / NRRL 3357 / JCM 12722 / SRRC 167) OX=332952 GN=samB PE=3 SV=1	PF01753.20	zf-MYND	MYND finger
EVM0000056	GO:0003743	molecular_function	MF:translation initiation factor activity	K15198	BDP1, TFC5					XP_018268210.1	uncharacterized protein RHOBADRAFT_55994 [Rhodotorula graminis WP1]	sp|O94481|TFC5_SCHPO	Transcription factor TFIIIB component B'' OS=Schizosaccharomyces pombe (strain 972 / ATCC 24843) OX=284812 GN=bdp1 PE=3 SV=2	PF15963.7;PF00249.33	Myb_DNA-bind_7;Myb_DNA-binding	Myb DNA-binding like;Myb-like DNA-binding domain
EVM0003167	GO:0005524;GO:0004672	molecular_function;molecular_function	MF:ATP binding;MF:protein kinase activity							XP_018273686.1	uncharacterized protein RHOBADRAFT_51464 [Rhodotorula graminis WP1]
EVM0007139	GO:0016272;GO:0006457	cellular_component;biological_process	CC:prefoldin complex;BP:protein folding							XP_018267902.1	uncharacterized protein RHOBADRAFT_18860 [Rhodotorula graminis WP1]
EVM0000475	GO:0016567;GO:0016021;GO:0046872;GO:0008270	biological_process;cellular_component;molecular_function;molecular_function	BP:protein ubiquitination;CC:integral component of membrane;MF:metal ion binding;MF:zinc ion binding					ENOG41121N2	O:Posttranslational modification, protein turnover, chaperones	XP_018268203.1	uncharacterized protein RHOBADRAFT_55988 [Rhodotorula graminis WP1]	sp|Q9FL42|ATL69_ARATH	Putative RING-H2 finger protein ATL69 OS=Arabidopsis thaliana OX=3702 GN=ATL69 PE=3 SV=1	PF12678.9;PF13639.8;PF13445.8;PF00097.27;PF13923.8;PF14634.8	zf-rbx1;zf-RING_2;zf-RING_UBOX;zf-C3HC4;zf-C3HC4_2;zf-RING_5	RING-H2 zinc finger domain;Ring finger domain;RING-type zinc-finger;Zinc finger, C3HC4 type (RING finger;Zinc finger, C3HC4 type (RING finger;zinc-RING finger domain
EVM0000409	GO:0000413;GO:0006457;GO:0003755	biological_process;biological_process;molecular_function	BP:protein peptidyl-prolyl isomerization;BP:protein folding;MF:peptidyl-prolyl cis-trans isomerase activity	K12737	SDCCAG10			COG0652	O:Posttranslational modification, protein turnover, chaperones	XP_016272213.1	Peptidyl-prolyl cis-trans isomerase, cyclophilin-type [Rhodotorula toruloides NP11]	sp|P0CP93|CWC27_CRYNB	Peptidyl-prolyl isomerase CWC27 OS=Cryptococcus neoformans var. neoformans serotype D (strain B-3501A) OX=283643 GN=CWC27 PE=3 SV=1	PF00160.23	Pro_isomerase	Cyclophilin type peptidyl-prolyl cis-trans isomerase/CLD
EVM0004259	GO:0008094;GO:0016787;GO:0006281;GO:0005524;GO:0003677	molecular_function;molecular_function;biological_process;molecular_function;molecular_function	MF:DNA-dependent ATPase activity;MF:hydrolase activity;BP:DNA repair;MF:ATP binding;MF:DNA binding	K10871	RAD51L3, RAD51D	map03440	Homologous recombination			XP_018273271.1	uncharacterized protein RHOBADRAFT_52159 [Rhodotorula graminis WP1]	sp|Q2HJ51|RA51D_BOVIN	DNA repair protein RAD51 homolog 4 OS=Bos taurus OX=9913 GN=RAD51D PE=2 SV=1	PF08423.13;PF00154.23;PF13481.8	Rad51;RecA;AAA_25	Rad51;recA bacterial DNA recombination protein;AAA domain
EVM0006725	GO:0016740;GO:0006749	molecular_function;biological_process	MF:transferase activity;BP:glutathione metabolic process					COG0625	O:Posttranslational modification, protein turnover, chaperones	XP_018271463.1	uncharacterized protein RHOBADRAFT_43920 [Rhodotorula graminis WP1]			PF13417.8;PF13409.8	GST_N_3;GST_N_2	Glutathione S-transferase, N-terminal domain;Glutathione S-transferase, N-terminal domain
EVM0007298	GO:0003725	molecular_function	MF:double-stranded RNA binding	K07566	tsaC, rimN, SUA5			COG0009	J:Translation, ribosomal structure and biogenesis	XP_018273210.1	uncharacterized protein RHOBADRAFT_52107 [Rhodotorula graminis WP1]	sp|O94530|SUA5_SCHPO	Threonylcarbamoyl-AMP synthase OS=Schizosaccharomyces pombe (strain 972 / ATCC 24843) OX=284812 GN=sua5 PE=3 SV=1	PF01300.20;PF03481.15	Sua5_yciO_yrdC;SUA5	Telomere recombination;Putative GTP-binding controlling metal-binding
EVM0005603	GO:0016021	cellular_component	CC:integral component of membrane					ENOG4111RRA	S:Function unknown	XP_018267674.1	uncharacterized protein RHOBADRAFT_47580 [Rhodotorula graminis WP1]			PF02656.17	DUF202	Domain of unknown function (DUF202
EVM0006678										XP_018273395.1	uncharacterized protein RHOBADRAFT_51218 [Rhodotorula graminis WP1]
EVM0003143										TNY16885.1	hypothetical protein DMC30DRAFT_410158, partial [Rhodotorula diobovata]
EVM0004578	GO:0016740;GO:0016874	molecular_function;molecular_function	MF:transferase activity;MF:ligase activity	K01969	E6.4.1.4B	map00280	Valine, leucine and isoleucine degradation	COG4799	I:Lipid transport and metabolism	KAG0779953.1	hypothetical protein G6F22_010345 [Rhizopus oryzae]	sp|I6YDK7|ACCD1_MYCTU	Biotin-dependent 3-methylcrotonyl-coenzyme A carboxylase beta1 subunit OS=Mycobacterium tuberculosis (strain ATCC 25618 / H37Rv) OX=83332 GN=accD1 PE=1 SV=1	PF01039.24	Carboxyl_trans	Carboxyl transferase domain
EVM0005249	GO:0016301;GO:0045127	molecular_function;molecular_function	MF:kinase activity;MF:N-acetylglucosamine kinase activity							XP_018268114.1	uncharacterized protein RHOBADRAFT_66990 [Rhodotorula graminis WP1]	sp|Q54PM7|NAGK_DICDI	N-acetyl-D-glucosamine kinase OS=Dictyostelium discoideum OX=44689 GN=nagk PE=3 SV=2	PF01869.22	BcrAD_BadFG	BadF/BadG/BcrA/BcrD ATPase family
EVM0005627										XP_018269428.1	uncharacterized protein RHOBADRAFT_55131 [Rhodotorula graminis WP1]
EVM0007653	GO:0005829;GO:0003924;GO:0042910;GO:1990961;GO:0016021;GO:0016920;GO:0005525	cellular_component;molecular_function;molecular_function;biological_process;cellular_component;molecular_function;molecular_function	CC:cytosol;MF:GTPase activity;MF:xenobiotic transporter activity;BP:drug transmembrane export;CC:integral component of membrane;MF:pyroglutamyl-peptidase activity;MF:GTP binding	K07552	bcr, tcaB			ENOG410XNNX	P:Inorganic ion transport and metabolism	RKP28318.1	ArgK protein-domain-containing protein [Syncephalis pseudoplumigaleata]	sp|P28246|BCR_ECOLI	Bicyclomycin resistance protein OS=Escherichia coli (strain K12) OX=83333 GN=bcr PE=1 SV=4	PF07690.18	MFS_1	Major Facilitator Superfamily
EVM0006130	GO:0140132;GO:0051537;GO:0016226;GO:0044571;GO:0005759;GO:0005506	molecular_function;molecular_function;biological_process;biological_process;cellular_component;molecular_function	MF:iron-sulfur cluster carrier activity;MF:2 iron, 2 sulfur cluster binding;BP:iron-sulfur cluster assembly;BP:[2Fe-2S] cluster assembly;CC:mitochondrial matrix;MF:iron ion binding	K22068	ISCU					TNY22128.1	FeS cluster assembly scaffold IscU [Rhodotorula diobovata]	sp|Q6CRQ9|ISU1_KLULA	Iron sulfur cluster assembly protein 1, mitochondrial OS=Kluyveromyces lactis (strain ATCC 8585 / CBS 2359 / DSM 70799 / NBRC 1267 / NRRL Y-1140 / WM37) OX=284590 GN=ISU1 PE=3 SV=1	PF01592.18	NifU_N	NifU-like N terminal domain
EVM0004176										XP_016271292.1	hypothetical protein RHTO_03707 [Rhodotorula toruloides NP11]			PF15387.8	DUF4611	Domain of unknown function (DUF4611
EVM0002842	GO:0016491	molecular_function	MF:oxidoreductase activity							XP_018273702.1	uncharacterized protein RHOBADRAFT_51479 [Rhodotorula graminis WP1]			PF13561.8;PF00106.27	adh_short_C2;adh_short	Enoyl-(Acyl carrier protein) reductase;short chain dehydrogenase
EVM0003309	GO:0004590;GO:0006207;GO:0044205	molecular_function;biological_process;biological_process	MF:orotidine-5'-phosphate decarboxylase activity;BP:'de novo' pyrimidine nucleobase biosynthetic process;BP:'de novo' UMP biosynthetic process	K01591	pyrF	map00240;map01240	Pyrimidine metabolism;Biosynthesis of cofactors	COG0284	F:Nucleotide transport and metabolism	XP_018271357.1	orotidine 5'-phosphate decarboxylase [Rhodotorula graminis WP1]	sp|P15188|PYRF_USTMA	Orotidine 5'-phosphate decarboxylase OS=Ustilago maydis (strain 521 / FGSC 9021) OX=237631 GN=PYR6 PE=2 SV=2	PF00215.26	OMPdecase	Orotidine 5'-phosphate decarboxylase / HUMPS family
EVM0003801	GO:0006782;GO:0004109;GO:0016021	biological_process;molecular_function;cellular_component	BP:protoporphyrinogen IX biosynthetic process;MF:coproporphyrinogen oxidase activity;CC:integral component of membrane	K00228	CPOX, hemF	map00860;map01240	Porphyrin and chlorophyll metabolism;Biosynthesis of cofactors	COG0408	H:Coenzyme transport and metabolism	XP_018273604.1	uncharacterized protein RHOBADRAFT_64505 [Rhodotorula graminis WP1]	sp|P35055|HEM6_SOYBN	Oxygen-dependent coproporphyrinogen-III oxidase, chloroplastic OS=Glycine max OX=3847 GN=CPX PE=2 SV=1	PF01218.20	Coprogen_oxidas	Coproporphyrinogen III oxidase
EVM0003323	GO:0005634;GO:0003677;GO:0022857;GO:0000786;GO:0046982;GO:0016021	cellular_component;molecular_function;molecular_function;cellular_component;molecular_function;cellular_component	CC:nucleus;MF:DNA binding;MF:transmembrane transporter activity;CC:nucleosome;MF:protein heterodimerization activity;CC:integral component of membrane					COG0477	G:Carbohydrate transport and metabolism	XP_018270337.1	uncharacterized protein RHOBADRAFT_66576 [Rhodotorula graminis WP1]	sp|G3Y4N5|CEX1_ASPNA	Citrate exporter 1 OS=Aspergillus niger (strain ATCC 1015 / CBS 113.46 / FGSC A1144 / LSHB Ac4 / NCTC 3858a / NRRL 328 / USDA 3528.7) OX=380704 GN=cex1 PE=3 SV=2	PF07690.18;PF00083.26	MFS_1;Sugar_tr	Major Facilitator Superfamily;Sugar (and other) transporter
EVM0007145	GO:0051391;GO:0008033;GO:0008080;GO:0005730;GO:0000154;GO:0042274;GO:0006364;GO:0005524	biological_process;biological_process;molecular_function;cellular_component;biological_process;biological_process;biological_process;molecular_function	BP:tRNA acetylation;BP:tRNA processing;MF:N-acetyltransferase activity;CC:nucleolus;BP:rRNA modification;BP:ribosomal small subunit biogenesis;BP:rRNA processing;MF:ATP binding	K14521	NAT10, KRE33	map03008	Ribosome biogenesis in eukaryotes			XP_018269070.1	uncharacterized protein RHOBADRAFT_48805 [Rhodotorula graminis WP1]	sp|P87115|NAT10_SCHPO	RNA cytidine acetyltransferase OS=Schizosaccharomyces pombe (strain 972 / ATCC 24843) OX=284812 GN=nat10 PE=1 SV=1	PF13718.8;PF13725.8;PF05127.16;PF08351.13	GNAT_acetyltr_2;tRNA_bind_2;Helicase_RecD;DUF1726	GNAT acetyltransferase 2;Possible tRNA binding domain;Helicase;Domain of unknown function (DUF1726
EVM0006110	GO:0003924;GO:0005525	molecular_function;molecular_function	MF:GTPase activity;MF:GTP binding							XP_018268255.1	uncharacterized protein RHOBADRAFT_56026 [Rhodotorula graminis WP1]	sp|Q4R8D2|GNL1_MACFA	Guanine nucleotide-binding protein-like 1 OS=Macaca fascicularis OX=9541 GN=GNL1 PE=2 SV=1	PF01926.25	MMR_HSR1	50S ribosome-binding GTPase
EVM0003452										XP_018269647.1	uncharacterized protein RHOBADRAFT_45559 [Rhodotorula graminis WP1]
EVM0006890	GO:0005737;GO:0005840;GO:0031333;GO:0004860;GO:0003785;GO:0034198;GO:0006417;GO:0140469;GO:0043022;GO:1905538	cellular_component;cellular_component;biological_process;molecular_function;molecular_function;biological_process;biological_process;biological_process;molecular_function;molecular_function	CC:cytoplasm;CC:ribosome;BP:negative regulation of protein complex assembly;MF:protein kinase inhibitor activity;MF:actin monomer binding;BP:cellular response to amino acid starvation;BP:regulation of translation;BP:GCN2-mediated signaling;MF:ribosome binding;MF:polysome binding					COG1739	S:Function unknown	XP_018273249.1	uncharacterized protein RHOBADRAFT_52141 [Rhodotorula graminis WP1]	sp|O13997|YIH1_SCHPO	Protein IMPACT homolog OS=Schizosaccharomyces pombe (strain 972 / ATCC 24843) OX=284812 GN=yih1 PE=3 SV=1	PF01205.21	UPF0029	Uncharacterized protein family UPF0029
EVM0006073	GO:0015031;GO:0006890;GO:0005783;GO:0016491	biological_process;biological_process;cellular_component;molecular_function	BP:protein transport;BP:retrograde vesicle-mediated transport, Golgi to ER;CC:endoplasmic reticulum;MF:oxidoreductase activity					ENOG4110E76	S:Function unknown	XP_018274344.1	uncharacterized protein RHOBADRAFT_50776 [Rhodotorula graminis WP1]	sp|Q9P7J1|SWT1_SCHPO	Transcriptional protein swt1 OS=Schizosaccharomyces pombe (strain 972 / ATCC 24843) OX=284812 GN=swt1 PE=3 SV=2	PF13638.8	PIN_4	PIN domain
EVM0005913	GO:0016021;GO:0006807;GO:0005730	cellular_component;biological_process;cellular_component	CC:integral component of membrane;BP:nitrogen compound metabolic process;CC:nucleolus							XP_018269626.1	uncharacterized protein RHOBADRAFT_38149 [Rhodotorula graminis WP1]	sp|Q9UTP4|YLL3_SCHPO	Smr domain-containing protein C11H11.03c OS=Schizosaccharomyces pombe (strain 972 / ATCC 24843) OX=284812 GN=SPAC11H11.03c PE=4 SV=1	PF08590.12;PF01713.23	DUF1771;Smr	Domain of unknown function (DUF1771;Smr domain
EVM0007125	GO:0016579;GO:0006511;GO:0005085;GO:0004843	biological_process;biological_process;molecular_function;molecular_function	BP:protein deubiquitination;BP:ubiquitin-dependent protein catabolic process;MF:guanyl-nucleotide exchange factor activity;MF:thiol-dependent ubiquitin-specific protease activity					ENOG41120U6	S:Function unknown	TNY19259.1	Proteophosphoglycan ppg4 [Rhodotorula diobovata]			PF00621.22	RhoGEF	RhoGEF domain
EVM0006731	GO:0032392;GO:0032079;GO:0070615;GO:0006338;GO:0006311;GO:0035861;GO:0005634;GO:0030491;GO:0016817;GO:0015616;GO:0007131;GO:0000722;GO:0005524	biological_process;biological_process;molecular_function;biological_process;biological_process;cellular_component;cellular_component;biological_process;molecular_function;molecular_function;biological_process;biological_process;molecular_function	BP:DNA geometric change;BP:positive regulation of endodeoxyribonuclease activity;MF:nucleosome-dependent ATPase activity;BP:chromatin remodeling;BP:meiotic gene conversion;CC:site of double-strand break;CC:nucleus;BP:heteroduplex formation;MF:hydrolase activity, acting on acid anhydrides;MF:DNA translocase activity;BP:reciprocal meiotic recombination;BP:telomere maintenance via recombination;MF:A…	K10875	RAD54L, RAD54	map03440	Homologous recombination	COG0553	L:Replication, recombination and repair	TNY19985.1	DNA supercoiling [Rhodotorula diobovata]	sp|P41410|RAD54_SCHPO	DNA repair protein rhp54 OS=Schizosaccharomyces pombe (strain 972 / ATCC 24843) OX=284812 GN=rhp54 PE=1 SV=2	PF00176.25;PF08658.12;PF00271.33;PF04851.17;PF16203.7	SNF2-rel_dom;Rad54_N;Helicase_C;ResIII;ERCC3_RAD25_C	SNF2-related domain;Rad54 N terminal;Helicase conserved C-terminal domain;Type III restriction enzyme, res subunit;ERCC3/RAD25/XPB C-terminal helicase
EVM0003990	GO:0006355;GO:0016021;GO:0005634;GO:0003677	biological_process;cellular_component;cellular_component;molecular_function	BP:regulation of transcription, DNA-templated;CC:integral component of membrane;CC:nucleus;MF:DNA binding	K15113	SLC25A28_37, MFRN			ENOG410XNT2	O:Posttranslational modification, protein turnover, chaperones	XP_018268222.1	uncharacterized protein RHOBADRAFT_56003 [Rhodotorula graminis WP1]	sp|Q09834|YAD8_SCHPO	Uncharacterized mitochondrial carrier C4G8.08 OS=Schizosaccharomyces pombe (strain 972 / ATCC 24843) OX=284812 GN=SPAC4G8.08 PE=3 SV=1	PF00153.29	Mito_carr	Mitochondrial carrier protein
EVM0001818	GO:0005634;GO:0001228;GO:0003677;GO:0000978;GO:0016021;GO:0000981	cellular_component;molecular_function;molecular_function;molecular_function;cellular_component;molecular_function	CC:nucleus;MF:transcriptional activator activity, RNA polymerase II transcription regulatory region sequence-specific binding;MF:DNA binding;MF:RNA polymerase II core promoter proximal region sequence-specific DNA binding;CC:integral component of membrane;MF:RNA polymerase II transcription factor activity, sequence-specific DNA binding	K06053	RBPSUH, RBPJK			ENOG410XV7K	K:Transcription	XP_018271119.1	uncharacterized protein RHOBADRAFT_53968 [Rhodotorula graminis WP1]	sp|Q5RFK6|SUH_PONAB	Recombining binding protein suppressor of hairless OS=Pongo abelii OX=9601 GN=RBPJ PE=2 SV=1	PF09271.13;PF20144.1	LAG1-DNAbind;TIG_SUH	LAG1, DNA binding;TIG domain
EVM0002689	GO:0005721;GO:0003677;GO:0006366;GO:0005665;GO:0003723;GO:0032549;GO:0003899;GO:0031048;GO:0046872;GO:0006351	cellular_component;molecular_function;biological_process;cellular_component;molecular_function;molecular_function;molecular_function;biological_process;molecular_function;biological_process	CC:pericentric heterochromatin;MF:DNA binding;BP:transcription from RNA polymerase II promoter;CC:DNA-directed RNA polymerase II, core complex;MF:RNA binding;MF:ribonucleoside binding;MF:DNA-directed RNA polymerase activity;BP:chromatin silencing by small RNA;MF:metal ion binding;BP:transcription, DNA-templated	K03010	RPB2, POLR2B	map03020	RNA polymerase			TNY22999.1	hypothetical protein DMC30DRAFT_348068 [Rhodotorula diobovata]	sp|Q02061|RPB2_SCHPO	DNA-directed RNA polymerase II subunit RPB2 OS=Schizosaccharomyces pombe (strain 972 / ATCC 24843) OX=284812 GN=rpb2 PE=1 SV=2	PF00562.30;PF04563.17;PF04561.16;PF04560.22;PF04565.18;PF04566.15;PF04567.19	RNA_pol_Rpb2_6;RNA_pol_Rpb2_1;RNA_pol_Rpb2_2;RNA_pol_Rpb2_7;RNA_pol_Rpb2_3;RNA_pol_Rpb2_4;RNA_pol_Rpb2_5	RNA polymerase Rpb2, domain 6;RNA polymerase beta subunit;RNA polymerase Rpb2, domain 2;RNA polymerase Rpb2, domain 7;RNA polymerase Rpb2, domain 3;RNA polymerase Rpb2, domain 4;RNA polymerase Rpb2, domain 5
EVM0007649	GO:0038023;GO:0016021;GO:0000139;GO:0030659;GO:0007041;GO:0031966;GO:0005537	molecular_function;cellular_component;cellular_component;cellular_component;biological_process;cellular_component;molecular_function	MF:signaling receptor activity;CC:integral component of membrane;CC:Golgi membrane;CC:cytoplasmic vesicle membrane;BP:lysosomal transport;CC:mitochondrial membrane;MF:mannose binding	K06564;K10089	IGF2R, CD222;M6PR	map04145;map04144	Phagosome;Endocytosis	ENOG410ZWHP	U:Intracellular trafficking, secretion, and vesicular transport	XP_018272446.1	uncharacterized protein RHOBADRAFT_52409 [Rhodotorula graminis WP1]	sp|O59745|YN29_SCHPO	Putative mannose 6-phosphate receptor-like protein C530.09c OS=Schizosaccharomyces pombe (strain 972 / ATCC 24843) OX=284812 GN=SPBC530.09c PE=3 SV=1	PF00878.20;PF02157.17;PF09451.12;PF13015.8	CIMR;Man-6-P_recep;ATG27;PRKCSH_1	Cation-independent mannose-6-phosphate receptor repeat;Mannose-6-phosphate receptor;Autophagy-related protein 27;Glucosidase II beta subunit-like protein
EVM0002706	GO:0003735;GO:0006412;GO:0005840	molecular_function;biological_process;cellular_component	MF:structural constituent of ribosome;BP:translation;CC:ribosome	K02996	RP-S9, MRPS9, rpsI	map03010	Ribosome			XP_018273782.1	uncharacterized protein RHOBADRAFT_51549 [Rhodotorula graminis WP1]	sp|Q757I0|RT09_ASHGO	37S ribosomal protein S9, mitochondrial OS=Ashbya gossypii (strain ATCC 10895 / CBS 109.51 / FGSC 9923 / NRRL Y-1056) OX=284811 GN=MRPS9 PE=3 SV=1	PF00380.21	Ribosomal_S9	Ribosomal protein S9/S16
EVM0006365	GO:0003735;GO:0006412;GO:0005840	molecular_function;biological_process;cellular_component	MF:structural constituent of ribosome;BP:translation;CC:ribosome	K02946	RP-S10, MRPS10, rpsJ	map03010	Ribosome	ENOG4111CS6;COG0051	S:Function unknown;J:Translation, ribosomal structure and biogenesis	XP_018274690.1	uncharacterized protein RHOBADRAFT_51085 [Rhodotorula graminis WP1]	sp|P0CQ55|RT10_CRYNB	37S ribosomal protein S10, mitochondrial OS=Cryptococcus neoformans var. neoformans serotype D (strain B-3501A) OX=283643 GN=RSM10 PE=3 SV=1	PF00338.24	Ribosomal_S10	Ribosomal protein S10p/S20e
EVM0001089	GO:0000786;GO:0003677	cellular_component;molecular_function	CC:nucleosome;MF:DNA binding							TNY17155.1	protein priA [Rhodotorula diobovata]	sp|Q01200|PRIA_LENED	Protein priA OS=Lentinula edodes OX=5353 GN=priA PE=2 SV=1
EVM0006359	GO:0022857;GO:0016021	molecular_function;cellular_component	MF:transmembrane transporter activity;CC:integral component of membrane							TNY20455.1	major facilitator superfamily domain-containing protein [Rhodotorula diobovata]	sp|A0A166Z003|PPZB_METRR	MFS-type transporter ppzB OS=Metarhizium rileyi (strain RCEF 4871) OX=1081105 GN=ppzB PE=3 SV=1	PF07690.18;PF13347.8;PF00083.26;PF12832.9;PF03137.22	MFS_1;MFS_2;Sugar_tr;MFS_1_like;OATP	Major Facilitator Superfamily;MFS/sugar transport protein;Sugar (and other) transporter;MFS_1 like family;Organic Anion Transporter Polypeptide (OATP) family
EVM0001997	GO:0016021;GO:0022857	cellular_component;molecular_function	CC:integral component of membrane;MF:transmembrane transporter activity					ENOG41105J2	S:Function unknown	XP_018268294.1	uncharacterized protein RHOBADRAFT_56058 [Rhodotorula graminis WP1]	sp|Q9P3K8|MCH1_NEUCR	Probable transporter mch1 OS=Neurospora crassa (strain ATCC 24698 / 74-OR23-1A / CBS 708.71 / DSM 1257 / FGSC 987) OX=367110 GN=mch1 PE=3 SV=1	PF07690.18;PF06813.15	MFS_1;Nodulin-like	Major Facilitator Superfamily;Nodulin-like
EVM0000827	GO:0016740;GO:0016021;GO:0006749	molecular_function;cellular_component;biological_process	MF:transferase activity;CC:integral component of membrane;BP:glutathione metabolic process	K00799	GST, gst	map00480	Glutathione metabolism	ENOG410XV35	O:Posttranslational modification, protein turnover, chaperones	XP_018272497.1	uncharacterized protein RHOBADRAFT_52456 [Rhodotorula graminis WP1]	sp|P40582|GST1_YEAST	Glutathione S-transferase 1 OS=Saccharomyces cerevisiae (strain ATCC 204508 / S288c) OX=559292 GN=GTT1 PE=1 SV=1	PF02798.22;PF00043.27;PF13417.8;PF13409.8;PF14497.8;PF13410.8	GST_N;GST_C;GST_N_3;GST_N_2;GST_C_3;GST_C_2	Glutathione S-transferase, N-terminal domain;Glutathione S-transferase, C-terminal domain;Glutathione S-transferase, N-terminal domain;Glutathione S-transferase, N-terminal domain;Glutathione S-transferase, C-terminal domain;Glutathione S-transferase, C-terminal domain
EVM0006579	GO:0050832;GO:0042742	biological_process;biological_process	BP:defense response to fungus;BP:defense response to bacterium							XP_016275755.1	expansin family protein [Rhodotorula toruloides NP11]			PF03330.20	DPBB_1	Lytic transglycolase
EVM0003077	GO:0035091;GO:0015031;GO:0007165	molecular_function;biological_process;biological_process	MF:phosphatidylinositol binding;BP:protein transport;BP:signal transduction	K08773	RALBP1			ENOG410XRJ9	S:Function unknown	XP_018273985.1	uncharacterized protein RHOBADRAFT_49085 [Rhodotorula graminis WP1]	sp|Q10164|RGA2_SCHPO	Probable Rho-type GTPase-activating protein 2 OS=Schizosaccharomyces pombe (strain 972 / ATCC 24843) OX=284812 GN=rga2 PE=1 SV=1	PF00620.29;PF00169.31;PF15409.8	RhoGAP;PH;PH_8	RhoGAP domain;PH domain;Pleckstrin homology domain
EVM0002202	GO:0035091;GO:0006914;GO:0003887;GO:0042147;GO:0003677;GO:0015031;GO:0005829;GO:0010008	molecular_function;biological_process;molecular_function;biological_process;molecular_function;biological_process;cellular_component;cellular_component	MF:phosphatidylinositol binding;BP:autophagy;MF:DNA-directed DNA polymerase activity;BP:retrograde transport, endosome to Golgi;MF:DNA binding;BP:protein transport;CC:cytosol;CC:endosome membrane	K21996	SNX41_42					XP_018270240.1	uncharacterized protein RHOBADRAFT_54044 [Rhodotorula graminis WP1]	sp|P0CR65|SNX41_CRYNB	Sorting nexin-41 OS=Cryptococcus neoformans var. neoformans serotype D (strain B-3501A) OX=283643 GN=SNX41 PE=3 SV=1	PF00787.26;PF03114.20	PX;BAR	PX domain;BAR domain
EVM0006416	GO:0000338;GO:0005737;GO:0070122;GO:0008237;GO:0008180	biological_process;cellular_component;molecular_function;molecular_function;cellular_component	BP:protein deneddylation;CC:cytoplasm;MF:isopeptidase activity;MF:metallopeptidase activity;CC:COP9 signalosome	K12179	COPS6, CSN6					XP_018273164.1	uncharacterized protein RHOBADRAFT_52067 [Rhodotorula graminis WP1]	sp|Q54C92|CSN6_DICDI	COP9 signalosome complex subunit 6 OS=Dictyostelium discoideum OX=44689 GN=csn6 PE=1 SV=1	PF13012.8;PF01398.23	MitMem_reg;JAB	Maintenance of mitochondrial structure and function;JAB1/Mov34/MPN/PAD-1 ubiquitin protease
EVM0004055	GO:0016021	cellular_component	CC:integral component of membrane							XP_018274465.1	uncharacterized protein RHOBADRAFT_33097 [Rhodotorula graminis WP1]	sp|A8NX72|TVP38_COPC7	Golgi apparatus membrane protein TVP38 OS=Coprinopsis cinerea (strain Okayama-7 / 130 / ATCC MYA-4618 / FGSC 9003) OX=240176 GN=TVP38 PE=3 SV=1	PF09335.13	SNARE_assoc	SNARE associated Golgi protein
EVM0006188								ENOG410YM4F	S:Function unknown	XP_018272847.1	uncharacterized protein RHOBADRAFT_51789 [Rhodotorula graminis WP1]
EVM0000803	GO:0008168;GO:0032259;GO:0003676	molecular_function;biological_process;molecular_function	MF:methyltransferase activity;BP:methylation;MF:nucleic acid binding	K15430	TRM11, TRMT11					XP_018273401.1	uncharacterized protein RHOBADRAFT_51223 [Rhodotorula graminis WP1]	sp|O94636|TRM11_SCHPO	tRNA (guanine(10)-N2)-methyltransferase OS=Schizosaccharomyces pombe (strain 972 / ATCC 24843) OX=284812 GN=trm11 PE=3 SV=2	PF01170.20;PF02384.18	UPF0020;N6_Mtase	Putative RNA methylase family UPF0020;N-6 DNA Methylase
EVM0000279	GO:0016021	cellular_component	CC:integral component of membrane					ENOG410YT14	S:Function unknown	XP_018269600.1	uncharacterized protein RHOBADRAFT_45512 [Rhodotorula graminis WP1]
EVM0002734	GO:0003700;GO:0015131;GO:0016021;GO:0015116;GO:0005743;GO:0034658;GO:1901239	molecular_function;molecular_function;cellular_component;molecular_function;cellular_component;molecular_function;molecular_function	MF:transcription factor activity, sequence-specific DNA binding;MF:oxaloacetate transmembrane transporter activity;CC:integral component of membrane;MF:sulfate transmembrane transporter activity;CC:mitochondrial inner membrane;MF:isopropylmalate transmembrane transporter activity;MF:malonate(1-) transmembrane transporter activity	K15117	SLC25A34_35, OAC1			ENOG410XS37	S:Function unknown	XP_018272421.1	uncharacterized protein RHOBADRAFT_25431 [Rhodotorula graminis WP1]	sp|P32332|OAC1_YEAST	Mitochondrial oxaloacetate transport protein OS=Saccharomyces cerevisiae (strain ATCC 204508 / S288c) OX=559292 GN=OAC1 PE=1 SV=1	PF00153.29	Mito_carr	Mitochondrial carrier protein
EVM0004829										XP_018269227.1	uncharacterized protein RHOBADRAFT_55389, partial [Rhodotorula graminis WP1]
EVM0005137	GO:0016021	cellular_component	CC:integral component of membrane					ENOG4111FGH	S:Function unknown	TNY20650.1	Vaculolar membrane protein-domain-containing protein [Rhodotorula diobovata]	sp|Q7TSW6|STIMA_RAT	Store-operated calcium entry regulator STIMATE OS=Rattus norvegicus OX=10116 GN=Stimate PE=2 SV=1	PF12400.10	STIMATE	STIMATE family
EVM0004239										XP_018272062.1	uncharacterized protein RHOBADRAFT_53013 [Rhodotorula graminis WP1]
EVM0003329	GO:0004674;GO:0004707;GO:0005524;GO:0004672;GO:0106311;GO:0106310	molecular_function;molecular_function;molecular_function;molecular_function;deleted;deleted	MF:protein serine/threonine kinase activity;MF:MAP kinase activity;MF:ATP binding;MF:protein kinase activity;UN:old GO;UN:old GO							XP_018271105.1	uncharacterized protein RHOBADRAFT_66532 [Rhodotorula graminis WP1]	sp|G4N374|MPS1_MAGO7	Mitogen-activated protein kinase MPS1 OS=Magnaporthe oryzae (strain 70-15 / ATCC MYA-4617 / FGSC 8958) OX=242507 GN=MPS1 PE=1 SV=1	PF00069.27;PF07714.19;PF03109.18;PF12330.10	Pkinase;PK_Tyr_Ser-Thr;ABC1;Haspin_kinase	Protein kinase domain;Protein tyrosine and serine/threonine kinase;ABC1 atypical kinase-like domain;Haspin like kinase domain
EVM0002661	GO:0000028;GO:0005840;GO:0003735;GO:0003723;GO:0046872;GO:0006412;GO:0022627	biological_process;cellular_component;molecular_function;molecular_function;molecular_function;biological_process;cellular_component	BP:ribosomal small subunit assembly;CC:ribosome;MF:structural constituent of ribosome;MF:RNA binding;MF:metal ion binding;BP:translation;CC:cytosolic small ribosomal subunit	K02978	RP-S27e, RPS27	map03010	Ribosome	COG2051	J:Translation, ribosomal structure and biogenesis	XP_018270867.1	ribosomal protein S27 [Rhodotorula graminis WP1]	sp|Q71UM5|RS27L_HUMAN	40S ribosomal protein S27-like OS=Homo sapiens OX=9606 GN=RPS27L PE=1 SV=3	PF01667.19	Ribosomal_S27e	Ribosomal protein S27
EVM0003038	GO:0022857;GO:0016021	molecular_function;cellular_component	MF:transmembrane transporter activity;CC:integral component of membrane					ENOG410ZWKZ	S:Function unknown	XP_018270784.1	uncharacterized protein RHOBADRAFT_44255 [Rhodotorula graminis WP1]	sp|P40445|YIQ6_YEAST	Uncharacterized transporter YIL166C OS=Saccharomyces cerevisiae (strain ATCC 204508 / S288c) OX=559292 GN=YIL166C PE=1 SV=1	PF07690.18	MFS_1	Major Facilitator Superfamily
EVM0005574										XP_018273326.1	uncharacterized protein RHOBADRAFT_41270 [Rhodotorula graminis WP1]
EVM0001061	GO:0006555;GO:0009086;GO:0106313;GO:0106312;GO:0035999	biological_process;biological_process;deleted;deleted;biological_process	BP:methionine metabolic process;BP:methionine biosynthetic process;UN:old GO;UN:old GO;BP:tetrahydrofolate interconversion	K25004	MTHFR	map00670	One carbon pool by folate	COG0685	E:Amino acid transport and metabolism	XP_018270225.1	uncharacterized protein RHOBADRAFT_37138 [Rhodotorula graminis WP1]	sp|P53128|MTHR2_YEAST	Methylenetetrahydrofolate reductase 2 OS=Saccharomyces cerevisiae (strain ATCC 204508 / S288c) OX=559292 GN=MET13 PE=1 SV=2	PF02219.19	MTHFR	Methylenetetrahydrofolate reductase
EVM0000512	GO:0004674;GO:0005524;GO:0004672	molecular_function;molecular_function;molecular_function	MF:protein serine/threonine kinase activity;MF:ATP binding;MF:protein kinase activity							TNY22046.1	hypothetical protein DMC30DRAFT_362354 [Rhodotorula diobovata]	sp|U4PR86|MELK_CAEEL	Maternal embryonic leucine zipper kinase OS=Caenorhabditis elegans OX=6239 GN=pig-1 PE=1 SV=1	PF00069.27;PF07714.19	Pkinase;PK_Tyr_Ser-Thr	Protein kinase domain;Protein tyrosine and serine/threonine kinase
EVM0005409	GO:0042274	biological_process	BP:ribosomal small subunit biogenesis	K14798	LTV1					XP_018268321.1	uncharacterized protein RHOBADRAFT_56085 [Rhodotorula graminis WP1]	sp|Q10191|LTV1_SCHPO	Protein LTV1 OS=Schizosaccharomyces pombe (strain 972 / ATCC 24843) OX=284812 GN=ltv1 PE=1 SV=1	PF04180.16	LTV	Low temperature viability protein
EVM0004835	GO:0050661;GO:0050660;GO:0005739;GO:0016226;GO:0003958;GO:0010181;GO:0045145;GO:0016491	molecular_function;molecular_function;cellular_component;biological_process;molecular_function;molecular_function;molecular_function;molecular_function	MF:NADP binding;MF:flavin adenine dinucleotide binding;CC:mitochondrion;BP:iron-sulfur cluster assembly;MF:NADPH-hemoprotein reductase activity;MF:FMN binding;MF:single-stranded DNA 5'-3' exodeoxyribonuclease activity;MF:oxidoreductase activity					COG0369	P:Inorganic ion transport and metabolism	GEM11523.1	NADPH-dependent diflavin oxidoreductase 1 [Rhodotorula toruloides]	sp|P0CP13|NDOR1_CRYNB	NADPH-dependent diflavin oxidoreductase 1 OS=Cryptococcus neoformans var. neoformans serotype D (strain B-3501A) OX=283643 GN=TAH18 PE=3 SV=1	PF09810.11;PF00667.22;PF00258.27;PF00175.23;PF02809.22	Exo5;FAD_binding_1;Flavodoxin_1;NAD_binding_1;UIM	Exonuclease V - a 5' deoxyribonuclease;FAD binding domain;Flavodoxin;Oxidoreductase NAD-binding domain;Ubiquitin interaction motif
EVM0001987	GO:0006364	biological_process	BP:rRNA processing	K14800	TSR2					XP_018273355.1	uncharacterized protein RHOBADRAFT_33490 [Rhodotorula graminis WP1]	sp|Q3KPN2|TSR2_XENLA	Pre-rRNA-processing protein TSR2 homolog OS=Xenopus laevis OX=8355 GN=tsr2 PE=2 SV=2	PF10273.11	WGG	Pre-rRNA-processing protein TSR2
EVM0001120	GO:0016787	molecular_function	MF:hydrolase activity							XP_018274539.1	uncharacterized protein RHOBADRAFT_31143 [Rhodotorula graminis WP1]	sp|Q9Y7T9|YCJD_SCHPO	Uncharacterized J domain-containing protein C63.13 OS=Schizosaccharomyces pombe (strain 972 / ATCC 24843) OX=284812 GN=SPCC63.13 PE=3 SV=1	PF00226.33	DnaJ	DnaJ domain
EVM0002542	GO:0016021	cellular_component	CC:integral component of membrane							XP_018267681.1	uncharacterized protein RHOBADRAFT_47587 [Rhodotorula graminis WP1]			PF00646.35;PF12937.9	F-box;F-box-like	F-box domain;F-box-like
EVM0003897	GO:0016021;GO:0016042	cellular_component;biological_process	CC:integral component of membrane;BP:lipid catabolic process							XP_018274032.1	uncharacterized protein RHOBADRAFT_50507 [Rhodotorula graminis WP1]	sp|Q08448|LPL1_YEAST	Lipid droplet phospholipase 1 OS=Saccharomyces cerevisiae (strain ATCC 204508 / S288c) OX=559292 GN=LPL1 PE=1 SV=1	PF05057.16;PF02089.17	DUF676;Palm_thioest	Putative serine esterase (DUF676;Palmitoyl protein thioesterase
EVM0007050	GO:0000978;GO:0016021;GO:0005634;GO:0001228	molecular_function;cellular_component;cellular_component;molecular_function	MF:RNA polymerase II core promoter proximal region sequence-specific DNA binding;CC:integral component of membrane;CC:nucleus;MF:transcriptional activator activity, RNA polymerase II transcription regulatory region sequence-specific binding					ENOG410YM4F	S:Function unknown	XP_018271117.1	uncharacterized protein RHOBADRAFT_53965 [Rhodotorula graminis WP1]
EVM0001593
EVM0001136	GO:0070475;GO:0070037;GO:0019843	biological_process;molecular_function;molecular_function	BP:rRNA base methylation;MF:rRNA (pseudouridine) methyltransferase activity;MF:rRNA binding	K14568	EMG1, NEP1	map03008	Ribosome biogenesis in eukaryotes	COG1756	J:Translation, ribosomal structure and biogenesis	TNY22080.1	Nep1 protein [Rhodotorula diobovata]	sp|Q9P8P7|NEP1_CANAX	Ribosomal RNA small subunit methyltransferase NEP1 OS=Candida albicans OX=5476 GN=NEP1 PE=3 SV=1	PF03587.16	EMG1	EMG1/NEP1 methyltransferase
EVM0002213	GO:0003824;GO:0005739;GO:0006635;GO:0004300	molecular_function;cellular_component;biological_process;molecular_function	MF:catalytic activity;CC:mitochondrion;BP:fatty acid beta-oxidation;MF:enoyl-CoA hydratase activity	K01692	paaF, echA	map00310;map00640;map00650;map00380;map00360;map00071;map00280;map00410	Lysine degradation;Propanoate metabolism;Butanoate metabolism;Tryptophan metabolism;Phenylalanine metabolism;Fatty acid degradation;Valine, leucine and isoleucine degradation;beta-Alanine metabolism	COG1024	I:Lipid transport and metabolism	KAG5720678.1	hypothetical protein E4T56_gene9136, partial [Termitomyces sp. T112]	sp|P64017|ECHA8_MYCBO	Probable enoyl-CoA hydratase echA8 OS=Mycobacterium bovis (strain ATCC BAA-935 / AF2122/97) OX=233413 GN=echA8 PE=3 SV=1	PF16113.7;PF00378.22	ECH_2;ECH_1	Enoyl-CoA hydratase/isomerase;Enoyl-CoA hydratase/isomerase
EVM0001747	GO:0016021;GO:0005739;GO:0031966;GO:0003677;GO:0006839;GO:0055085	cellular_component;cellular_component;cellular_component;molecular_function;biological_process;biological_process	CC:integral component of membrane;CC:mitochondrion;CC:mitochondrial membrane;MF:DNA binding;BP:mitochondrial transport;BP:transmembrane transport	K13577	SLC25A10, DIC			ENOG410XQHU	S:Function unknown	TNY19020.1	mitochondrial carrier [Rhodotorula diobovata]	sp|Q06143|DIC1_YEAST	Mitochondrial dicarboxylate transporter OS=Saccharomyces cerevisiae (strain ATCC 204508 / S288c) OX=559292 GN=DIC1 PE=1 SV=1	PF00153.29	Mito_carr	Mitochondrial carrier protein
EVM0005401	GO:0016021;GO:0005524;GO:0004672	cellular_component;molecular_function;molecular_function	CC:integral component of membrane;MF:ATP binding;MF:protein kinase activity							XP_018267586.1	uncharacterized protein RHOBADRAFT_47715 [Rhodotorula graminis WP1]			PF06912.13	DUF1275	Protein of unknown function (DUF1275
EVM0004172								ENOG410XRAB	S:Function unknown	XP_018274699.1	uncharacterized protein RHOBADRAFT_41194 [Rhodotorula graminis WP1]	sp|Q803T2|STRP1_DANRE	Striatin-interacting protein 1 homolog OS=Danio rerio OX=7955 GN=strip1 PE=1 SV=1	PF11882.10;PF07923.15	DUF3402;N1221	Domain of unknown function (DUF3402;N1221-like protein
EVM0005040	GO:0003743;GO:0001164;GO:0046872;GO:0070860	molecular_function;molecular_function;molecular_function;cellular_component	MF:translation initiation factor activity;MF:RNA polymerase I CORE element sequence-specific DNA binding;MF:metal ion binding;CC:RNA polymerase I core factor complex	K15219	RRN7					XP_018267675.1	uncharacterized protein RHOBADRAFT_56469 [Rhodotorula graminis WP1]			PF11781.10	zf-RRN7	Zinc-finger of RNA-polymerase I-specific TFIIB, Rrn7
EVM0002858	GO:0016787;GO:0103046;GO:0004180;GO:0070573;GO:0046872	molecular_function;molecular_function;molecular_function;molecular_function;molecular_function	MF:hydrolase activity;MF:alanylglutamate dipeptidase activity;MF:carboxypeptidase activity;MF:metallodipeptidase activity;MF:metal ion binding	K15428	DUG1	map00480	Glutathione metabolism	COG0624	E:Amino acid transport and metabolism	XP_018270720.1	uncharacterized protein RHOBADRAFT_44187 [Rhodotorula graminis WP1]	sp|Q5AKA5|DUG1_CANAL	Cys-Gly metallodipeptidase DUG1 OS=Candida albicans (strain SC5314 / ATCC MYA-2876) OX=237561 GN=DUG1 PE=1 SV=1	PF01546.30;PF07687.16	Peptidase_M20;M20_dimer	Peptidase family M20/M25/M40;Peptidase dimerisation domain
EVM0004124										XP_018270631.1	uncharacterized protein RHOBADRAFT_54381 [Rhodotorula graminis WP1]	sp|Q12230|LSP1_YEAST	Sphingolipid long chain base-responsive protein LSP1 OS=Saccharomyces cerevisiae (strain ATCC 204508 / S288c) OX=559292 GN=LSP1 PE=1 SV=1	PF13805.8	Pil1	Eisosome component PIL1
EVM0005899	GO:0005634;GO:0042254;GO:0016788;GO:0008234;GO:0006506;GO:0016021;GO:0006397	cellular_component;biological_process;molecular_function;molecular_function;biological_process;cellular_component;biological_process	CC:nucleus;BP:ribosome biogenesis;MF:hydrolase activity, acting on ester bonds;MF:cysteine-type peptidase activity;BP:GPI anchor biosynthetic process;CC:integral component of membrane;BP:mRNA processing	K18328	DBR1					XP_018271757.1	uncharacterized protein RHOBADRAFT_52742 [Rhodotorula graminis WP1]	sp|Q94K01|DBR1_ARATH	Lariat debranching enzyme OS=Arabidopsis thaliana OX=3702 GN=DBR1 PE=2 SV=1	PF05011.15	DBR1	Lariat debranching enzyme, C-terminal domain
EVM0003002	GO:0000836;GO:0016021;GO:0016567;GO:0008270;GO:0030433;GO:0046872;GO:0061630	cellular_component;cellular_component;biological_process;molecular_function;biological_process;molecular_function;molecular_function	CC:Hrd1p ubiquitin ligase complex;CC:integral component of membrane;BP:protein ubiquitination;MF:zinc ion binding;BP:ER-associated ubiquitin-dependent protein catabolic process;MF:metal ion binding;MF:ubiquitin protein ligase activity	K10601	SYVN1, HRD1	map04120;map04141	Ubiquitin mediated proteolysis;Protein processing in endoplasmic reticulum			TNY18302.1	hypothetical protein DMC30DRAFT_448974 [Rhodotorula diobovata]	sp|Q86TM6|SYVN1_HUMAN	E3 ubiquitin-protein ligase synoviolin OS=Homo sapiens OX=9606 GN=SYVN1 PE=1 SV=2	PF12678.9;PF13639.8;PF00097.27;PF13923.8;PF13445.8;PF12861.9;PF13920.8;PF17123.7	zf-rbx1;zf-RING_2;zf-C3HC4;zf-C3HC4_2;zf-RING_UBOX;zf-ANAPC11;zf-C3HC4_3;zf-RING_11	RING-H2 zinc finger domain;Ring finger domain;Zinc finger, C3HC4 type (RING finger;Zinc finger, C3HC4 type (RING finger;RING-type zinc-finger;Anaphase-promoting complex subunit 11 RING-H2 finger;Zinc finger, C3HC4 type (RING finger;RING-like zinc finger
EVM0003887	GO:0016787;GO:0016021	molecular_function;cellular_component	MF:hydrolase activity;CC:integral component of membrane	K06130;K06128	LYPLA2;LYPLA1	map00564	Glycerophospholipid metabolism	COG0400	S:Function unknown	TNY20057.1	putative phospholipase [Rhodotorula diobovata]	sp|P0CL95|APTH1_CRYNB	Acyl-protein thioesterase 1 OS=Cryptococcus neoformans var. neoformans serotype D (strain B-3501A) OX=283643 GN=CNBF2260 PE=3 SV=1	PF02230.18;PF12146.10;PF12697.9	Abhydrolase_2;Hydrolase_4;Abhydrolase_6	Phospholipase/Carboxylesterase;Serine aminopeptidase, S33;Alpha/beta hydrolase family
EVM0004179	GO:0098703;GO:0005262	biological_process;molecular_function	BP:calcium ion import across plasma membrane;MF:calcium channel activity	K08284	MID1			ENOG410Y6MN	S:Function unknown	XP_018268105.1	uncharacterized protein RHOBADRAFT_56187 [Rhodotorula graminis WP1]	sp|Q10063|EHS1_SCHPO	Calcium influx-promoting protein ehs1 OS=Schizosaccharomyces pombe (strain 972 / ATCC 24843) OX=284812 GN=ehs1 PE=3 SV=1	PF12929.9	Mid1	Stretch-activated Ca2+-permeable channel component
EVM0003448										XP_018272221.1	uncharacterized protein RHOBADRAFT_52216 [Rhodotorula graminis WP1]	sp|O94763|RMP_HUMAN	Unconventional prefoldin RPB5 interactor 1 OS=Homo sapiens OX=9606 GN=URI1 PE=1 SV=3	PF17675.3	APG6_N	Apg6 coiled-coil region
EVM0006567	GO:0003985;GO:0016747;GO:0003988	molecular_function;molecular_function;molecular_function	MF:acetyl-CoA C-acetyltransferase activity;MF:transferase activity, transferring acyl groups other than amino-acyl groups;MF:acetyl-CoA C-acyltransferase activity	K07508	ACAA2	map00280;map00071;map00062	Valine, leucine and isoleucine degradation;Fatty acid degradation;Fatty acid elongation	COG0183	I:Lipid transport and metabolism	XP_018272502.1	uncharacterized protein RHOBADRAFT_52460 [Rhodotorula graminis WP1]	sp|Q8BWT1|THIM_MOUSE	3-ketoacyl-CoA thiolase, mitochondrial OS=Mus musculus OX=10090 GN=Acaa2 PE=1 SV=3	PF00108.25;PF02803.20;PF00109.28	Thiolase_N;Thiolase_C;ketoacyl-synt	Thiolase, N-terminal domain;Thiolase, C-terminal domain;Beta-ketoacyl synthase, N-terminal domain
EVM0004948								ENOG4111G9U	S:Function unknown	XP_018269303.1	uncharacterized protein RHOBADRAFT_17000 [Rhodotorula graminis WP1]			PF14328.8	DUF4385	Domain of unknown function (DUF4385
EVM0004731	GO:0006886;GO:0016021;GO:0005784	biological_process;cellular_component;cellular_component	BP:intracellular protein transport;CC:integral component of membrane;CC:Sec61 translocon complex	K09481	SEC61B, SBH2	map04145;map03060;map04141	Phagosome;Protein export;Protein processing in endoplasmic reticulum	ENOG4111UAR	U:Intracellular trafficking, secretion, and vesicular transport	TNY23917.1	Pre protein translocase Sec Sec61-beta subunit [Rhodotorula diobovata]	sp|Q9HFC7|SC61B_YARLI	Protein transport protein Sec61 subunit beta OS=Yarrowia lipolytica (strain CLIB 122 / E 150) OX=284591 GN=SBH1 PE=3 SV=1	PF03911.18	Sec61_beta	Sec61beta family
EVM0007443	GO:0003735;GO:0005737;GO:0005634;GO:0006412;GO:0005840	molecular_function;cellular_component;cellular_component;biological_process;cellular_component	MF:structural constituent of ribosome;CC:cytoplasm;CC:nucleus;BP:translation;CC:ribosome	K02927	RP-L40e, RPL40, UBA52	map03010;map04120	Ribosome;Ubiquitin mediated proteolysis	COG1552	J:Translation, ribosomal structure and biogenesis	KAF8956440.1	ubiquitin, partial [Flammula alnicola]	sp|P0CH08|RL40A_YEAST	Ubiquitin-60S ribosomal protein L40 OS=Saccharomyces cerevisiae (strain ATCC 204508 / S288c) OX=559292 GN=RPL40A PE=1 SV=1	PF01020.19	Ribosomal_L40e	Ribosomal L40e family
EVM0000489	GO:0003779;GO:0030479;GO:0016459;GO:0003774;GO:0005524	molecular_function;cellular_component;cellular_component;molecular_function;molecular_function	MF:actin binding;CC:actin cortical patch;CC:myosin complex;MF:motor activity;MF:ATP binding							TNY24550.1	hypothetical protein DMC30DRAFT_111648 [Rhodotorula diobovata]			PF13041.8;PF17177.6	PPR_2;PPR_long	PPR repeat family;Pentacotripeptide-repeat region of PRORP
EVM0006426										TNY20361.1	Proteophosphoglycan ppg4 [Rhodotorula diobovata]			PF00754.27	F5_F8_type_C	F5/8 type C domain
EVM0006271	GO:0006310;GO:0016787;GO:0016846;GO:0005634;GO:0032196;GO:0003677;GO:0046872	biological_process;molecular_function;molecular_function;cellular_component;biological_process;molecular_function;molecular_function	BP:DNA recombination;MF:hydrolase activity;MF:carbon-sulfur lyase activity;CC:nucleus;BP:transposition;MF:DNA binding;MF:metal ion binding							XP_016272286.1	peptidase C19, ubiquitin carboxyl-terminal hydrolase 2 [Rhodotorula toruloides NP11]			PF07282.13	OrfB_Zn_ribbon	Putative transposase DNA-binding domain
EVM0004711	GO:1905191;GO:0005737;GO:0110046;GO:0034064;GO:0140538;GO:0003723;GO:0003676;GO:0033620;GO:0000228	biological_process;cellular_component;biological_process;cellular_component;deleted;molecular_function;molecular_function;cellular_component;cellular_component	BP:positive regulation of metaphase/anaphase transition of meiosis II;CC:cytoplasm;BP:signal transduction involved in cell cycle switching, mitotic to meiotic cell cycle;CC:Tor2-Mei2-Ste11 complex;UN:old GO;MF:RNA binding;MF:nucleic acid binding;CC:Mei2 nuclear dot complex;CC:nuclear chromosome					ENOG4111R9F	S:Function unknown	XP_018269832.1	uncharacterized protein RHOBADRAFT_16565, partial [Rhodotorula graminis WP1]	sp|P08965|MEI2_SCHPO	Meiosis protein mei2 OS=Schizosaccharomyces pombe (strain 972 / ATCC 24843) OX=284812 GN=mei2 PE=1 SV=1	PF04059.14	RRM_2	RNA recognition motif 2
EVM0004600	GO:0016021	cellular_component	CC:integral component of membrane	K15109	SLC25A20_29, CACT, CACL, CRC1					XP_018274219.1	uncharacterized protein RHOBADRAFT_65867 [Rhodotorula graminis WP1]	sp|Q9VQG4|COLT_DROME	Congested-like trachea protein OS=Drosophila melanogaster OX=7227 GN=colt PE=2 SV=1	PF00153.29	Mito_carr	Mitochondrial carrier protein
EVM0004672	GO:0008270;GO:0016491	molecular_function;molecular_function	MF:zinc ion binding;MF:oxidoreductase activity					COG1063	E:Amino acid transport and metabolism	XP_018268645.1	uncharacterized protein RHOBADRAFT_39181 [Rhodotorula graminis WP1]	sp|O34788|BDHA_BACSU	(R,R)-butanediol dehydrogenase OS=Bacillus subtilis (strain 168) OX=224308 GN=bdhA PE=1 SV=1	PF00107.28;PF08240.14;PF13602.8	ADH_zinc_N;ADH_N;ADH_zinc_N_2	Zinc-binding dehydrogenase;Alcohol dehydrogenase GroES-like domain;Zinc-binding dehydrogenase
EVM0006251	GO:0042128;GO:0051536;GO:0046872;GO:0043546;GO:0016491	biological_process;molecular_function;molecular_function;molecular_function;molecular_function	BP:nitrate assimilation;MF:iron-sulfur cluster binding;MF:metal ion binding;MF:molybdopterin cofactor binding;MF:oxidoreductase activity					COG0243	C:Energy production and conversion	TNY20674.1	nitrate reductase [Rhodotorula diobovata]	sp|Q67QZ1|NAPA_SYMTH	Nitrate reductase OS=Symbiobacterium thermophilum (strain T / IAM 14863) OX=292459 GN=napA PE=3 SV=1	PF00384.24;PF01568.23;PF04879.18	Molybdopterin;Molydop_binding;Molybdop_Fe4S4	Molybdopterin oxidoreductase;Molydopterin dinucleotide binding domain;Molybdopterin oxidoreductase Fe4S4 domain
EVM0003580	GO:0005634;GO:0008278;GO:0007062	cellular_component;cellular_component;biological_process	CC:nucleus;CC:cohesin complex;BP:sister chromatid cohesion	K06670	SCC1, MCD1, RAD21	map04111	Cell cycle - yeast	ENOG410XRB4	S:Function unknown	TNY21707.1	Rec8 like protein-domain-containing protein [Rhodotorula diobovata]	sp|P30776|RAD21_SCHPO	Cohesin subunit rad21 OS=Schizosaccharomyces pombe (strain 972 / ATCC 24843) OX=284812 GN=rad21 PE=1 SV=1	PF04825.15;PF04824.18	Rad21_Rec8_N;Rad21_Rec8	N terminus of Rad21 / Rec8 like protein;Conserved region of Rad21 / Rec8 like protein
EVM0006993	GO:0007094;GO:0005634	biological_process;cellular_component	BP:mitotic spindle assembly checkpoint;CC:nucleus	K06679	MAD1	map04111;map04113	Cell cycle - yeast;Meiosis - yeast	ENOG410ZCEV	S:Function unknown	XP_018273775.1	uncharacterized protein RHOBADRAFT_51542 [Rhodotorula graminis WP1]	sp|Q6C452|MAD1_YARLI	Spindle assembly checkpoint component MAD1 OS=Yarrowia lipolytica (strain CLIB 122 / E 150) OX=284591 GN=MAD1 PE=3 SV=1	PF05557.15	MAD	Mitotic checkpoint protein
EVM0003307										XP_018274059.1	uncharacterized protein RHOBADRAFT_50533 [Rhodotorula graminis WP1]
EVM0000998	GO:0036267;GO:0006897;GO:0003924;GO:0006886;GO:0051017;GO:0000282;GO:0008047;GO:0051666;GO:0005935;GO:0005934;GO:0010513;GO:0005525;GO:0003729	biological_process;biological_process;molecular_function;biological_process;biological_process;biological_process;molecular_function;biological_process;cellular_component;cellular_component;biological_process;molecular_function;molecular_function	BP:invasive filamentous growth;BP:endocytosis;MF:GTPase activity;BP:intracellular protein transport;BP:actin filament bundle assembly;BP:cellular bud site selection;MF:enzyme activator activity;BP:actin cortical patch localization;CC:cellular bud neck;CC:cellular bud tip;BP:positive regulation of phosphatidylinositol biosynthetic process;MF:GTP binding;MF:mRNA binding	K07941	ARF6	map04144	Endocytosis			TNY18783.1	CPS1 protein [Rhodotorula diobovata]	sp|P62330|ARF6_HUMAN	ADP-ribosylation factor 6 OS=Homo sapiens OX=9606 GN=ARF6 PE=1 SV=2	PF00025.23;PF08477.15;PF00071.24;PF09439.12;PF00503.22;PF04670.14;PF01926.25	Arf;Roc;Ras;SRPRB;G-alpha;Gtr1_RagA;MMR_HSR1	ADP-ribosylation factor family;Ras of Complex, Roc, domain of DAPkinase;Ras family;Signal recognition particle receptor beta subunit;G-protein alpha subunit;Gtr1/RagA G protein conserved region;50S ribosome-binding GTPase
EVM0000157	GO:0019867;GO:0004386	cellular_component;molecular_function	CC:outer membrane;MF:helicase activity	K07277	SAM50, TOB55, bamA					XP_018268687.1	uncharacterized protein RHOBADRAFT_29811 [Rhodotorula graminis WP1]	sp|Q10478|SAM50_SCHPO	SAM50-like protein SPAC17C9.06 OS=Schizosaccharomyces pombe (strain 972 / ATCC 24843) OX=284812 GN=SPAC17C9.06 PE=3 SV=1	PF01103.25	Omp85	Omp85 superfamily domain
EVM0001653	GO:0050661;GO:0000289;GO:0051287;GO:0016620;GO:0031251;GO:0003723;GO:0004672;GO:0006006;GO:0046872;GO:0006096;GO:0005524;GO:0006397	molecular_function;biological_process;molecular_function;molecular_function;cellular_component;molecular_function;molecular_function;biological_process;molecular_function;biological_process;molecular_function;biological_process	MF:NADP binding;BP:nuclear-transcribed mRNA poly(A) tail shortening;MF:NAD binding;MF:oxidoreductase activity, acting on the aldehyde or oxo group of donors, NAD or NADP as acceptor;CC:PAN complex;MF:RNA binding;MF:protein kinase activity;BP:glucose metabolic process;MF:metal ion binding;BP:glycolytic process;MF:ATP binding;BP:mRNA processing	K12572	PAN3	map03018	RNA degradation	ENOG410XQ42	A:RNA processing and modification	TNY17300.1	hypothetical protein DMC30DRAFT_406244 [Rhodotorula diobovata]	sp|P0CP51|PAN3_CRYNB	PAN2-PAN3 deadenylation complex subunit PAN3 OS=Cryptococcus neoformans var. neoformans serotype D (strain B-3501A) OX=283643 GN=PAN3 PE=3 SV=1	PF18101.3	Pan3_PK	Pan3 Pseudokinase domain
EVM0005214	GO:0003700;GO:0043565;GO:0005634;GO:0001228	molecular_function;molecular_function;cellular_component;molecular_function	MF:transcription factor activity, sequence-specific DNA binding;MF:sequence-specific DNA binding;CC:nucleus;MF:transcriptional activator activity, RNA polymerase II transcription regulatory region sequence-specific binding	K09419	HSFF			COG5169	K:Transcription	XP_018270023.1	uncharacterized protein RHOBADRAFT_54554 [Rhodotorula graminis WP1]	sp|Q652B0|HFB2C_ORYSJ	Heat stress transcription factor B-2c OS=Oryza sativa subsp. japonica OX=39947 GN=HSFB2C PE=2 SV=1	PF00447.19	HSF_DNA-bind	HSF-type DNA-binding
EVM0001999	GO:0006355;GO:0005634;GO:0034553;GO:0008270;GO:0005739	biological_process;cellular_component;biological_process;molecular_function;cellular_component	BP:regulation of transcription, DNA-templated;CC:nucleus;BP:mitochondrial respiratory chain complex II assembly;MF:zinc ion binding;CC:mitochondrion					ENOG410Y4S8	S:Function unknown	XP_018269087.1	uncharacterized protein RHOBADRAFT_55278 [Rhodotorula graminis WP1]			PF06221.15	zf-C2HC5	Putative zinc finger motif, C2HC5-type
EVM0004564	GO:0005524	molecular_function	MF:ATP binding					COG1484	L:Replication, recombination and repair	KAG5722946.1	hypothetical protein E4T56_gene5097 [Termitomyces sp. T112]	sp|P15026|ISTB_PSEAI	Insertion sequence IS21 putative ATP-binding protein OS=Pseudomonas aeruginosa OX=287 GN=istB PE=3 SV=2	PF01695.19;PF00308.20	IstB_IS21;Bac_DnaA	IstB-like ATP binding protein;Bacterial dnaA protein
EVM0005423	GO:0016021;GO:0030171;GO:0005887	cellular_component;molecular_function;cellular_component	CC:integral component of membrane;MF:voltage-gated proton channel activity;CC:integral component of plasma membrane	K22644	HVCN1, HV1					XP_018272363.1	uncharacterized protein RHOBADRAFT_52339 [Rhodotorula graminis WP1]			PF00520.33	Ion_trans	Ion transport protein
EVM0006577										TNY23287.1	Proteophosphoglycan ppg4 [Rhodotorula diobovata]
EVM0003933										XP_018270431.1	uncharacterized protein RHOBADRAFT_44873 [Rhodotorula graminis WP1]			PF05899.14;PF06249.14;PF07883.13	Cupin_3;EutQ;Cupin_2	EutQ-like cupin domain;Ethanolamine utilisation protein EutQ;Cupin domain
EVM0004913	GO:0004642;GO:0051213;GO:0020037;GO:0006886;GO:0016705;GO:0006541;GO:0006979;GO:0031267;GO:0006189;GO:0005506;GO:0046872;GO:0004601;GO:0005524	molecular_function;molecular_function;molecular_function;biological_process;molecular_function;biological_process;biological_process;molecular_function;biological_process;molecular_function;molecular_function;molecular_function;molecular_function	MF:phosphoribosylformylglycinamidine synthase activity;MF:dioxygenase activity;MF:heme binding;BP:intracellular protein transport;MF:oxidoreductase activity, acting on paired donors, with incorporation or reduction of molecular oxygen;BP:glutamine metabolic process;BP:response to oxidative stress;MF:small GTPase binding;BP:'de novo' IMP biosynthetic process;MF:iron ion binding;MF:metal ion bindin…	K18423	CSE1, CAS, XPO2	map03013	Nucleocytoplasmic transport	COG5657	O:Posttranslational modification, protein turnover, chaperones	XP_018271126.1	uncharacterized protein RHOBADRAFT_53974 [Rhodotorula graminis WP1]	sp|Q8AY73|XPO2_ORENI	Exportin-2 OS=Oreochromis niloticus OX=8128 GN=cse1l PE=2 SV=1	PF08506.12;PF03098.17	Cse1;An_peroxidase	Cse1;Animal haem peroxidase
EVM0002615	GO:0000723;GO:0000077;GO:0006281;GO:0006325;GO:0005634;GO:0000781;GO:0005524;GO:0016572;GO:0106311;GO:0106310	biological_process;biological_process;biological_process;biological_process;cellular_component;cellular_component;molecular_function;biological_process;deleted;deleted	BP:telomere maintenance;BP:DNA damage checkpoint;BP:DNA repair;BP:chromatin organization;CC:nucleus;CC:chromosome, telomeric region;MF:ATP binding;BP:histone phosphorylation;UN:old GO;UN:old GO	K04728	ATM, TEL1	map03440	Homologous recombination			TNY21511.1	hypothetical protein DMC30DRAFT_199487 [Rhodotorula diobovata]	sp|P0CP61|ATM_CRYNB	Serine/threonine-protein kinase TEL1 OS=Cryptococcus neoformans var. neoformans serotype D (strain B-3501A) OX=283643 GN=TEL1 PE=3 SV=1	PF00454.29;PF11640.10;PF02260.22	PI3_PI4_kinase;TAN;FATC	Phosphatidylinositol 3- and 4-kinase;Telomere-length maintenance and DNA damage repair;FATC domain
EVM0001504								ENOG41109JE	S:Function unknown	XP_018271437.1	uncharacterized protein RHOBADRAFT_36237 [Rhodotorula graminis WP1]			PF19798.1	Sulfotransfer_5	Sulfotransferase domain
EVM0006418				K10688	UBE2W, UBC16	map04120	Ubiquitin mediated proteolysis	COG5078	O:Posttranslational modification, protein turnover, chaperones	TNY22601.1	ubiquitin-conjugating enzyme/RWD-like protein [Rhodotorula diobovata]	sp|Q55EY8|UBE2W_DICDI	Probable ubiquitin-conjugating enzyme E2 W OS=Dictyostelium discoideum OX=44689 GN=ube2w PE=3 SV=1	PF00179.28	UQ_con	Ubiquitin-conjugating enzyme
EVM0001898								COG1651	O:Posttranslational modification, protein turnover, chaperones					PF13462.8;PF01323.22	Thioredoxin_4;DSBA	Thioredoxin;DSBA-like thioredoxin domain
EVM0000262	GO:0005737;GO:0004826;GO:0000049;GO:0005524;GO:0006432	cellular_component;molecular_function;molecular_function;molecular_function;biological_process	CC:cytoplasm;MF:phenylalanine-tRNA ligase activity;MF:tRNA binding;MF:ATP binding;BP:phenylalanyl-tRNA aminoacylation	K15206	TFC7			COG0406	G:Carbohydrate transport and metabolism	XP_018273945.1	uncharacterized protein RHOBADRAFT_50431 [Rhodotorula graminis WP1]	sp|Q12415|TFC7_YEAST	Transcription factor tau 55 kDa subunit OS=Saccharomyces cerevisiae (strain ATCC 204508 / S288c) OX=559292 GN=TFC7 PE=1 SV=1	PF00300.24	His_Phos_1	Histidine phosphatase superfamily (branch 1
EVM0006265	GO:0022857;GO:0016021	molecular_function;cellular_component	MF:transmembrane transporter activity;CC:integral component of membrane	K03457	TC.NCS1			COG1953;COG1953	F:Nucleotide transport and metabolism;H:Coenzyme transport and metabolism	XP_018272775.1	uncharacterized protein RHOBADRAFT_51725 [Rhodotorula graminis WP1]	sp|Q2UPA8|ACLS_ASPOR	Transporter aclS OS=Aspergillus oryzae (strain ATCC 42149 / RIB 40) OX=510516 GN=aclS PE=3 SV=1	PF02133.17	Transp_cyt_pur	Permease for cytosine/purines, uracil, thiamine, allantoin
EVM0004243	GO:0031588;GO:0045859;GO:0007165	cellular_component;biological_process;biological_process	CC:nucleotide-activated protein kinase complex;BP:regulation of protein kinase activity;BP:signal transduction					ENOG410XRB3	S:Function unknown	XP_018271025.1	carbohydrate-binding module family 48 protein [Rhodotorula graminis WP1]	sp|Q6PAM0|AAKB2_MOUSE	5'-AMP-activated protein kinase subunit beta-2 OS=Mus musculus OX=10090 GN=Prkab2 PE=1 SV=1	PF16561.7	AMPK1_CBM	Glycogen recognition site of AMP-activated protein kinase
EVM0000147	GO:0030061;GO:0000002;GO:0080025;GO:0000001;GO:0070300;GO:0097002;GO:0003924;GO:0031314;GO:0007006;GO:0061025;GO:0031304;GO:0008053;GO:1901612;GO:0005758;GO:0001786;GO:0015886;GO:0005525	cellular_component;biological_process;molecular_function;biological_process;molecular_function;cellular_component;molecular_function;cellular_component;biological_process;biological_process;cellular_component;biological_process;molecular_function;cellular_component;molecular_function;biological_process;molecular_function	CC:mitochondrial crista;BP:mitochondrial genome maintenance;MF:phosphatidylinositol-3,5-bisphosphate binding;BP:mitochondrion inheritance;MF:phosphatidic acid binding;CC:mitochondrial inner boundary membrane;MF:GTPase activity;CC:extrinsic component of mitochondrial inner membrane;BP:mitochondrial membrane organization;BP:membrane fusion;CC:intrinsic component of mitochondrial inner membrane;BP:m…	K22140	MGM1			COG0699	S:Function unknown	XP_018270166.1	uncharacterized protein RHOBADRAFT_16433 [Rhodotorula graminis WP1]	sp|P87320|MSP1_SCHPO	Protein msp1, mitochondrial OS=Schizosaccharomyces pombe (strain 972 / ATCC 24843) OX=284812 GN=msp1 PE=3 SV=2	PF00350.25;PF01031.22;PF01926.25	Dynamin_N;Dynamin_M;MMR_HSR1	Dynamin family;Dynamin central region;50S ribosome-binding GTPase
EVM0006519	GO:0015099;GO:0005887;GO:0003676	molecular_function;cellular_component;molecular_function	MF:nickel cation transmembrane transporter activity;CC:integral component of plasma membrane;MF:nucleic acid binding							XP_018268474.1	uncharacterized protein RHOBADRAFT_46876 [Rhodotorula graminis WP1]			PF01585.25	G-patch	G-patch domain
EVM0000508	GO:0016021;GO:0005789;GO:0016740;GO:0001056;GO:0001054;GO:0003677;GO:0046983;GO:0005634;GO:0018279	cellular_component;cellular_component;molecular_function;molecular_function;molecular_function;molecular_function;molecular_function;cellular_component;biological_process	CC:integral component of membrane;CC:endoplasmic reticulum membrane;MF:transferase activity;MF:RNA polymerase III activity;MF:RNA polymerase I activity;MF:DNA binding;MF:protein dimerization activity;CC:nucleus;BP:protein N-linked glycosylation via asparagine	K12670	WBP1	map00510;map00513;map04141	N-Glycan biosynthesis;Various types of N-glycan biosynthesis;Protein processing in endoplasmic reticulum	ENOG410XSF3	S:Function unknown	XP_018267911.1	uncharacterized protein RHOBADRAFT_56250 [Rhodotorula graminis WP1]	sp|Q944K2|OST48_ARATH	Dolichyl-diphosphooligosaccharide--protein glycosyltransferase 48 kDa subunit OS=Arabidopsis thaliana OX=3702 GN=OST48 PE=2 SV=1	PF03345.16	DDOST_48kD	Oligosaccharyltransferase 48 kDa subunit beta
EVM0002708	GO:0030337;GO:0005634;GO:0006260;GO:0006275;GO:0003677	molecular_function;cellular_component;biological_process;biological_process;molecular_function	MF:DNA polymerase processivity factor activity;CC:nucleus;BP:DNA replication;BP:regulation of DNA replication;MF:DNA binding	K04802	PCNA	map03430;map03410;map03420;map03030	Mismatch repair;Base excision repair;Nucleotide excision repair;DNA replication	COG0592	L:Replication, recombination and repair	XP_018271159.1	uncharacterized protein RHOBADRAFT_43600 [Rhodotorula graminis WP1]	sp|Q03392|PCNA_SCHPO	Proliferating cell nuclear antigen OS=Schizosaccharomyces pombe (strain 972 / ATCC 24843) OX=284812 GN=pcn1 PE=1 SV=1	PF00705.20;PF02747.17	PCNA_N;PCNA_C	Proliferating cell nuclear antigen, N-terminal domain;Proliferating cell nuclear antigen, C-terminal domain
EVM0000269								ENOG410XNMH	T:Signal transduction mechanisms	KAG0947250.1	hypothetical protein G6F31_014219 [Rhizopus oryzae]			PF13188.9	PAS_8	PAS domain
EVM0001755	GO:0007034	biological_process	BP:vacuolar transport	K12198	CHMP5, VPS60	map04144	Endocytosis	ENOG410XPDA	U:Intracellular trafficking, secretion, and vesicular transport	TNY19101.1	Snf7-domain-containing protein [Rhodotorula diobovata]	sp|Q9FMC5|VP602_ARATH	Vacuolar protein sorting-associated protein 60.2 OS=Arabidopsis thaliana OX=3702 GN=VPS60-2 PE=2 SV=1	PF03357.23	Snf7	Snf7
EVM0003768	GO:0003735;GO:0015934;GO:0006412;GO:0005840	molecular_function;cellular_component;biological_process;cellular_component	MF:structural constituent of ribosome;CC:large ribosomal subunit;BP:translation;CC:ribosome							XP_018268944.1	uncharacterized protein RHOBADRAFT_29576 [Rhodotorula graminis WP1]	sp|O94292|RM38_SCHPO	54S ribosomal protein L38, mitochondrial OS=Schizosaccharomyces pombe (strain 972 / ATCC 24843) OX=284812 GN=mrpl38 PE=3 SV=2	PF00238.21	Ribosomal_L14	Ribosomal protein L14p/L23e
EVM0006085								COG2940	S:Function unknown	XP_018269606.1	uncharacterized protein RHOBADRAFT_54765 [Rhodotorula graminis WP1]			PF00856.30	SET	SET domain
EVM0003736	GO:0004190	molecular_function	MF:aspartic-type endopeptidase activity	K01382;K06002	CTSE;PGA			ENOG410XNV7	O:Posttranslational modification, protein turnover, chaperones	XP_018272199.1	uncharacterized protein RHOBADRAFT_42477 [Rhodotorula graminis WP1]	sp|O60020|ASPR1_PHARH	Aspartic protease OS=Phaffia rhodozyma OX=264483 GN=pr1 PE=1 SV=1	PF00026.25	Asp	Eukaryotic aspartyl protease
EVM0002838	GO:0016857;GO:0004750;GO:0046872;GO:0005975;GO:0006098	molecular_function;molecular_function;molecular_function;biological_process;biological_process	MF:racemase and epimerase activity, acting on carbohydrates and derivatives;MF:ribulose-phosphate 3-epimerase activity;MF:metal ion binding;BP:carbohydrate metabolic process;BP:pentose-phosphate shunt	K01783	rpe, RPE	map00040;map00030	Pentose and glucuronate interconversions;Pentose phosphate pathway			XP_018270627.1	uncharacterized protein RHOBADRAFT_37625 [Rhodotorula graminis WP1]	sp|Q6FL81|RPE_CANGA	Ribulose-phosphate 3-epimerase OS=Candida glabrata (strain ATCC 2001 / CBS 138 / JCM 3761 / NBRC 0622 / NRRL Y-65) OX=284593 GN=RPE1 PE=3 SV=1	PF00834.21	Ribul_P_3_epim	Ribulose-phosphate 3 epimerase family
EVM0002860				K17491	SMEK, PPP4R3			ENOG410XQ7A	S:Function unknown	XP_018274052.1	uncharacterized protein RHOBADRAFT_50526 [Rhodotorula graminis WP1]	sp|Q6INN7|PP4R3_XENLA	Serine/threonine-protein phosphatase 4 regulatory subunit 3 OS=Xenopus laevis OX=8355 GN=smek1 PE=2 SV=1	PF04802.17	SMK-1	Component of IIS longevity pathway SMK-1
EVM0000966										XP_018273539.1	uncharacterized protein RHOBADRAFT_51336 [Rhodotorula graminis WP1]
EVM0001951										PRQ77302.1	hypothetical protein AAT19DRAFT_8370 [Rhodotorula toruloides]
EVM0005433	GO:0008483;GO:0030170	molecular_function;molecular_function	MF:transaminase activity;MF:pyridoxal phosphate binding	K03671	trxA			COG0526	O:Posttranslational modification, protein turnover, chaperones	XP_018269847.1	uncharacterized protein RHOBADRAFT_65299 [Rhodotorula graminis WP1]	sp|Q1RQJ0|THX29_ASPFM	Thioredoxin Asp f 29 OS=Neosartorya fumigata OX=746128 GN=CDV57_00134 PE=1 SV=1	PF00085.22	Thioredoxin	Thioredoxin
EVM0003208	GO:0046872;GO:0006511;GO:0016579;GO:0004843	molecular_function;biological_process;biological_process;molecular_function	MF:metal ion binding;BP:ubiquitin-dependent protein catabolic process;BP:protein deubiquitination;MF:thiol-dependent ubiquitin-specific protease activity							XP_018271841.1	uncharacterized protein RHOBADRAFT_52818 [Rhodotorula graminis WP1]	sp|Q3V0C5|UBP48_MOUSE	Ubiquitin carboxyl-terminal hydrolase 48 OS=Mus musculus OX=10090 GN=Usp48 PE=1 SV=2	PF00443.31;PF00240.25;PF13423.8;PF11976.10;PF06337.14	UCH;ubiquitin;UCH_1;Rad60-SLD;DUSP	Ubiquitin carboxyl-terminal hydrolase;Ubiquitin family;Ubiquitin carboxyl-terminal hydrolase;Ubiquitin-2 like Rad60 SUMO-like;DUSP domain
EVM0001269	GO:0022857;GO:0016021	molecular_function;cellular_component	MF:transmembrane transporter activity;CC:integral component of membrane					COG0477	G:Carbohydrate transport and metabolism	TNY17710.1	MFS monocarboxylate transporter [Rhodotorula diobovata]	sp|S0ECK8|FUJ4_GIBF5	Fujikurins efflux protein FFUJ_12242 OS=Gibberella fujikuroi (strain CBS 195.34 / IMI 58289 / NRRL A-6831) OX=1279085 GN=FFUJ_12242 PE=2 SV=1	PF07690.18	MFS_1	Major Facilitator Superfamily
EVM0003923	GO:0070971;GO:0006886;GO:0006888;GO:0008270;GO:0030127	cellular_component;biological_process;biological_process;molecular_function;cellular_component	CC:endoplasmic reticulum exit site;BP:intracellular protein transport;BP:ER to Golgi vesicle-mediated transport;MF:zinc ion binding;CC:COPII vesicle coat	K14007	SEC24	map04141	Protein processing in endoplasmic reticulum			TNY17113.1	Sec23/Sec24 trunk domain-containing protein [Rhodotorula diobovata]	sp|Q4P9K4|SEC24_USTMA	Protein transport protein SEC24 OS=Ustilago maydis (strain 521 / FGSC 9021) OX=237631 GN=SEC24 PE=3 SV=1	PF04811.17;PF04815.17;PF08033.14;PF04810.17;PF00626.24	Sec23_trunk;Sec23_helical;Sec23_BS;zf-Sec23_Sec24;Gelsolin	Sec23/Sec24 trunk domain;Sec23/Sec24 helical domain;Sec23/Sec24 beta-sandwich domain;Sec23/Sec24 zinc finger;Gelsolin repeat
EVM0005726	GO:0016787;GO:0051920	molecular_function;molecular_function	MF:hydrolase activity;MF:peroxiredoxin activity					COG0596	S:Function unknown	XP_018274025.1	uncharacterized protein RHOBADRAFT_32568 [Rhodotorula graminis WP1]	sp|P00632|ELH2_ACIAD	3-oxoadipate enol-lactonase 2 OS=Acinetobacter baylyi (strain ATCC 33305 / BD413 / ADP1) OX=62977 GN=catD PE=1 SV=3	PF00561.22;PF12697.9;PF12146.10;PF02627.22	Abhydrolase_1;Abhydrolase_6;Hydrolase_4;CMD	alpha/beta hydrolase fold;Alpha/beta hydrolase family;Serine aminopeptidase, S33;Carboxymuconolactone decarboxylase family
EVM0000982	GO:0046872;GO:0003993	molecular_function;molecular_function	MF:metal ion binding;MF:acid phosphatase activity	K22390	ACP7			COG1409	S:Function unknown	TNY21313.1	Metallo-dependent phosphatase-like protein [Rhodotorula diobovata]	sp|Q12546|PPA_ASPFI	Acid phosphatase OS=Aspergillus ficuum OX=5058 GN=aphA PE=1 SV=1	PF16656.7;PF14008.8	Pur_ac_phosph_N;Metallophos_C	Purple acid Phosphatase, N-terminal domain;Iron/zinc purple acid phosphatase-like protein C
EVM0002318	GO:0016491	molecular_function	MF:oxidoreductase activity					COG1232	H:Coenzyme transport and metabolism	XP_018270710.1	uncharacterized protein RHOBADRAFT_66461 [Rhodotorula graminis WP1]			PF01593.26;PF13450.8	Amino_oxidase;NAD_binding_8	Flavin containing amine oxidoreductase;NAD(P)-binding Rossmann-like domain
EVM0000135	GO:0016989;GO:0016021;GO:0005886;GO:0016987;GO:0042597;GO:0006352;GO:0003677	molecular_function;cellular_component;cellular_component;molecular_function;cellular_component;biological_process;molecular_function	MF:sigma factor antagonist activity;CC:integral component of membrane;CC:plasma membrane;MF:sigma factor activity;CC:periplasmic space;BP:DNA-templated transcription, initiation;MF:DNA binding	K03088	rpoE			COG1595	K:Transcription	KAG0162925.1	hypothetical protein DFQ30_001010 [Apophysomyces sp. BC1015]	sp|Q06198|RPSH_PSEAE	RNA polymerase sigma-H factor OS=Pseudomonas aeruginosa (strain ATCC 15692 / DSM 22644 / CIP 104116 / JCM 14847 / LMG 12228 / 1C / PRS 101 / PAO1) OX=208964 GN=algU PE=1 SV=1	PF08281.14;PF04542.16;PF04545.18;PF07638.13;PF12645.9	Sigma70_r4_2;Sigma70_r2;Sigma70_r4;Sigma70_ECF;HTH_16	Sigma-70, region 4;Sigma-70 region 2;Sigma-70, region 4;ECF sigma factor;Helix-turn-helix domain
EVM0004446				K08332	VAC8					XP_018269821.1	uncharacterized protein RHOBADRAFT_48766 [Rhodotorula graminis WP1]	sp|P0CM61|VAC8_CRYNB	Vacuolar protein 8 OS=Cryptococcus neoformans var. neoformans serotype D (strain B-3501A) OX=283643 GN=VAC8 PE=3 SV=1	PF00514.25;PF13513.8;PF13646.8;PF01602.22;PF04826.15;PF05804.14;PF12717.9;PF03224.16	Arm;HEAT_EZ;HEAT_2;Adaptin_N;Arm_2;KAP;Cnd1;V-ATPase_H_N	Armadillo/beta-catenin-like repeat;HEAT-like repeat;HEAT repeats;Adaptin N terminal region;Armadillo-like;Kinesin-associated protein (KAP;non-SMC mitotic condensation complex subunit 1;V-ATPase subunit H
EVM0002720										TNY24566.1	hypothetical protein DMC30DRAFT_413173 [Rhodotorula diobovata]			PF03031.20	NIF	NLI interacting factor-like phosphatase
EVM0001749	GO:0042450;GO:0004056	biological_process;molecular_function	BP:arginine biosynthetic process via ornithine;MF:argininosuccinate lyase activity	K01755	argH, ASL	map00220;map00250	Arginine biosynthesis;Alanine, aspartate and glutamate metabolism	COG0165	E:Amino acid transport and metabolism	XP_018272662.1	uncharacterized protein RHOBADRAFT_66238 [Rhodotorula graminis WP1]	sp|P50514|ARLZ_SCHPO	Probable argininosuccinate lyase OS=Schizosaccharomyces pombe (strain 972 / ATCC 24843) OX=284812 GN=argx PE=3 SV=1	PF00206.22;PF14698.8	Lyase_1;ASL_C2	Lyase;Argininosuccinate lyase C-terminal
EVM0000073	GO:0005730;GO:0008270;GO:0003676;GO:0003899;GO:0006379;GO:0006351	cellular_component;molecular_function;molecular_function;molecular_function;biological_process;biological_process	CC:nucleolus;MF:zinc ion binding;MF:nucleic acid binding;MF:DNA-directed RNA polymerase activity;BP:mRNA cleavage;BP:transcription, DNA-templated	K03000	RPA12, ZNRD1	map03020	RNA polymerase	COG1594	K:Transcription	XP_018269731.1	uncharacterized protein RHOBADRAFT_65379 [Rhodotorula graminis WP1]	sp|O94703|RPA12_SCHPO	DNA-directed RNA polymerase I subunit RPA12 OS=Schizosaccharomyces pombe (strain 972 / ATCC 24843) OX=284812 GN=rpa12 PE=1 SV=1	PF01096.20;PF12773.9;PF02150.18	TFIIS_C;DZR;RNA_POL_M_15KD	Transcription factor S-II (TFIIS;Double zinc ribbon;RNA polymerases M/15 Kd subunit
EVM0001494
EVM0003200	GO:0008270;GO:0000981	molecular_function;molecular_function	MF:zinc ion binding;MF:RNA polymerase II transcription factor activity, sequence-specific DNA binding							XP_018272760.1	uncharacterized protein RHOBADRAFT_66069 [Rhodotorula graminis WP1]			PF00172.20	Zn_clus	Fungal Zn(2)-Cys(6) binuclear cluster domain
EVM0004478	GO:0031267;GO:0006886	molecular_function;biological_process	MF:small GTPase binding;BP:intracellular protein transport	K20223	IPO7, RANBP7	map03013	Nucleocytoplasmic transport	COG5656	O:Posttranslational modification, protein turnover, chaperones	XP_018272368.1	uncharacterized protein RHOBADRAFT_49471 [Rhodotorula graminis WP1]	sp|O59809|IMA3_SCHPO	Probable importin c550.11 OS=Schizosaccharomyces pombe (strain 972 / ATCC 24843) OX=284812 GN=SPCC550.11 PE=3 SV=1	PF03810.21;PF08506.12;PF12755.9	IBN_N;Cse1;Vac14_Fab1_bd	Importin-beta N-terminal domain;Cse1;Vacuolar 14 Fab1-binding region
EVM0000327	GO:0043130	molecular_function	MF:ubiquitin binding					ENOG410XWB2	A:RNA processing and modification	TNY22363.1	hypothetical protein DMC30DRAFT_392368 [Rhodotorula diobovata]	sp|O43024|YGVA_SCHPO	CUE domain-containing protein C354.10 OS=Schizosaccharomyces pombe (strain 972 / ATCC 24843) OX=284812 GN=SPBC354.10 PE=1 SV=1	PF02845.18	CUE	CUE domain
EVM0004825										XP_018270036.1	uncharacterized protein RHOBADRAFT_45282 [Rhodotorula graminis WP1]			PF12937.9	F-box-like	F-box-like
EVM0007432	GO:0003779;GO:0006897;GO:0005543;GO:0030276;GO:0005737	molecular_function;biological_process;molecular_function;molecular_function;cellular_component	MF:actin binding;BP:endocytosis;MF:phospholipid binding;MF:clathrin binding;CC:cytoplasm	K20040	HIP1R, SLA2			ENOG410XRXQ	S:Function unknown	XP_018273454.1	uncharacterized protein RHOBADRAFT_47963 [Rhodotorula graminis WP1]	sp|Q9P6L5|SLA2_SCHPO	Endocytosis protein end4 OS=Schizosaccharomyces pombe (strain 972 / ATCC 24843) OX=284812 GN=end4 PE=1 SV=2	PF07651.18;PF01608.19;PF01417.22	ANTH;I_LWEQ;ENTH	ANTH domain;I/LWEQ domain;ENTH domain
EVM0002310	GO:0016021	cellular_component	CC:integral component of membrane							XP_018274673.1	uncharacterized protein RHOBADRAFT_51069 [Rhodotorula graminis WP1]
EVM0004140	GO:0051213;GO:0020037;GO:0052878;GO:0016705;GO:0004601;GO:0005506;GO:0006979;GO:0016853	molecular_function;molecular_function;molecular_function;molecular_function;molecular_function;molecular_function;biological_process;molecular_function	MF:dioxygenase activity;MF:heme binding;MF:linoleate 8R-lipoxygenase activity;MF:oxidoreductase activity, acting on paired donors, with incorporation or reduction of molecular oxygen;MF:peroxidase activity;MF:iron ion binding;BP:response to oxidative stress;MF:isomerase activity	K17862	PPOC	map00591	Linoleic acid metabolism	ENOG410ZQ7D	I:Lipid transport and metabolism	XP_018273863.1	uncharacterized protein RHOBADRAFT_51621 [Rhodotorula graminis WP1]	sp|Q4WY82|PPOC_ASPFU	Linoleate 10R-lipoxygenase OS=Neosartorya fumigata (strain ATCC MYA-4609 / Af293 / CBS 101355 / FGSC A1100) OX=330879 GN=ppoC PE=1 SV=2	PF03098.17	An_peroxidase	Animal haem peroxidase
EVM0001275										XP_018274622.1	uncharacterized protein RHOBADRAFT_65943 [Rhodotorula graminis WP1]
EVM0002330	GO:0033617;GO:0006813;GO:0016021;GO:0031305;GO:0034765;GO:0047834;GO:0005244	biological_process;biological_process;cellular_component;cellular_component;biological_process;molecular_function;molecular_function	BP:mitochondrial respiratory chain complex IV assembly;BP:potassium ion transport;CC:integral component of membrane;CC:integral component of mitochondrial inner membrane;BP:regulation of ion transmembrane transport;MF:D-threo-aldose 1-dehydrogenase activity;MF:voltage-gated ion channel activity	K18176	COA3			ENOG410XYQ5	S:Function unknown	XP_018271797.1	uncharacterized protein RHOBADRAFT_66272 [Rhodotorula graminis WP1]			PF09813.11	Coiled-coil_56	Coiled-coil domain-containing protein 56
EVM0004604										PRQ76445.1	hypothetical protein AAT19DRAFT_13467 [Rhodotorula toruloides]
EVM0000628	GO:0003887;GO:0046872;GO:0003684;GO:0005739;GO:0006281	molecular_function;molecular_function;molecular_function;cellular_component;biological_process	MF:DNA-directed DNA polymerase activity;MF:metal ion binding;MF:damaged DNA binding;CC:mitochondrion;BP:DNA repair	K03502	umuC			COG0389	L:Replication, recombination and repair	KAG6335070.1	hypothetical protein ID866_4014 [Astraeus odoratus]	sp|P04152|UMUC_ECOLI	Protein UmuC OS=Escherichia coli (strain K12) OX=83333 GN=umuC PE=1 SV=2	PF00817.22	IMS	impB/mucB/samB family
EVM0004366	GO:0003824;GO:0009116	molecular_function;biological_process	MF:catalytic activity;BP:nucleoside metabolic process	K00757	udp, UPP	map00240	Pyrimidine metabolism	COG2820	F:Nucleotide transport and metabolism	XP_018269842.1	uncharacterized protein RHOBADRAFT_54974 [Rhodotorula graminis WP1]	sp|Q8R973|DEOD_CALS4	Purine nucleoside phosphorylase DeoD-type OS=Caldanaerobacter subterraneus subsp. tengcongensis (strain DSM 15242 / JCM 11007 / NBRC 100824 / MB4) OX=273068 GN=deoD PE=3 SV=1	PF01048.22	PNP_UDP_1	Phosphorylase superfamily
EVM0000676										XP_018268574.1	uncharacterized protein RHOBADRAFT_55630, partial [Rhodotorula graminis WP1]
EVM0005903	GO:0000166	molecular_function	MF:nucleotide binding					COG0673	S:Function unknown	XP_018271715.1	uncharacterized protein RHOBADRAFT_52705 [Rhodotorula graminis WP1]	sp|O14082|YEAH_SCHPO	Uncharacterized protein UNK4.17 OS=Schizosaccharomyces pombe (strain 972 / ATCC 24843) OX=284812 GN=SPAC2E11.17 PE=4 SV=2	PF08635.12;PF01408.24	ox_reductase_C;GFO_IDH_MocA	Putative oxidoreductase C terminal domain;Oxidoreductase family, NAD-binding Rossmann fold
EVM0004227	GO:0003824;GO:0016021;GO:0016853	molecular_function;cellular_component;molecular_function	MF:catalytic activity;CC:integral component of membrane;MF:isomerase activity	K07517	ECI1_2	map00071	Fatty acid degradation			KAG0660269.1	hypothetical protein C6P46_004723 [Rhodotorula mucilaginosa]	sp|Q6IR76|TMM19_XENLA	Transmembrane protein 19 OS=Xenopus laevis OX=8355 GN=tmem19 PE=2 SV=1	PF01940.18;PF00378.22;PF16113.7	DUF92;ECH_1;ECH_2	Integral membrane protein DUF92;Enoyl-CoA hydratase/isomerase;Enoyl-CoA hydratase/isomerase
EVM0004470								ENOG4111FWM	S:Function unknown	XP_018271405.1	uncharacterized protein RHOBADRAFT_53341 [Rhodotorula graminis WP1]			PF10358.11	NT-C2	N-terminal C2 in EEIG1 and EHBP1 proteins
EVM0007225	GO:0016021;GO:0003723	cellular_component;molecular_function	CC:integral component of membrane;MF:RNA binding	K14651	TAF15, NPL3	map03022	Basal transcription factors			XP_018267939.1	uncharacterized protein RHOBADRAFT_56274 [Rhodotorula graminis WP1]	sp|Q8VWF5|AML5_ARATH	Protein MEI2-like 5 OS=Arabidopsis thaliana OX=3702 GN=ML5 PE=1 SV=1	PF00076.24	RRM_1	RNA recognition motif. (a.k.a. RRM, RBD, or RNP domain
EVM0006503	GO:0016787;GO:0019120;GO:0003677	molecular_function;molecular_function;molecular_function	MF:hydrolase activity;MF:hydrolase activity, acting on acid halide bonds, in C-halide compounds;MF:DNA binding							XP_018272518.1	uncharacterized protein RHOBADRAFT_52473 [Rhodotorula graminis WP1]	sp|Q51645|HAD4_BURCE	(S)-2-haloacid dehalogenase 4A OS=Burkholderia cepacia OX=292 GN=hdl IVa PE=1 SV=3
EVM0000063	GO:0004045	molecular_function	MF:aminoacyl-tRNA hydrolase activity							TNY22996.1	hypothetical protein DMC30DRAFT_414596 [Rhodotorula diobovata]			PF12937.9	F-box-like	F-box-like
EVM0007364	GO:0008270;GO:0004022;GO:0016491	molecular_function;molecular_function;molecular_function	MF:zinc ion binding;MF:alcohol dehydrogenase (NAD) activity;MF:oxidoreductase activity	K13953	adhP	map00010;map00071;map00350;map00620	Glycolysis / Gluconeogenesis;Fatty acid degradation;Tyrosine metabolism;Pyruvate metabolism	COG1064	C:Energy production and conversion	XP_018272013.1	uncharacterized protein RHOBADRAFT_35732 [Rhodotorula graminis WP1]	sp|P00332|ADH_SCHPO	Alcohol dehydrogenase OS=Schizosaccharomyces pombe (strain 972 / ATCC 24843) OX=284812 GN=adh1 PE=1 SV=2	PF08240.14;PF00107.28;PF13602.8	ADH_N;ADH_zinc_N;ADH_zinc_N_2	Alcohol dehydrogenase GroES-like domain;Zinc-binding dehydrogenase;Zinc-binding dehydrogenase
EVM0000694										XP_018272048.1	uncharacterized protein RHOBADRAFT_43434 [Rhodotorula graminis WP1]
EVM0004450	GO:0002181;GO:0016787;GO:0042626;GO:0003746;GO:0005524	biological_process;molecular_function;molecular_function;molecular_function;molecular_function	BP:cytoplasmic translation;MF:hydrolase activity;MF:ATPase activity, coupled to transmembrane movement of substances;MF:translation elongation factor activity;MF:ATP binding	K03235	EF3, TEF3					XP_018271749.1	uncharacterized protein RHOBADRAFT_13841 [Rhodotorula graminis WP1]	sp|O94489|EF3_SCHPO	Elongation factor 3 OS=Schizosaccharomyces pombe (strain 972 / ATCC 24843) OX=284812 GN=tef3 PE=1 SV=1	PF00005.29;PF13304.8;PF02463.21;PF13555.8;PF12348.10;PF01935.19;PF00385.26;PF17947.3	ABC_tran;AAA_21;SMC_N;AAA_29;CLASP_N;DUF87;Chromo;4HB	ABC transporter;AAA domain, putative AbiEii toxin, Type IV TA system;RecF/RecN/SMC N terminal domain;P-loop containing region of AAA domain;CLASP N terminal;Helicase HerA, central domain;Chromo (CHRromatin Organisation MOdifier) domain;Four helical bundle domain
EVM0002581	GO:0043541;GO:0016757;GO:0006491;GO:0006488;GO:0006489;GO:0008963;GO:0005789;GO:0009060;GO:0003975;GO:0046872;GO:0016021	cellular_component;molecular_function;biological_process;biological_process;biological_process;molecular_function;cellular_component;biological_process;molecular_function;molecular_function;cellular_component	CC:UDP-N-acetylglucosamine transferase complex;MF:transferase activity, transferring glycosyl groups;BP:N-glycan processing;BP:dolichol-linked oligosaccharide biosynthetic process;BP:dolichyl diphosphate biosynthetic process;MF:phospho-N-acetylmuramoyl-pentapeptide-transferase activity;CC:endoplasmic reticulum membrane;BP:aerobic respiration;MF:UDP-N-acetylglucosamine-dolichyl-phosphate N-acetylg…	K01001	ALG7	map00510	N-Glycan biosynthesis			TNY21568.1	glycosyl transferase family 4-domain-containing protein [Rhodotorula diobovata]	sp|P24140|GPT_CRIGR	UDP-N-acetylglucosamine--dolichyl-phosphate N-acetylglucosaminephosphotransferase OS=Cricetulus griseus OX=10029 GN=DPAGT1 PE=1 SV=1	PF00953.23	Glycos_transf_4	Glycosyl transferase family 4
EVM0006192	GO:0003676	molecular_function	MF:nucleic acid binding					ENOG410ZJ1I	S:Function unknown	XP_018274068.1	uncharacterized protein RHOBADRAFT_50541 [Rhodotorula graminis WP1]
EVM0006903	GO:0003746;GO:0006749	molecular_function;biological_process	MF:translation elongation factor activity;BP:glutathione metabolic process	K03233	EEF1G			COG0625	O:Posttranslational modification, protein turnover, chaperones	XP_018268387.1	uncharacterized protein RHOBADRAFT_65606 [Rhodotorula graminis WP1]	sp|P36008|EF1G2_YEAST	Elongation factor 1-gamma 2 OS=Saccharomyces cerevisiae (strain ATCC 204508 / S288c) OX=559292 GN=TEF4 PE=1 SV=1	PF00647.21;PF02798.22;PF00043.27;PF13417.8;PF13410.8;PF14497.8	EF1G;GST_N;GST_C;GST_N_3;GST_C_2;GST_C_3	Elongation factor 1 gamma, conserved domain;Glutathione S-transferase, N-terminal domain;Glutathione S-transferase, C-terminal domain;Glutathione S-transferase, N-terminal domain;Glutathione S-transferase, C-terminal domain;Glutathione S-transferase, C-terminal domain
EVM0003661	GO:0016791;GO:0046856	molecular_function;biological_process	MF:phosphatase activity;BP:phosphatidylinositol dephosphorylation	K20279	SYNJ	map04070;map00562	Phosphatidylinositol signaling system;Inositol phosphate metabolism			XP_018271914.1	uncharacterized protein RHOBADRAFT_52882 [Rhodotorula graminis WP1]	sp|O43001|SYJ1_SCHPO	Inositol-1,4,5-trisphosphate 5-phosphatase 1 OS=Schizosaccharomyces pombe (strain 972 / ATCC 24843) OX=284812 GN=syj1 PE=1 SV=1	PF02383.20	Syja_N	SacI homology domain
EVM0003415	GO:0016021;GO:0030150;GO:0000002;GO:0005744;GO:0008320	cellular_component;biological_process;biological_process;cellular_component;molecular_function	CC:integral component of membrane;BP:protein import into mitochondrial matrix;BP:mitochondrial genome maintenance;CC:mitochondrial inner membrane presequence translocase complex;MF:protein transmembrane transporter activity	K17795	TIM17					XP_018273744.1	uncharacterized protein RHOBADRAFT_51513 [Rhodotorula graminis WP1]	sp|P87130|TIM17_SCHPO	Mitochondrial import inner membrane translocase subunit tim17 OS=Schizosaccharomyces pombe (strain 972 / ATCC 24843) OX=284812 GN=tim17 PE=3 SV=1	PF02466.21	Tim17	Tim17/Tim22/Tim23/Pmp24 family
EVM0007072	GO:0003735;GO:0006412;GO:0005840	molecular_function;biological_process;cellular_component	MF:structural constituent of ribosome;BP:translation;CC:ribosome	K02956	RP-S15, MRPS15, rpsO	map03010	Ribosome	COG0184	J:Translation, ribosomal structure and biogenesis	XP_018273061.1	uncharacterized protein RHOBADRAFT_66124 [Rhodotorula graminis WP1]	sp|O13602|RT28_SCHPO	Probable 37S ribosomal protein S28, mitochondrial OS=Schizosaccharomyces pombe (strain 972 / ATCC 24843) OX=284812 GN=mrps28 PE=3 SV=1	PF00312.24	Ribosomal_S15	Ribosomal protein S15
EVM0004041	GO:0016740;GO:0046872	molecular_function;molecular_function	MF:transferase activity;MF:metal ion binding					COG0666	S:Function unknown	XP_016269976.1	Ankyrin repeat protein [Rhodotorula toruloides NP11]	sp|Q9HGN5|YO45_SCHPO	Putative E3 ubiquitin-protein ligase C36B7.05c OS=Schizosaccharomyces pombe (strain 972 / ATCC 24843) OX=284812 GN=SPBC36B7.05c PE=1 SV=1	PF01363.23;PF13639.8;PF13857.8;PF13923.8	FYVE;zf-RING_2;Ank_5;zf-C3HC4_2	FYVE zinc finger;Ring finger domain;Ankyrin repeats (many copies;Zinc finger, C3HC4 type (RING finger
EVM0006812										XP_018274321.1	uncharacterized protein RHOBADRAFT_50759 [Rhodotorula graminis WP1]
EVM0003222	GO:0006886;GO:0006511;GO:0016192	biological_process;biological_process;biological_process	BP:intracellular protein transport;BP:ubiquitin-dependent protein catabolic process;BP:vesicle-mediated transport							XP_018270515.1	uncharacterized protein RHOBADRAFT_54283, partial [Rhodotorula graminis WP1]
EVM0007684	GO:0006351;GO:0008270;GO:0000981;GO:0003677	biological_process;molecular_function;molecular_function;molecular_function	BP:transcription, DNA-templated;MF:zinc ion binding;MF:RNA polymerase II transcription factor activity, sequence-specific DNA binding;MF:DNA binding					ENOG4111WXW;ENOG4111IC6	S:Function unknown;S:Function unknown	XP_018268489.1	uncharacterized protein RHOBADRAFT_55905 [Rhodotorula graminis WP1]	sp|Q09922|YAKB_SCHPO	Uncharacterized transcriptional regulatory protein C1F7.11c OS=Schizosaccharomyces pombe (strain 972 / ATCC 24843) OX=284812 GN=SPAC1F7.11c PE=4 SV=1	PF04082.20;PF00172.20	Fungal_trans;Zn_clus	Fungal specific transcription factor domain;Fungal Zn(2)-Cys(6) binuclear cluster domain
EVM0000612	GO:0006351;GO:0008270;GO:0000981;GO:0003677	biological_process;molecular_function;molecular_function;molecular_function	BP:transcription, DNA-templated;MF:zinc ion binding;MF:RNA polymerase II transcription factor activity, sequence-specific DNA binding;MF:DNA binding					ENOG410XQ5W;ENOG410YAW4;ENOG410YFYA;ENOG410YBYS	S:Function unknown;S:Function unknown;S:Function unknown;S:Function unknown	XP_018271919.1	uncharacterized protein RHOBADRAFT_52886 [Rhodotorula graminis WP1]	sp|A0A411PQN2|AGN11_PAEDI	Agnestins biosynthesis cluster transcription factor AgnL11 OS=Paecilomyces divaricatus OX=644132 GN=AgnL11 PE=3 SV=1	PF00172.20	Zn_clus	Fungal Zn(2)-Cys(6) binuclear cluster domain
EVM0003137	GO:0051131;GO:0006458;GO:0051604;GO:0016787;GO:0045041;GO:0051087;GO:0071014;GO:0051082;GO:0031966;GO:0050821;GO:0003688;GO:0042026;GO:0016887;GO:0005758;GO:0042645;GO:0003697;GO:0005524	biological_process;biological_process;biological_process;molecular_function;biological_process;molecular_function;cellular_component;molecular_function;cellular_component;biological_process;molecular_function;biological_process;molecular_function;cellular_component;cellular_component;molecular_function;molecular_function	BP:chaperone-mediated protein complex assembly;BP:'de novo' protein folding;BP:protein maturation;MF:hydrolase activity;BP:protein import into mitochondrial intermembrane space;MF:chaperone binding;CC:post-mRNA release spliceosomal complex;MF:unfolded protein binding;CC:mitochondrial membrane;BP:protein stabilization;MF:DNA replication origin binding;BP:protein refolding;MF:ATPase activity;CC:mit…	K04077	groEL, HSPD1	map03018	RNA degradation	COG0459	O:Posttranslational modification, protein turnover, chaperones	XP_018270966.1	uncharacterized protein RHOBADRAFT_66504 [Rhodotorula graminis WP1]	sp|O60008|HSP60_PARBA	Heat shock protein 60, mitochondrial OS=Paracoccidioides lutzii (strain ATCC MYA-826 / Pb01) OX=502779 GN=HSP60 PE=1 SV=1	PF00118.26	Cpn60_TCP1	TCP-1/cpn60 chaperonin family
EVM0003874	GO:0008033;GO:0001522;GO:0003723;GO:0009982	biological_process;biological_process;molecular_function;molecular_function	BP:tRNA processing;BP:pseudouridine synthesis;MF:RNA binding;MF:pseudouridine synthase activity	K06176	truD, PUS7					TNY20615.1	pseudouridine synthase [Rhodotorula diobovata]	sp|O74343|PUS7_SCHPO	Multisubstrate pseudouridine synthase 7 OS=Schizosaccharomyces pombe (strain 972 / ATCC 24843) OX=284812 GN=pus7 PE=3 SV=1	PF01142.20	TruD	tRNA pseudouridine synthase D (TruD
EVM0007705	GO:0005634;GO:0003844;GO:0000786;GO:0102752;GO:0046982;GO:0003677	cellular_component;molecular_function;cellular_component;molecular_function;molecular_function;molecular_function	CC:nucleus;MF:1,4-alpha-glucan branching enzyme activity;CC:nucleosome;MF:1,4-alpha-glucan branching enzyme activity (using a glucosylated glycogenin as primer for glycogen synthesis;MF:protein heterodimerization activity;MF:DNA binding	K11495	CENPA			COG2036	B:Chromatin structure and dynamics	ORY88131.1	histone-fold-containing protein [Leucosporidium creatinivorum]	sp|Q7RXR3|CENPA_NEUCR	Histone H3-like centromeric protein hH3v OS=Neurospora crassa (strain ATCC 24698 / 74-OR23-1A / CBS 708.71 / DSM 1257 / FGSC 987) OX=367110 GN=hH3v PE=3 SV=1	PF00125.26	Histone	Core histone H2A/H2B/H3/H4
EVM0007239	GO:0035101;GO:0006260;GO:0051301;GO:0006281	cellular_component;biological_process;biological_process;biological_process	CC:FACT complex;BP:DNA replication;BP:cell division;BP:DNA repair					COG5406	K:Transcription	XP_018268967.1	uncharacterized protein RHOBADRAFT_29616 [Rhodotorula graminis WP1]	sp|Q4P2U5|SPT16_USTMA	FACT complex subunit SPT16 OS=Ustilago maydis (strain 521 / FGSC 9021) OX=237631 GN=SPT16 PE=3 SV=1	PF08644.13;PF14826.8;PF00557.26;PF08512.14	SPT16;FACT-Spt16_Nlob;Peptidase_M24;Rtt106	FACT complex subunit (SPT16/CDC68;FACT complex subunit SPT16 N-terminal lobe domain;Metallopeptidase family M24;Histone chaperone Rttp106-like
EVM0003957	GO:0003700;GO:0016491	molecular_function;molecular_function	MF:transcription factor activity, sequence-specific DNA binding;MF:oxidoreductase activity	K22745	AIFM2			COG0446;COG1252	S:Function unknown;C:Energy production and conversion	XP_018269201.1	uncharacterized protein RHOBADRAFT_55368 [Rhodotorula graminis WP1]	sp|A1A653|FER8_USTMA	Fe-regulated protein 8 OS=Ustilago maydis (strain 521 / FGSC 9021) OX=237631 GN=fer8 PE=2 SV=1	PF07992.16;PF00070.29;PF01266.26;PF13738.8	Pyr_redox_2;Pyr_redox;DAO;Pyr_redox_3	Pyridine nucleotide-disulphide oxidoreductase;Pyridine nucleotide-disulphide oxidoreductase;FAD dependent oxidoreductase;Pyridine nucleotide-disulphide oxidoreductase
EVM0006828										XP_018274236.1	uncharacterized protein RHOBADRAFT_40731 [Rhodotorula graminis WP1]			PF16589.7	BRCT_2	BRCT domain, a BRCA1 C-terminus domain
EVM0005066										XP_018273982.1	uncharacterized protein RHOBADRAFT_50459 [Rhodotorula graminis WP1]
EVM0000795	GO:0005618;GO:0016021;GO:0005975;GO:0004553	cellular_component;cellular_component;biological_process;molecular_function	CC:cell wall;CC:integral component of membrane;BP:carbohydrate metabolic process;MF:hydrolase activity, hydrolyzing O-glycosyl compounds	K01210	E3.2.1.58	map00500	Starch and sucrose metabolism	COG5309	G:Carbohydrate transport and metabolism	TNY21492.1	glycoside hydrolase [Rhodotorula diobovata]	sp|A2QN74|BTGC_ASPNC	Putative glucan endo-1,3-beta-glucosidase btgC OS=Aspergillus niger (strain CBS 513.88 / FGSC A1513) OX=425011 GN=btgC PE=3 SV=2	PF00332.20	Glyco_hydro_17	Glycosyl hydrolases family 17
EVM0005188										XP_018268429.1	uncharacterized protein RHOBADRAFT_55852 [Rhodotorula graminis WP1]
EVM0000366	GO:0042626;GO:0016021;GO:0005524	molecular_function;cellular_component;molecular_function	MF:ATPase activity, coupled to transmembrane movement of substances;CC:integral component of membrane;MF:ATP binding					COG1131	V:Defense mechanisms	XP_018273324.1	uncharacterized protein RHOBADRAFT_51155 [Rhodotorula graminis WP1]	sp|J9VME1|AFR1_CRYNH	ABC multidrug transporter AFR1 OS=Cryptococcus neoformans var. grubii serotype A (strain H99 / ATCC 208821 / CBS 10515 / FGSC 9487) OX=235443 GN=AFR1 PE=1 SV=1	PF01061.26;PF00005.29;PF14510.8;PF06422.14;PF19055.2;PF13304.8;PF13191.8;PF13555.8;PF03193.18	ABC2_membrane;ABC_tran;ABC_trans_N;PDR_CDR;ABC2_membrane_7;AAA_21;AAA_16;AAA_29;RsgA_GTPase	ABC-2 type transporter;ABC transporter;ABC-transporter N-terminal;CDR ABC transporter;ABC-2 type transporter;AAA domain, putative AbiEii toxin, Type IV TA system;AAA ATPase domain;P-loop containing region of AAA domain;RsgA GTPase
EVM0002017	GO:0016787;GO:0009058;GO:0009001;GO:0016747;GO:0006535	molecular_function;biological_process;molecular_function;molecular_function;biological_process	MF:hydrolase activity;BP:biosynthetic process;MF:serine O-acetyltransferase activity;MF:transferase activity, transferring acyl groups other than amino-acyl groups;BP:cysteine biosynthetic process from serine					COG2021	E:Amino acid transport and metabolism	TKA56209.1	hypothetical protein B0A53_01499 [Rhodotorula sp. CCFEE 5036]	sp|A0A1D3PCM3|SST_EMEND	Serine O-succinyltransferase OS=Emericella nidulans OX=162425 GN=CysA PE=1 SV=1	PF00561.22;PF00400.34;PF12894.9;PF13886.8;PF12697.9;PF00756.22	Abhydrolase_1;WD40;ANAPC4_WD40;DUF4203;Abhydrolase_6;Esterase	alpha/beta hydrolase fold;WD domain, G-beta repeat;Anaphase-promoting complex subunit 4 WD40 domain;Domain of unknown function (DUF4203;Alpha/beta hydrolase family;Putative esterase
EVM0003649	GO:0008168;GO:0016021;GO:0032259	molecular_function;cellular_component;biological_process	MF:methyltransferase activity;CC:integral component of membrane;BP:methylation	K22857	EEF1AKMT4					XP_018267951.1	uncharacterized protein RHOBADRAFT_65728 [Rhodotorula graminis WP1]	sp|P0DPD7|EFMT4_HUMAN	EEF1A lysine methyltransferase 4 OS=Homo sapiens OX=9606 GN=EEF1AKMT4 PE=1 SV=1	PF08241.14;PF13847.8;PF13649.8	Methyltransf_11;Methyltransf_31;Methyltransf_25	Methyltransferase domain;Methyltransferase domain;Methyltransferase domain
EVM0001267	GO:0031267;GO:0006886;GO:0015986;GO:0005634;GO:0000276	molecular_function;biological_process;biological_process;cellular_component;cellular_component	MF:small GTPase binding;BP:intracellular protein transport;BP:ATP synthesis coupled proton transport;CC:nucleus;CC:mitochondrial proton-transporting ATP synthase complex, coupling factor F(o	K25202	IPO13, RANBP13					XP_018267743.1	uncharacterized protein RHOBADRAFT_56521 [Rhodotorula graminis WP1]	sp|O94829|IPO13_HUMAN	Importin-13 OS=Homo sapiens OX=9606 GN=IPO13 PE=1 SV=3	PF18806.3;PF08389.14	Importin_rep_3;Xpo1	Importin 13 repeat;Exportin 1-like protein
EVM0002448	GO:0016787;GO:0016021	molecular_function;cellular_component	MF:hydrolase activity;CC:integral component of membrane							XP_018269361.1	uncharacterized protein RHOBADRAFT_55072 [Rhodotorula graminis WP1]
EVM0002148	GO:0016021;GO:0046872;GO:0070573	cellular_component;molecular_function;molecular_function	CC:integral component of membrane;MF:metal ion binding;MF:metallodipeptidase activity	K01273	DPEP					XP_018274384.1	uncharacterized protein RHOBADRAFT_50812, partial [Rhodotorula graminis WP1]	sp|C5PCZ0|DPEP1_COCP7	Putative dipeptidase CPC735_015490 OS=Coccidioides posadasii (strain C735) OX=222929 GN=CPC735_015490 PE=3 SV=1	PF01244.23	Peptidase_M19	Membrane dipeptidase (Peptidase family M19
EVM0000837	GO:0016538;GO:0006357	molecular_function;biological_process	MF:cyclin-dependent protein serine/threonine kinase regulator activity;BP:regulation of transcription from RNA polymerase II promoter	K15564	CTK2					XP_018272143.1	uncharacterized protein RHOBADRAFT_49612 [Rhodotorula graminis WP1]	sp|O74627|CG1C_SCHPO	Cyclin pch1 OS=Schizosaccharomyces pombe (strain 972 / ATCC 24843) OX=284812 GN=pch1 PE=1 SV=1	PF00134.25;PF00382.21	Cyclin_N;TFIIB	Cyclin, N-terminal domain;Transcription factor TFIIB repeat
EVM0004690	GO:0050661;GO:0050660;GO:0004499;GO:0016021	molecular_function;molecular_function;molecular_function;cellular_component	MF:NADP binding;MF:flavin adenine dinucleotide binding;MF:N,N-dimethylaniline monooxygenase activity;CC:integral component of membrane							XP_018270652.1	uncharacterized protein RHOBADRAFT_48480 [Rhodotorula graminis WP1]	sp|Q00730|STCW_EMENI	Putative sterigmatocystin biosynthesis monooxygenase stcW OS=Emericella nidulans (strain FGSC A4 / ATCC 38163 / CBS 112.46 / NRRL 194 / M139) OX=227321 GN=stcW PE=3 SV=2	PF00743.21;PF13434.8;PF13450.8;PF13738.8	FMO-like;K_oxygenase;NAD_binding_8;Pyr_redox_3	Flavin-binding monooxygenase-like;L-lysine 6-monooxygenase (NADPH-requiring;NAD(P)-binding Rossmann-like domain;Pyridine nucleotide-disulphide oxidoreductase
EVM0003655	GO:0005743;GO:0016021;GO:0055085;GO:0005739	cellular_component;cellular_component;biological_process;cellular_component	CC:mitochondrial inner membrane;CC:integral component of membrane;BP:transmembrane transport;CC:mitochondrion	K14684	SLC25A23S					XP_018274230.1	uncharacterized protein RHOBADRAFT_50681 [Rhodotorula graminis WP1]	sp|Q12251|YP011_YEAST	Uncharacterized mitochondrial carrier YPR011C OS=Saccharomyces cerevisiae (strain ATCC 204508 / S288c) OX=559292 GN=YPR011C PE=1 SV=1	PF00153.29	Mito_carr	Mitochondrial carrier protein
EVM0005400	GO:0006817;GO:0016021;GO:0005315;GO:0015293	biological_process;cellular_component;molecular_function;molecular_function	BP:phosphate ion transport;CC:integral component of membrane;MF:inorganic phosphate transmembrane transporter activity;MF:symporter activity					ENOG410YXTK	S:Function unknown	TNY19130.1	hypothetical protein DMC30DRAFT_418192 [Rhodotorula diobovata]			PF09791.11	Oxidored-like	Oxidoreductase-like protein, N-terminal
EVM0003846	GO:0003723;GO:0003676	molecular_function;molecular_function	MF:RNA binding;MF:nucleic acid binding							XP_018269920.1	uncharacterized protein RHOBADRAFT_54464 [Rhodotorula graminis WP1]
EVM0002836	GO:0016021	cellular_component	CC:integral component of membrane	K13172	SRRM2, SRM300			ENOG410YDXP	K:Transcription	XP_018271366.1	uncharacterized protein RHOBADRAFT_53310 [Rhodotorula graminis WP1]	sp|Q10369|YDBJ_SCHPO	Uncharacterized protein C22E12.19 OS=Schizosaccharomyces pombe (strain 972 / ATCC 24843) OX=284812 GN=SPAC22E12.19 PE=3 SV=2	PF00249.33;PF13921.8	Myb_DNA-binding;Myb_DNA-bind_6	Myb-like DNA-binding domain;Myb-like DNA-binding domain
EVM0007350	GO:0016021	cellular_component	CC:integral component of membrane							XP_018267651.1	uncharacterized protein RHOBADRAFT_56453 [Rhodotorula graminis WP1]			PF00646.35;PF12937.9	F-box;F-box-like	F-box domain;F-box-like
EVM0000721	GO:0043614;GO:0005852;GO:0016282;GO:0032781;GO:0016021;GO:0002188;GO:0022857;GO:0033290;GO:0001732;GO:0006415;GO:0003743	cellular_component;cellular_component;cellular_component;biological_process;cellular_component;biological_process;molecular_function;cellular_component;biological_process;biological_process;molecular_function	CC:multi-eIF complex;CC:eukaryotic translation initiation factor 3 complex;CC:eukaryotic 43S preinitiation complex;BP:positive regulation of ATPase activity;CC:integral component of membrane;BP:translation reinitiation;MF:transmembrane transporter activity;CC:eukaryotic 48S preinitiation complex;BP:formation of cytoplasmic translation initiation complex;BP:translational termination;MF:translation…	K03248	EIF3G			ENOG410Y3CW	J:Translation, ribosomal structure and biogenesis	XP_018270173.1	uncharacterized protein RHOBADRAFT_66709 [Rhodotorula graminis WP1]	sp|Q4P7G1|EIF3G_USTMA	Eukaryotic translation initiation factor 3 subunit G OS=Ustilago maydis (strain 521 / FGSC 9021) OX=237631 GN=TIF35 PE=3 SV=1	PF12353.10;PF00076.24	eIF3g;RRM_1	Eukaryotic translation initiation factor 3 subunit G;RNA recognition motif. (a.k.a. RRM, RBD, or RNP domain
EVM0004525	GO:0016021	cellular_component	CC:integral component of membrane							XP_018272186.1	uncharacterized protein RHOBADRAFT_53120 [Rhodotorula graminis WP1]
EVM0000007				K13205	AAR2, C20orf4			ENOG410XSI4	S:Function unknown	XP_018269686.1	uncharacterized protein RHOBADRAFT_54834 [Rhodotorula graminis WP1]	sp|Q5R5N9|AAR2_PONAB	Protein AAR2 homolog OS=Pongo abelii OX=9601 GN=AAR2 PE=2 SV=1	PF05282.13	AAR2	AAR2 protein
EVM0005301	GO:0016021;GO:0005975;GO:0004553	cellular_component;biological_process;molecular_function	CC:integral component of membrane;BP:carbohydrate metabolic process;MF:hydrolase activity, hydrolyzing O-glycosyl compounds	K21850	KRE6					XP_018273066.1	glycoside hydrolase family 16 protein [Rhodotorula graminis WP1]	sp|O13941|YEPB_SCHPO	Uncharacterized beta-glucan synthesis-associated protein C23H3.11c OS=Schizosaccharomyces pombe (strain 972 / ATCC 24843) OX=284812 GN=SPAC23H3.11c PE=3 SV=1	PF03935.17	SKN1_KRE6_Sbg1	Beta-glucan synthesis-associated protein SKN1/KRE6/Sbg1
EVM0000430	GO:0009337;GO:0050661;GO:0051539;GO:0020037;GO:0070814;GO:0019344;GO:0010181;GO:0046872;GO:0000103;GO:0004783;GO:0016491	cellular_component;molecular_function;molecular_function;molecular_function;biological_process;biological_process;molecular_function;molecular_function;biological_process;molecular_function;molecular_function	CC:sulfite reductase complex (NADPH;MF:NADP binding;MF:4 iron, 4 sulfur cluster binding;MF:heme binding;BP:hydrogen sulfide biosynthetic process;BP:cysteine biosynthetic process;MF:FMN binding;MF:metal ion binding;BP:sulfate assimilation;MF:sulfite reductase (NADPH) activity;MF:oxidoreductase activity	K00381	cysI	map00920	Sulfur metabolism			TNY24317.1	sulfite reductase subunit beta [Rhodotorula diobovata]	sp|Q1K9C2|MET5_SCHPO	Sulfite reductase [NADPH] subunit beta OS=Schizosaccharomyces pombe (strain 972 / ATCC 24843) OX=284812 GN=sir1 PE=3 SV=1	PF01077.24;PF03460.19;PF00258.27	NIR_SIR;NIR_SIR_ferr;Flavodoxin_1	Nitrite and sulphite reductase 4Fe-4S domain;Nitrite/Sulfite reductase ferredoxin-like half domain;Flavodoxin
EVM0005192	GO:0004060	molecular_function	MF:arylamine N-acetyltransferase activity	K00675	nhoA			COG2162	Q:Secondary metabolites biosynthesis, transport and catabolism	XP_018272145.1	uncharacterized protein RHOBADRAFT_53086 [Rhodotorula graminis WP1]	sp|P0A5L9|NAT_MYCBO	Arylamine N-acetyltransferase OS=Mycobacterium bovis (strain ATCC BAA-935 / AF2122/97) OX=233413 GN=nat PE=3 SV=1	PF00797.19	Acetyltransf_2	N-acetyltransferase
EVM0002116	GO:0050660;GO:0016627;GO:0050353;GO:0003995;GO:0045329;GO:0005506	molecular_function;molecular_function;molecular_function;molecular_function;biological_process;molecular_function	MF:flavin adenine dinucleotide binding;MF:oxidoreductase activity, acting on the CH-CH group of donors;MF:trimethyllysine dioxygenase activity;MF:acyl-CoA dehydrogenase activity;BP:carnitine biosynthetic process;MF:iron ion binding							XP_018270305.1	uncharacterized protein RHOBADRAFT_37235 [Rhodotorula graminis WP1]	sp|Q9XWZ2|ACD11_CAEEL	Acyl-CoA dehydrogenase family member 11 OS=Caenorhabditis elegans OX=6239 GN=acdh-11 PE=1 SV=1	PF00441.26;PF18158.3;PF02770.21;PF08028.13	Acyl-CoA_dh_1;AidB_N;Acyl-CoA_dh_M;Acyl-CoA_dh_2	Acyl-CoA dehydrogenase, C-terminal domain;Adaptive response protein AidB N-terminal domain;Acyl-CoA dehydrogenase, middle domain;Acyl-CoA dehydrogenase, C-terminal domain
EVM0000701	GO:0005743;GO:0016021;GO:0022900;GO:0070469	cellular_component;cellular_component;biological_process;cellular_component	CC:mitochondrial inner membrane;CC:integral component of membrane;BP:electron transport chain;CC:respiratory chain	K03959	NDUFB3	map00190	Oxidative phosphorylation			XP_018273653.1	uncharacterized protein RHOBADRAFT_64516 [Rhodotorula graminis WP1]			PF08122.14	NDUF_B12	NADH-ubiquinone oxidoreductase B12 subunit family
EVM0005541
EVM0000465	GO:0070773;GO:0008418;GO:0006807	molecular_function;molecular_function;biological_process	MF:protein-N-terminal glutamine amidohydrolase activity;MF:protein-N-terminal asparagine amidohydrolase activity;BP:nitrogen compound metabolic process	K14663	NTA1			COG0388	S:Function unknown	XP_018271496.1	uncharacterized protein RHOBADRAFT_53422 [Rhodotorula graminis WP1]	sp|O60178|NTA1_SCHPO	Protein N-terminal amidase OS=Schizosaccharomyces pombe (strain 972 / ATCC 24843) OX=284812 GN=nta1 PE=3 SV=1	PF00795.24	CN_hydrolase	Carbon-nitrogen hydrolase
EVM0007453	GO:0004055;GO:0005829;GO:0006526;GO:0005524	molecular_function;cellular_component;biological_process;molecular_function	MF:argininosuccinate synthase activity;CC:cytosol;BP:arginine biosynthetic process;MF:ATP binding	K01940	argG, ASS1	map00220;map00250	Arginine biosynthesis;Alanine, aspartate and glutamate metabolism			XP_018270432.1	uncharacterized protein RHOBADRAFT_66600 [Rhodotorula graminis WP1]	sp|P22768|ASSY_YEAST	Argininosuccinate synthase OS=Saccharomyces cerevisiae (strain ATCC 204508 / S288c) OX=559292 GN=ARG1 PE=1 SV=3	PF00764.21;PF06508.15	Arginosuc_synth;QueC	Arginosuccinate synthase;Queuosine biosynthesis protein QueC
EVM0000017										XP_018271648.1	uncharacterized protein RHOBADRAFT_53560, partial [Rhodotorula graminis WP1]
EVM0007454	GO:0043625;GO:0006260	cellular_component;biological_process	CC:delta DNA polymerase complex;BP:DNA replication							XP_018269981.1	uncharacterized protein RHOBADRAFT_54517 [Rhodotorula graminis WP1]			PF09507.12	CDC27	DNA polymerase subunit Cdc27
EVM0001189	GO:0008168;GO:0008112;GO:0032259	molecular_function;molecular_function;biological_process	MF:methyltransferase activity;MF:nicotinamide N-methyltransferase activity;BP:methylation	K17878	NNT1			ENOG4111NE8	S:Function unknown	XP_018273734.1	uncharacterized protein RHOBADRAFT_51504 [Rhodotorula graminis WP1]	sp|Q6CHE9|EFM7_YARLI	Protein N-terminal and lysine N-methyltransferase EFM7 OS=Yarrowia lipolytica (strain CLIB 122 / E 150) OX=284591 GN=EFM7 PE=3 SV=1	PF10294.11	Methyltransf_16	Lysine methyltransferase
EVM0003789	GO:0006888;GO:0005783;GO:0005801;GO:0016021;GO:0006621;GO:0005789;GO:0015031;GO:0046923	biological_process;cellular_component;cellular_component;cellular_component;biological_process;cellular_component;biological_process;molecular_function	BP:ER to Golgi vesicle-mediated transport;CC:endoplasmic reticulum;CC:cis-Golgi network;CC:integral component of membrane;BP:protein retention in ER lumen;CC:endoplasmic reticulum membrane;BP:protein transport;MF:ER retention sequence binding	K10949	KDELR					XP_018274587.1	uncharacterized protein RHOBADRAFT_64425 [Rhodotorula graminis WP1]	sp|O76767|ERD2_DROME	ER lumen protein-retaining receptor OS=Drosophila melanogaster OX=7227 GN=KdelR PE=2 SV=1	PF00810.20	ER_lumen_recept	ER lumen protein retaining receptor
EVM0007674	GO:0004252;GO:0016021	molecular_function;cellular_component	MF:serine-type endopeptidase activity;CC:integral component of membrane							TNY23361.1	rhomboid family-domain-containing protein [Rhodotorula diobovata]	sp|C8VCL5|Y0929_EMENI	Uncharacterized rhomboid protein AN10929 OS=Emericella nidulans (strain FGSC A4 / ATCC 38163 / CBS 112.46 / NRRL 194 / M139) OX=227321 GN=AN10929 PE=3 SV=1	PF01694.24	Rhomboid	Rhomboid family
EVM0005309	GO:0016779;GO:0006486;GO:0016021;GO:0004475;GO:0009298;GO:0009058;GO:0000032	molecular_function;biological_process;cellular_component;molecular_function;biological_process;biological_process;biological_process	MF:nucleotidyltransferase activity;BP:protein glycosylation;CC:integral component of membrane;MF:mannose-1-phosphate guanylyltransferase activity;BP:GDP-mannose biosynthetic process;BP:biosynthetic process;BP:cell wall mannoprotein biosynthetic process	K00966	GMPP	map00520;map00051;map01240	Amino sugar and nucleotide sugar metabolism;Fructose and mannose metabolism;Biosynthesis of cofactors			XP_018271021.1	uncharacterized protein RHOBADRAFT_31859 [Rhodotorula graminis WP1]	sp|P0CO21|MPG1_CRYNB	Mannose-1-phosphate guanyltransferase OS=Cryptococcus neoformans var. neoformans serotype D (strain B-3501A) OX=283643 GN=MPG1 PE=3 SV=1	PF00483.25;PF00132.26;PF12804.9	NTP_transferase;Hexapep;NTP_transf_3	Nucleotidyl transferase;Bacterial transferase hexapeptide (six repeats;MobA-like NTP transferase domain
EVM0003362	GO:0016021	cellular_component	CC:integral component of membrane					COG2940	S:Function unknown	XP_018269793.1	uncharacterized protein RHOBADRAFT_45700 [Rhodotorula graminis WP1]	sp|O74467|SET5_SCHPO	SET domain-containing protein 5 OS=Schizosaccharomyces pombe (strain 972 / ATCC 24843) OX=284812 GN=set5 PE=1 SV=1	PF00856.30	SET	SET domain
EVM0007162	GO:0000166	molecular_function	MF:nucleotide binding							TNY24281.1	oxidoreductase family protein [Rhodotorula diobovata]	sp|Q04869|YM94_YEAST	Uncharacterized protein YMR315W OS=Saccharomyces cerevisiae (strain ATCC 204508 / S288c) OX=559292 GN=YMR315W PE=1 SV=1	PF01408.24;PF02894.19	GFO_IDH_MocA;GFO_IDH_MocA_C	Oxidoreductase family, NAD-binding Rossmann fold;Oxidoreductase family, C-terminal alpha/beta domain
EVM0006935	GO:0003723	molecular_function	MF:RNA binding	K14396	PABPN1, PABP2	map03015	mRNA surveillance pathway	ENOG4111PFV	S:Function unknown	XP_018271898.1	uncharacterized protein RHOBADRAFT_52867 [Rhodotorula graminis WP1]	sp|O14327|PAB2_SCHPO	Polyadenylate-binding protein 2 OS=Schizosaccharomyces pombe (strain 972 / ATCC 24843) OX=284812 GN=pab2 PE=1 SV=1	PF00076.24	RRM_1	RNA recognition motif. (a.k.a. RRM, RBD, or RNP domain
EVM0001814	GO:0003824;GO:0008033	molecular_function;biological_process	MF:catalytic activity;BP:tRNA processing	K03539	RPP1, RPP30	map03008	Ribosome biogenesis in eukaryotes	COG1603	J:Translation, ribosomal structure and biogenesis	XP_018268553.1	uncharacterized protein RHOBADRAFT_55608 [Rhodotorula graminis WP1]	sp|P78346|RPP30_HUMAN	Ribonuclease P protein subunit p30 OS=Homo sapiens OX=9606 GN=RPP30 PE=1 SV=1	PF01876.18	RNase_P_p30	RNase P subunit p30
EVM0000709	GO:0035098;GO:0016571	cellular_component;biological_process	CC:ESC/E(Z) complex;BP:histone methylation	K11462	EED			ENOG410XRQI	S:Function unknown	XP_018274646.1	uncharacterized protein RHOBADRAFT_51048 [Rhodotorula graminis WP1]	sp|Q566T0|EED_DANRE	Polycomb protein eed OS=Danio rerio OX=7955 GN=eed PE=2 SV=2	PF00400.34	WD40	WD domain, G-beta repeat
EVM0005824	GO:0005741;GO:0046930;GO:0008308;GO:0015288	cellular_component;cellular_component;molecular_function;molecular_function	CC:mitochondrial outer membrane;CC:pore complex;MF:voltage-gated anion channel activity;MF:porin activity	K15040	VDAC2			ENOG410ZBK1	U:Intracellular trafficking, secretion, and vesicular transport	XP_018269477.1	uncharacterized protein RHOBADRAFT_17197 [Rhodotorula graminis WP1]	sp|P07144|VDAC_NEUCR	Mitochondrial outer membrane protein porin OS=Neurospora crassa (strain ATCC 24698 / 74-OR23-1A / CBS 708.71 / DSM 1257 / FGSC 987) OX=367110 GN=B7H23.070 PE=2 SV=1	PF01459.24	Porin_3	Eukaryotic porin
EVM0005486	GO:0046538;GO:0004619;GO:0006096	molecular_function;molecular_function;biological_process	MF:2,3-bisphosphoglycerate-dependent phosphoglycerate mutase activity;MF:phosphoglycerate mutase activity;BP:glycolytic process	K01834	PGAM, gpmA	map00680;map00010;map00260	Methane metabolism;Glycolysis / Gluconeogenesis;Glycine, serine and threonine metabolism	COG0588	G:Carbohydrate transport and metabolism	XP_018267735.1	uncharacterized protein RHOBADRAFT_40270 [Rhodotorula graminis WP1]	sp|P36623|PMGY_SCHPO	Phosphoglycerate mutase OS=Schizosaccharomyces pombe (strain 972 / ATCC 24843) OX=284812 GN=gpm1 PE=1 SV=1	PF00300.24	His_Phos_1	Histidine phosphatase superfamily (branch 1
EVM0004302								ENOG410Y3Q0	S:Function unknown	TNY22746.1	CRAL-TRIO domain-containing protein [Rhodotorula diobovata]	sp|Q9UU99|YJX4_SCHPO	CRAL-TRIO domain-containing protein C23B6.04c OS=Schizosaccharomyces pombe (strain 972 / ATCC 24843) OX=284812 GN=SPCC23B6.04c PE=1 SV=1	PF00650.22	CRAL_TRIO	CRAL/TRIO domain
EVM0005999	GO:0016787	molecular_function	MF:hydrolase activity	K14263	BNA7	map00630;map00380;map01240	Glyoxylate and dicarboxylate metabolism;Tryptophan metabolism;Biosynthesis of cofactors			XP_018273233.1	uncharacterized protein RHOBADRAFT_52127 [Rhodotorula graminis WP1]	sp|A3GGU3|KFA_PICST	Kynurenine formamidase OS=Scheffersomyces stipitis (strain ATCC 58785 / CBS 6054 / NBRC 10063 / NRRL Y-11545) OX=322104 GN=BNA7 PE=3 SV=2	PF07859.15;PF12697.9	Abhydrolase_3;Abhydrolase_6	alpha/beta hydrolase fold;Alpha/beta hydrolase family
EVM0003795	GO:0016021;GO:0003676;GO:0004672;GO:0008168;GO:0032259;GO:0005524	cellular_component;molecular_function;molecular_function;molecular_function;biological_process;molecular_function	CC:integral component of membrane;MF:nucleic acid binding;MF:protein kinase activity;MF:methyltransferase activity;BP:methylation;MF:ATP binding	K24418	METTL5			COG2263	J:Translation, ribosomal structure and biogenesis	XP_018274696.1	uncharacterized protein RHOBADRAFT_51090 [Rhodotorula graminis WP1]	sp|F1QVR8|METL5_DANRE	rRNA N6-adenosine-methyltransferase METTL5 OS=Danio rerio OX=7955 GN=mettl5 PE=2 SV=1	PF06325.15;PF05175.16;PF03602.17;PF13649.8;PF13847.8;PF09445.12;PF08241.14;PF12847.9	PrmA;MTS;Cons_hypoth95;Methyltransf_25;Methyltransf_31;Methyltransf_15;Methyltransf_11;Methyltransf_18	Ribosomal protein L11 methyltransferase (PrmA;Methyltransferase small domain;Conserved hypothetical protein 95;Methyltransferase domain;Methyltransferase domain;RNA cap guanine-N2 methyltransferase;Methyltransferase domain;Methyltransferase domain
EVM0005965	GO:0003972;GO:0016787;GO:0016301;GO:0005524;GO:0006388	molecular_function;molecular_function;molecular_function;molecular_function;biological_process	MF:RNA ligase (ATP) activity;MF:hydrolase activity;MF:kinase activity;MF:ATP binding;BP:tRNA splicing, via endonucleolytic cleavage and ligation							XP_018270401.1	uncharacterized protein RHOBADRAFT_44842 [Rhodotorula graminis WP1]	sp|Q5UQD2|PNKP_MIMIV	Putative bifunctional polynucleotide phosphatase/kinase OS=Acanthamoeba polyphaga mimivirus OX=212035 GN=MIMI_L469 PE=3 SV=1	PF13671.8;PF08303.13	AAA_33;tRNA_lig_kinase	AAA domain;tRNA ligase kinase domain
EVM0002955										XP_018268136.1	uncharacterized protein RHOBADRAFT_47270 [Rhodotorula graminis WP1]
EVM0000867	GO:0031369;GO:0005085;GO:0003743	molecular_function;molecular_function;molecular_function	MF:translation initiation factor binding;MF:guanyl-nucleotide exchange factor activity;MF:translation initiation factor activity	K03240	EIF2B5			COG1208	M:Cell wall/membrane/envelope biogenesis	XP_018272594.1	uncharacterized protein RHOBADRAFT_52537 [Rhodotorula graminis WP1]	sp|P56287|EI2BE_SCHPO	Probable translation initiation factor eIF-2B subunit epsilon OS=Schizosaccharomyces pombe (strain 972 / ATCC 24843) OX=284812 GN=tif225 PE=1 SV=1	PF02020.20;PF00132.26	W2;Hexapep	eIF4-gamma/eIF5/eIF2-epsilon;Bacterial transferase hexapeptide (six repeats
EVM0000186	GO:0016787;GO:0016021;GO:0006629	molecular_function;cellular_component;biological_process	MF:hydrolase activity;CC:integral component of membrane;BP:lipid metabolic process							XP_018268727.1	uncharacterized protein RHOBADRAFT_46722 [Rhodotorula graminis WP1]			PF01764.27;PF12697.9	Lipase_3;Abhydrolase_6	Lipase (class 3;Alpha/beta hydrolase family
EVM0004793	GO:0004176;GO:0016021;GO:0004222;GO:0008270;GO:0005524	molecular_function;cellular_component;molecular_function;molecular_function;molecular_function	MF:ATP-dependent peptidase activity;CC:integral component of membrane;MF:metalloendopeptidase activity;MF:zinc ion binding;MF:ATP binding	K08956	AFG3					XP_018274049.1	uncharacterized protein RHOBADRAFT_10743 [Rhodotorula graminis WP1]	sp|Q9Y4W6|AFG32_HUMAN	AFG3-like protein 2 OS=Homo sapiens OX=9606 GN=AFG3L2 PE=1 SV=2	PF01434.20	Peptidase_M41	Peptidase family M41
EVM0003980										XP_018269265.1	uncharacterized protein RHOBADRAFT_45784 [Rhodotorula graminis WP1]
EVM0001622	GO:0005737;GO:0008569;GO:0007018;GO:0030286;GO:0005874;GO:0005524	cellular_component;molecular_function;biological_process;cellular_component;cellular_component;molecular_function	CC:cytoplasm;MF:ATP-dependent microtubule motor activity, minus-end-directed;BP:microtubule-based movement;CC:dynein complex;CC:microtubule;MF:ATP binding	K10413	DYNC1H	map04145	Phagosome			XP_018273100.1	uncharacterized protein RHOBADRAFT_34515 [Rhodotorula graminis WP1]	sp|P45444|DYHC_EMENI	Dynein heavy chain, cytoplasmic OS=Emericella nidulans (strain FGSC A4 / ATCC 38163 / CBS 112.46 / NRRL 194 / M139) OX=227321 GN=nudA PE=3 SV=2	PF08385.14;PF12774.9;PF08393.15;PF12781.9;PF12780.9;PF12777.9;PF12775.9;PF18198.3;PF03028.17;PF07728.16;PF17852.3;PF13401.8	DHC_N1;AAA_6;DHC_N2;AAA_9;AAA_8;MT;AAA_7;AAA_lid_11;Dynein_heavy;AAA_5;Dynein_AAA_lid;AAA_22	Dynein heavy chain, N-terminal region 1;Hydrolytic ATP binding site of dynein motor region;Dynein heavy chain, N-terminal region 2;ATP-binding dynein motor region;P-loop containing dynein motor region D4;Microtubule-binding stalk of dynein motor;P-loop containing dynein motor region;Dynein heavy chain AAA lid domain;Dynein heavy chain region D6 P-loop domain;AAA domain (dynein-related subfamily;D…
EVM0002422										XP_018270009.1	uncharacterized protein RHOBADRAFT_54543 [Rhodotorula graminis WP1]
EVM0006592										XP_018268978.1	uncharacterized protein RHOBADRAFT_46519 [Rhodotorula graminis WP1]
EVM0005666	GO:0051539;GO:0008137;GO:0051536;GO:0016020;GO:0005743;GO:0042773	molecular_function;molecular_function;molecular_function;cellular_component;cellular_component;biological_process	MF:4 iron, 4 sulfur cluster binding;MF:NADH dehydrogenase (ubiquinone) activity;MF:iron-sulfur cluster binding;CC:membrane;CC:mitochondrial inner membrane;BP:ATP synthesis coupled electron transport	K03934	NDUFS1	map00190	Oxidative phosphorylation			XP_018270113.1	uncharacterized protein RHOBADRAFT_16324 [Rhodotorula graminis WP1]	sp|P24918|NDUS1_NEUCR	NADH-ubiquinone oxidoreductase 78 kDa subunit, mitochondrial OS=Neurospora crassa (strain ATCC 24698 / 74-OR23-1A / CBS 708.71 / DSM 1257 / FGSC 987) OX=367110 GN=nuo78 PE=1 SV=2	PF00384.24;PF13510.8;PF10588.11;PF00111.29	Molybdopterin;Fer2_4;NADH-G_4Fe-4S_3;Fer2	Molybdopterin oxidoreductase;2Fe-2S iron-sulfur cluster binding domain;NADH-ubiquinone oxidoreductase-G iron-sulfur binding region;2Fe-2S iron-sulfur cluster binding domain
EVM0003334	GO:0003735;GO:0006412;GO:0005840	molecular_function;biological_process;cellular_component	MF:structural constituent of ribosome;BP:translation;CC:ribosome	K02902	RP-L28, MRPL28, rpmB	map03010	Ribosome	COG0227	J:Translation, ribosomal structure and biogenesis	XP_018271309.1	uncharacterized protein RHOBADRAFT_26570 [Rhodotorula graminis WP1]	sp|O60091|RM24_SCHPO	54S ribosomal protein L24, mitochondrial OS=Schizosaccharomyces pombe (strain 972 / ATCC 24843) OX=284812 GN=mrpl24 PE=3 SV=1	PF00830.21	Ribosomal_L28	Ribosomal L28 family
EVM0003050										XP_018270032.1	uncharacterized protein RHOBADRAFT_45276 [Rhodotorula graminis WP1]
EVM0006471	GO:0046872;GO:0000104;GO:0020037;GO:0016491	molecular_function;molecular_function;molecular_function;molecular_function	MF:metal ion binding;MF:succinate dehydrogenase activity;MF:heme binding;MF:oxidoreductase activity					COG1053	C:Energy production and conversion	XP_018270076.1	uncharacterized protein RHOBADRAFT_48688 [Rhodotorula graminis WP1]	sp|O13755|OSM1_SCHPO	Fumarate reductase OS=Schizosaccharomyces pombe (strain 972 / ATCC 24843) OX=284812 GN=osm1 PE=3 SV=1	PF00890.26;PF00173.30;PF13450.8;PF01266.26;PF12831.9;PF03486.16;PF01494.21;PF01593.26;PF01946.19;PF07992.16	FAD_binding_2;Cyt-b5;NAD_binding_8;DAO;FAD_oxidored;HI0933_like;FAD_binding_3;Amino_oxidase;Thi4;Pyr_redox_2	FAD binding domain;Cytochrome b5-like Heme/Steroid binding domain;NAD(P)-binding Rossmann-like domain;FAD dependent oxidoreductase;FAD dependent oxidoreductase;HI0933-like protein;FAD binding domain;Flavin containing amine oxidoreductase;Thi4 family;Pyridine nucleotide-disulphide oxidoreductase
EVM0004930	GO:0006298;GO:0032300;GO:0016887;GO:0005524;GO:0030983	biological_process;cellular_component;molecular_function;molecular_function;molecular_function	BP:mismatch repair;CC:mismatch repair complex;MF:ATPase activity;MF:ATP binding;MF:mismatched DNA binding	K10858	PMS2	map03430	Mismatch repair	COG0323	L:Replication, recombination and repair	TNY24357.1	hypothetical protein DMC30DRAFT_345793 [Rhodotorula diobovata]	sp|P14242|PMS1_YEAST	DNA mismatch repair protein PMS1 OS=Saccharomyces cerevisiae (strain ATCC 204508 / S288c) OX=559292 GN=PMS1 PE=1 SV=3	PF08676.13;PF01119.21;PF13589.8;PF02518.28	MutL_C;DNA_mis_repair;HATPase_c_3;HATPase_c	MutL C terminal dimerisation domain;DNA mismatch repair protein, C-terminal domain;Histidine kinase-, DNA gyrase B-, and HSP90-like ATPase;Histidine kinase-, DNA gyrase B-, and HSP90-like ATPase
EVM0003070	GO:0022857;GO:0016021	molecular_function;cellular_component	MF:transmembrane transporter activity;CC:integral component of membrane	K08139	HXT	map04113	Meiosis - yeast	ENOG410XNQK	G:Carbohydrate transport and metabolism	XP_018274496.1	uncharacterized protein RHOBADRAFT_33134 [Rhodotorula graminis WP1]	sp|K0E3U9|ECDD_ASPRU	Major facilitator-type transporter ecdD OS=Aspergillus rugulosus OX=41736 GN=ecdD PE=3 SV=1	PF00083.26;PF07690.18	Sugar_tr;MFS_1	Sugar (and other) transporter;Major Facilitator Superfamily
EVM0001870	GO:0022857;GO:0016021;GO:0008643	molecular_function;cellular_component;biological_process	MF:transmembrane transporter activity;CC:integral component of membrane;BP:carbohydrate transport					ENOG410XNQK	G:Carbohydrate transport and metabolism	XP_018271081.1	uncharacterized protein RHOBADRAFT_53935 [Rhodotorula graminis WP1]	sp|P07921|LACP_KLULA	Lactose permease OS=Kluyveromyces lactis (strain ATCC 8585 / CBS 2359 / DSM 70799 / NBRC 1267 / NRRL Y-1140 / WM37) OX=284590 GN=LAC12 PE=3 SV=1	PF00083.26;PF07690.18	Sugar_tr;MFS_1	Sugar (and other) transporter;Major Facilitator Superfamily
EVM0007624				K24940	CWF19L2					TNY17028.1	complexed with Cdc5 protein Cwf19 [Rhodotorula diobovata]	sp|Q3LSS0|C19L2_DANRE	CWF19-like protein 2 OS=Danio rerio OX=7955 GN=cwf19l2 PE=2 SV=1	PF04676.16;PF04677.17	CwfJ_C_2;CwfJ_C_1	Protein similar to CwfJ C-terminus 2;Protein similar to CwfJ C-terminus 1
EVM0003949										TNY17631.1	hypothetical protein DMC30DRAFT_419583, partial [Rhodotorula diobovata]
EVM0004130	GO:0005737;GO:0006888	cellular_component;biological_process	CC:cytoplasm;BP:ER to Golgi vesicle-mediated transport	K20301	TRAPPC2, TRS20					XP_018270734.1	uncharacterized protein RHOBADRAFT_66468 [Rhodotorula graminis WP1]	sp|Q9JME7|TPC2L_MOUSE	Trafficking protein particle complex subunit 2-like protein OS=Mus musculus OX=10090 GN=Trappc2l PE=1 SV=1	PF04628.15	Sedlin_N	Sedlin, N-terminal conserved region
EVM0006134	GO:0045905;GO:0003746;GO:0043022;GO:0045901;GO:0003743	biological_process;molecular_function;molecular_function;biological_process;molecular_function	BP:positive regulation of translational termination;MF:translation elongation factor activity;MF:ribosome binding;BP:positive regulation of translational elongation;MF:translation initiation factor activity							XP_018268058.1	uncharacterized protein RHOBADRAFT_56146 [Rhodotorula graminis WP1]
EVM0007378	GO:0004674;GO:0005524;GO:0004672	molecular_function;molecular_function;molecular_function	MF:protein serine/threonine kinase activity;MF:ATP binding;MF:protein kinase activity	K08286;K08838	E2.7.11.-;STK24_25_MST4			ENOG410XP9G	T:Signal transduction mechanisms	TNY20088.1	hypothetical protein DMC30DRAFT_270919 [Rhodotorula diobovata]	sp|O75011|NAK1_SCHPO	Serine/threonine-protein kinase nak1 OS=Schizosaccharomyces pombe (strain 972 / ATCC 24843) OX=284812 GN=nak1 PE=1 SV=1	PF00069.27;PF07714.19;PF17667.3;PF03109.18;PF14531.8	Pkinase;PK_Tyr_Ser-Thr;Pkinase_fungal;ABC1;Kinase-like	Protein kinase domain;Protein tyrosine and serine/threonine kinase;Fungal protein kinase;ABC1 atypical kinase-like domain;Kinase-like
EVM0005089	GO:0003779;GO:0005856	molecular_function;cellular_component	MF:actin binding;CC:cytoskeleton	K05759	PFN					TNY17634.1	profilin [Rhodotorula diobovata]	sp|P39825|PROF_SCHPO	Profilin OS=Schizosaccharomyces pombe (strain 972 / ATCC 24843) OX=284812 GN=cdc3 PE=1 SV=1	PF00235.21	Profilin	Profilin
EVM0002509										XP_018268230.1	uncharacterized protein RHOBADRAFT_47023 [Rhodotorula graminis WP1]
EVM0002414	GO:0008107;GO:0016020;GO:0016021;GO:0042546;GO:0016740	molecular_function;cellular_component;cellular_component;biological_process;molecular_function	MF:galactoside 2-alpha-L-fucosyltransferase activity;CC:membrane;CC:integral component of membrane;BP:cell wall biogenesis;MF:transferase activity					COG2304	S:Function unknown	XP_018272828.1	uncharacterized protein RHOBADRAFT_51773 [Rhodotorula graminis WP1]			PF03254.15	XG_FTase	Xyloglucan fucosyltransferase
EVM0005108										XP_018269588.1	uncharacterized protein RHOBADRAFT_54751 [Rhodotorula graminis WP1]
EVM0003544	GO:0016021	cellular_component	CC:integral component of membrane	K07252	DOLPP1	map00510	N-Glycan biosynthesis			TNY22095.1	hypothetical protein DMC30DRAFT_349579 [Rhodotorula diobovata]	sp|Q9C2M6|DOPP_NEUCR	Putative dolichyldiphosphatase OS=Neurospora crassa (strain ATCC 24698 / 74-OR23-1A / CBS 708.71 / DSM 1257 / FGSC 987) OX=367110 GN=17E5.220 PE=3 SV=1	PF01569.23;PF02681.16	PAP2;DUF212	PAP2 superfamily;Divergent PAP2 family
EVM0002569	GO:0005085	molecular_function	MF:guanyl-nucleotide exchange factor activity							XP_018268339.1	uncharacterized protein RHOBADRAFT_56102 [Rhodotorula graminis WP1]	sp|Q1ZXH8|GXCDD_DICDI	Guanine exchange factor for Rac 30 OS=Dictyostelium discoideum OX=44689 GN=gxcDD PE=4 SV=3	PF00621.22;PF12799.9;PF13855.8	RhoGEF;LRR_4;LRR_8	RhoGEF domain;Leucine Rich repeats (2 copies;Leucine rich repeat
EVM0004280	GO:0004674;GO:0106310;GO:0106311;GO:0005524;GO:0004672	molecular_function;deleted;deleted;molecular_function;molecular_function	MF:protein serine/threonine kinase activity;UN:old GO;UN:old GO;MF:ATP binding;MF:protein kinase activity	K02515	HSL1	map04111;map04011	Cell cycle - yeast;MAPK signaling pathway - yeast			CDR48878.1	RHTO0S21e00804g1_1 [Rhodotorula toruloides]	sp|Q5AG71|HSL1_CANAL	Serine/threonine-protein kinase HSL1 OS=Candida albicans (strain SC5314 / ATCC MYA-2876) OX=237561 GN=HSL1 PE=1 SV=2	PF00069.27;PF07714.19;PF14531.8;PF03109.18;PF16797.7	Pkinase;PK_Tyr_Ser-Thr;Kinase-like;ABC1;Fungal_KA1	Protein kinase domain;Protein tyrosine and serine/threonine kinase;Kinase-like;ABC1 atypical kinase-like domain;Fungal kinase associated-1 domain
EVM0001237	GO:0006556;GO:0046872;GO:0043546	biological_process;molecular_function;molecular_function	BP:S-adenosylmethionine biosynthetic process;MF:metal ion binding;MF:molybdopterin cofactor binding	K00789	metK	map00270;map01240	Cysteine and methionine metabolism;Biosynthesis of cofactors	COG1091	M:Cell wall/membrane/envelope biogenesis	XP_018271573.1	uncharacterized protein RHOBADRAFT_44031 [Rhodotorula graminis WP1]	sp|Q4QQZ4|MAT2B_XENLA	Methionine adenosyltransferase 2 subunit beta OS=Xenopus laevis OX=8355 GN=mat2b PE=2 SV=1	PF04321.19;PF01370.23;PF16363.7;PF02719.17;PF07993.14	RmlD_sub_bind;Epimerase;GDP_Man_Dehyd;Polysacc_synt_2;NAD_binding_4	RmlD substrate binding domain;NAD dependent epimerase/dehydratase family;GDP-mannose 4,6 dehydratase;Polysaccharide biosynthesis protein;Male sterility protein
EVM0003203	GO:0016021	cellular_component	CC:integral component of membrane							XP_018270204.1	uncharacterized protein RHOBADRAFT_54013 [Rhodotorula graminis WP1]	sp|P87136|YDM5_SCHPO	Uncharacterized protein C57A7.05 OS=Schizosaccharomyces pombe (strain 972 / ATCC 24843) OX=284812 GN=SPAC57A7.05 PE=4 SV=1	PF10337.11;PF10334.11;PF13515.8	ArAE_2_N;ArAE_2;FUSC_2	Putative ER transporter, 6TM, N-terminal;Aromatic acid exporter family member 2;Fusaric acid resistance protein-like
EVM0007422	GO:0008168;GO:0008276;GO:0032259;GO:0003676	molecular_function;molecular_function;biological_process;molecular_function	MF:methyltransferase activity;MF:protein methyltransferase activity;BP:methylation;MF:nucleic acid binding	K02493	hemK, prmC, HEMK					XP_018267568.1	uncharacterized protein RHOBADRAFT_47697 [Rhodotorula graminis WP1]	sp|Q748B2|PRMC_GEOSL	Release factor glutamine methyltransferase OS=Geobacter sulfurreducens (strain ATCC 51573 / DSM 12127 / PCA) OX=243231 GN=prmC PE=3 SV=1	PF05175.16;PF13847.8;PF13649.8;PF13578.8;PF08241.14;PF06325.15;PF08242.14;PF05971.14	MTS;Methyltransf_31;Methyltransf_25;Methyltransf_24;Methyltransf_11;PrmA;Methyltransf_12;Methyltransf_10	Methyltransferase small domain;Methyltransferase domain;Methyltransferase domain;Methyltransferase domain;Methyltransferase domain;Ribosomal protein L11 methyltransferase (PrmA;Methyltransferase domain;RNA methyltransferase
EVM0004892										XP_018268259.1	uncharacterized protein RHOBADRAFT_56029 [Rhodotorula graminis WP1]			PF12937.9	F-box-like	F-box-like
EVM0006042										XP_018270089.1	uncharacterized protein RHOBADRAFT_45337 [Rhodotorula graminis WP1]			PF12937.9;PF00646.35	F-box-like;F-box	F-box-like;F-box domain
EVM0001919	GO:0048188;GO:0046872;GO:0003677	cellular_component;molecular_function;molecular_function	CC:Set1C/COMPASS complex;MF:metal ion binding;MF:DNA binding	K14960	CXXC1, SPP1, CPS40					XP_018273967.1	uncharacterized protein RHOBADRAFT_50446 [Rhodotorula graminis WP1]	sp|O74508|SPP1_SCHPO	Set1 complex component spp1 OS=Schizosaccharomyces pombe (strain 972 / ATCC 24843) OX=284812 GN=spp1 PE=4 SV=1	PF00628.31	PHD	PHD-finger
EVM0001224	GO:0016021	cellular_component	CC:integral component of membrane							XP_018268096.1	uncharacterized protein RHOBADRAFT_47231 [Rhodotorula graminis WP1]
EVM0001760	GO:0006811;GO:0016021	biological_process;cellular_component	BP:ion transport;CC:integral component of membrane	K21989	TMEM63, CSC1					KAG0663260.1	hypothetical protein C6P46_002850 [Rhodotorula mucilaginosa]	sp|Q09809|CSC1_SCHPO	Calcium permeable stress-gated cation channel 1 OS=Schizosaccharomyces pombe (strain 972 / ATCC 24843) OX=284812 GN=SPAC2G11.09 PE=3 SV=2	PF02714.17;PF10357.11;PF14703.8;PF13967.8;PF00076.24	RSN1_7TM;Kin17_mid;PHM7_cyt;RSN1_TM;RRM_1	Calcium-dependent channel, 7TM region, putative phosphate;Domain of Kin17 curved DNA-binding protein;Cytosolic domain of 10TM putative phosphate transporter;Late exocytosis, associated with Golgi transport;RNA recognition motif. (a.k.a. RRM, RBD, or RNP domain
EVM0005573	GO:0004176;GO:0004222;GO:0000902;GO:0016021;GO:0016020;GO:0003779;GO:0007010;GO:0005524	molecular_function;molecular_function;biological_process;cellular_component;cellular_component;molecular_function;biological_process;molecular_function	MF:ATP-dependent peptidase activity;MF:metalloendopeptidase activity;BP:cell morphogenesis;CC:integral component of membrane;CC:membrane;MF:actin binding;BP:cytoskeleton organization;MF:ATP binding	K08955	YME1	map04139	Mitophagy - yeast			XP_018271912.1	uncharacterized protein RHOBADRAFT_52880 [Rhodotorula graminis WP1]	sp|O59824|YME1_SCHPO	ATP-dependent zinc metalloprotease YME1 homolog OS=Schizosaccharomyces pombe (strain 972 / ATCC 24843) OX=284812 GN=SPCC965.04c PE=3 SV=1	PF01434.20;PF00004.31;PF17862.3;PF13191.8;PF06068.15;PF05496.14	Peptidase_M41;AAA;AAA_lid_3;AAA_16;TIP49;RuvB_N	Peptidase family M41;ATPase family associated with various cellular activities (AAA;AAA+ lid domain;AAA ATPase domain;TIP49 P-loop domain;Holliday junction DNA helicase RuvB P-loop domain
EVM0005144										XP_018268461.1	uncharacterized protein RHOBADRAFT_55879 [Rhodotorula graminis WP1]			PF12937.9;PF00646.35	F-box-like;F-box	F-box-like;F-box domain
EVM0005095	GO:0051087	molecular_function	MF:chaperone binding							XP_018273751.1	uncharacterized protein RHOBADRAFT_41698 [Rhodotorula graminis WP1]			PF02179.18;PF00240.25	BAG;ubiquitin	BAG domain;Ubiquitin family
EVM0004288	GO:0006571;GO:0004665;GO:0008977;GO:0030170	biological_process;molecular_function;molecular_function;molecular_function	BP:tyrosine biosynthetic process;MF:prephenate dehydrogenase (NADP+) activity;MF:prephenate dehydrogenase activity;MF:pyridoxal phosphate binding	K00220	tyrC	map00400	Phenylalanine, tyrosine and tryptophan biosynthesis	COG0287	E:Amino acid transport and metabolism	KAG0193211.1	hypothetical protein DFQ28_006220 [Apophysomyces sp. BC1034]	sp|Q04983|TYRC_ZYMMO	Cyclohexadienyl dehydrogenase OS=Zymomonas mobilis subsp. mobilis (strain ATCC 31821 / ZM4 / CP4) OX=264203 GN=tyrC PE=1 SV=2	PF02153.19	PDH	Prephenate dehydrogenase
EVM0005292	GO:0035091;GO:0015031;GO:0005829;GO:0016020;GO:0042147	molecular_function;biological_process;cellular_component;cellular_component;biological_process	MF:phosphatidylinositol binding;BP:protein transport;CC:cytosol;CC:membrane;BP:retrograde transport, endosome to Golgi	K17922	SNX8, MVP1			COG5391	U:Intracellular trafficking, secretion, and vesicular transport	XP_018271518.1	uncharacterized protein RHOBADRAFT_53441 [Rhodotorula graminis WP1]	sp|Q4PHC3|MVP1_USTMA	Sorting nexin MVP1 OS=Ustilago maydis (strain 521 / FGSC 9021) OX=237631 GN=MVP1 PE=3 SV=1	PF19566.1;PF00787.26	Snx8_BAR_dom;PX	Sorting nexin 8/Mvp1 BAR domain;PX domain
EVM0003848	GO:0006886;GO:0003723	biological_process;molecular_function	BP:intracellular protein transport;MF:RNA binding	K12897	TRA2	map03040	Spliceosome			XP_018268706.1	uncharacterized protein RHOBADRAFT_9666, partial [Rhodotorula graminis WP1]	sp|Q54Y98|TRA2_DICDI	Transformer-2 protein homolog OS=Dictyostelium discoideum OX=44689 GN=tra2 PE=3 SV=1	PF00076.24;PF13893.8	RRM_1;RRM_5	RNA recognition motif. (a.k.a. RRM, RBD, or RNP domain;RNA recognition motif. (a.k.a. RRM, RBD, or RNP domain
EVM0005460	GO:0022857;GO:0016021	molecular_function;cellular_component	MF:transmembrane transporter activity;CC:integral component of membrane					ENOG410XNQK	G:Carbohydrate transport and metabolism	XP_018268875.1	uncharacterized protein RHOBADRAFT_48845 [Rhodotorula graminis WP1]	sp|A2QQV6|QUTD_ASPNC	Probable quinate permease OS=Aspergillus niger (strain CBS 513.88 / FGSC A1513) OX=425011 GN=qutD PE=3 SV=1	PF00083.26;PF07690.18	Sugar_tr;MFS_1	Sugar (and other) transporter;Major Facilitator Superfamily
EVM0006714										XP_018267993.1	uncharacterized protein RHOBADRAFT_56319 [Rhodotorula graminis WP1]	sp|Q06839|YP097_YEAST	PX domain-containing protein YPR097W OS=Saccharomyces cerevisiae (strain ATCC 204508 / S288c) OX=559292 GN=YPR097W PE=1 SV=2	PF12825.9;PF12828.9	DUF3818;PXB	Domain of unknown function in PX-proteins (DUF3818;PX-associated
EVM0000009	GO:0016021	cellular_component	CC:integral component of membrane	K24194;K19283	BOR;ACPP					XP_018269992.1	uncharacterized protein RHOBADRAFT_66686 [Rhodotorula graminis WP1]
EVM0006467	GO:0008270;GO:0005634;GO:0004402;GO:0003824;GO:0022857;GO:0043130;GO:0006351;GO:0003677;GO:0016021;GO:0000981;GO:0016491	molecular_function;cellular_component;molecular_function;molecular_function;molecular_function;molecular_function;biological_process;molecular_function;cellular_component;molecular_function;molecular_function	MF:zinc ion binding;CC:nucleus;MF:histone acetyltransferase activity;MF:catalytic activity;MF:transmembrane transporter activity;MF:ubiquitin binding;BP:transcription, DNA-templated;MF:DNA binding;CC:integral component of membrane;MF:RNA polymerase II transcription factor activity, sequence-specific DNA binding;MF:oxidoreductase activity					ENOG41109AB	S:Function unknown	XP_018273650.1	uncharacterized protein RHOBADRAFT_51434 [Rhodotorula graminis WP1]	sp|B8NJG5|LEPB_ASPFN	Probable transcription factor lepB OS=Aspergillus flavus (strain ATCC 200026 / FGSC A1120 / NRRL 3357 / JCM 12722 / SRRC 167) OX=332952 GN=lepB PE=4 SV=1	PF04082.20	Fungal_trans	Fungal specific transcription factor domain
EVM0001115	GO:0005672;GO:0006367;GO:0003743	cellular_component;biological_process;molecular_function	CC:transcription factor TFIIA complex;BP:transcription initiation from RNA polymerase II promoter;MF:translation initiation factor activity	K03123	TFIIA2, GTF2A2, TOA2	map03022	Basal transcription factors			XP_018268624.1	uncharacterized protein RHOBADRAFT_55676, partial [Rhodotorula graminis WP1]	sp|P0CR85|T2AG_CRYNB	Transcription initiation factor IIA subunit 2 OS=Cryptococcus neoformans var. neoformans serotype D (strain B-3501A) OX=283643 GN=TOA2 PE=3 SV=1	PF02268.18;PF02751.16	TFIIA_gamma_N;TFIIA_gamma_C	Transcription initiation factor IIA, gamma subunit, helical domain;Transcription initiation factor IIA, gamma subunit
EVM0000930								ENOG4111Z1M	S:Function unknown	TNY24302.1	sterol-binding protein [Rhodotorula diobovata]	sp|P80547|SCP2_YARLI	Fatty acid-binding protein OS=Yarrowia lipolytica (strain CLIB 122 / E 150) OX=284591 GN=SCP2 PE=1 SV=4	PF02036.19	SCP2	SCP-2 sterol transfer family
EVM0003647	GO:0005634	cellular_component	CC:nucleus	K25178	CCDC174					XP_018270621.1	uncharacterized protein RHOBADRAFT_54372 [Rhodotorula graminis WP1]			PF13300.8	DUF4078	Domain of unknown function (DUF4078
EVM0005280	GO:0016787;GO:0000390;GO:0005634;GO:0071014;GO:0004386;GO:0003723;GO:0003676;GO:0005684;GO:0071013;GO:0008380;GO:0005524;GO:0006397	molecular_function;biological_process;cellular_component;cellular_component;molecular_function;molecular_function;molecular_function;cellular_component;cellular_component;biological_process;molecular_function;biological_process	MF:hydrolase activity;BP:spliceosomal complex disassembly;CC:nucleus;CC:post-mRNA release spliceosomal complex;MF:helicase activity;MF:RNA binding;MF:nucleic acid binding;CC:U2-type spliceosomal complex;CC:catalytic step 2 spliceosome;BP:RNA splicing;MF:ATP binding;BP:mRNA processing	K12818	DHX8, PRP22	map03040	Spliceosome	COG1643	L:Replication, recombination and repair	TNY17782.1	ATP-dependent RNA helicase DHX8 [Rhodotorula diobovata]	sp|Q14562|DHX8_HUMAN	ATP-dependent RNA helicase DHX8 OS=Homo sapiens OX=9606 GN=DHX8 PE=1 SV=1	PF04408.25;PF07717.18;PF00271.33;PF00575.25;PF00270.31;PF13401.8	HA2;OB_NTP_bind;Helicase_C;S1;DEAD;AAA_22	Helicase associated domain (HA2;Oligonucleotide/oligosaccharide-binding (OB)-fold;Helicase conserved C-terminal domain;S1 RNA binding domain;DEAD/DEAH box helicase;AAA domain
EVM0001361	GO:0016021	cellular_component	CC:integral component of membrane							XP_018274413.1	uncharacterized protein RHOBADRAFT_40910 [Rhodotorula graminis WP1]
EVM0004736	GO:0003723	molecular_function	MF:RNA binding	K11294	NCL, NSR1					XP_018273385.1	uncharacterized protein RHOBADRAFT_23874 [Rhodotorula graminis WP1]	sp|P41891|GAR2_SCHPO	Protein gar2 OS=Schizosaccharomyces pombe (strain 972 / ATCC 24843) OX=284812 GN=gar2 PE=1 SV=2	PF00076.24;PF16367.7	RRM_1;RRM_7	RNA recognition motif. (a.k.a. RRM, RBD, or RNP domain;RNA recognition motif
EVM0004048				K20409	WDR59			COG2319	S:Function unknown	XP_018268631.1	uncharacterized protein RHOBADRAFT_55682 [Rhodotorula graminis WP1]	sp|O13686|WDR59_SCHPO	Uncharacterized RWD, RING finger and WD repeat-containing protein C11E3.05 OS=Schizosaccharomyces pombe (strain 972 / ATCC 24843) OX=284812 GN=SPAC11E3.05 PE=1 SV=1	PF17120.7;PF00400.34	Zn_ribbon_17;WD40	Zinc-ribbon, C4HC2 type;WD domain, G-beta repeat
EVM0007614	GO:0016773;GO:0016829;GO:0016301;GO:0016798;GO:0008152;GO:0046872	molecular_function;molecular_function;molecular_function;molecular_function;biological_process;molecular_function	MF:phosphotransferase activity, alcohol group as acceptor;MF:lyase activity;MF:kinase activity;MF:hydrolase activity, acting on glycosyl bonds;BP:metabolic process;MF:metal ion binding	K16330	K16330	map00240	Pyrimidine metabolism			XP_018274522.1	uncharacterized protein RHOBADRAFT_41019 [Rhodotorula graminis WP1]	sp|A7GCK7|PSUG_CLOBL	Pseudouridine-5'-phosphate glycosidase OS=Clostridium botulinum (strain Langeland / NCTC 10281 / Type F) OX=441772 GN=psuG PE=3 SV=1	PF04227.14;PF00294.26	Indigoidine_A;PfkB	Indigoidine synthase A like protein;pfkB family carbohydrate kinase
EVM0001905	GO:0016787;GO:0042626;GO:0016021;GO:0005524;GO:0016192	molecular_function;molecular_function;cellular_component;molecular_function;biological_process	MF:hydrolase activity;MF:ATPase activity, coupled to transmembrane movement of substances;CC:integral component of membrane;MF:ATP binding;BP:vesicle-mediated transport					COG1131	V:Defense mechanisms	XP_018268613.1	uncharacterized protein RHOBADRAFT_39140 [Rhodotorula graminis WP1]	sp|Q08234|YO075_YEAST	Uncharacterized ABC transporter ATP-binding protein/permease YOL075C OS=Saccharomyces cerevisiae (strain ATCC 204508 / S288c) OX=559292 GN=YOL075C PE=1 SV=3	PF00005.29;PF01061.26;PF19055.2;PF03193.18;PF13191.8	ABC_tran;ABC2_membrane;ABC2_membrane_7;RsgA_GTPase;AAA_16	ABC transporter;ABC-2 type transporter;ABC-2 type transporter;RsgA GTPase;AAA ATPase domain
EVM0000482	GO:0008270;GO:0000981	molecular_function;molecular_function	MF:zinc ion binding;MF:RNA polymerase II transcription factor activity, sequence-specific DNA binding							XP_018271584.1	uncharacterized protein RHOBADRAFT_53502 [Rhodotorula graminis WP1]			PF00172.20	Zn_clus	Fungal Zn(2)-Cys(6) binuclear cluster domain
EVM0001109	GO:0008380;GO:0005681;GO:0006397	biological_process;cellular_component;biological_process	BP:RNA splicing;CC:spliceosomal complex;BP:mRNA processing	K12817	PRPF18, PRP18	map03040	Spliceosome			XP_018269075.1	uncharacterized protein RHOBADRAFT_32158 [Rhodotorula graminis WP1]	sp|Q6GMH0|PRP18_DANRE	Pre-mRNA-splicing factor 18 OS=Danio rerio OX=7955 GN=prpf18 PE=2 SV=1	PF02840.17;PF08799.13	Prp18;PRP4	Prp18 domain;pre-mRNA processing factor 4 (PRP4) like
EVM0007087	GO:0016592;GO:0006357;GO:0003712;GO:0005744;GO:0030150	cellular_component;biological_process;molecular_function;cellular_component;biological_process	CC:mediator complex;BP:regulation of transcription from RNA polymerase II promoter;MF:transcription cofactor activity;CC:mitochondrial inner membrane presequence translocase complex;BP:protein import into mitochondrial matrix	K17805	PAM16, TIM16					XP_018269544.1	uncharacterized protein RHOBADRAFT_54714 [Rhodotorula graminis WP1]	sp|Q5B187|TIM16_EMENI	Mitochondrial import inner membrane translocase subunit tim16 OS=Emericella nidulans (strain FGSC A4 / ATCC 38163 / CBS 112.46 / NRRL 194 / M139) OX=227321 GN=pam16 PE=3 SV=1	PF03656.15	Pam16	Pam16
EVM0001187	GO:0051213	molecular_function	MF:dioxygenase activity					ENOG410ZZYR	S:Function unknown	XP_018270838.1	uncharacterized protein RHOBADRAFT_53727 [Rhodotorula graminis WP1]			PF05721.15;PF07350.14	PhyH;DUF1479	Phytanoyl-CoA dioxygenase (PhyH;Protein of unknown function (DUF1479
EVM0006661	GO:0016021;GO:0003723	cellular_component;molecular_function	CC:integral component of membrane;MF:RNA binding	K18757	LARP1			COG5193;COG5193	J:Translation, ribosomal structure and biogenesis;O:Posttranslational modification, protein turnover, chaperones	XP_018268582.1	uncharacterized protein RHOBADRAFT_50240 [Rhodotorula graminis WP1]	sp|J9VT60|LARP1_CRYNH	La RNA-binding domain-containing protein LHP1 OS=Cryptococcus neoformans var. grubii serotype A (strain H99 / ATCC 208821 / CBS 10515 / FGSC 9487) OX=235443 GN=LHP1 PE=1 SV=1	PF05383.19	La	La domain
EVM0005288	GO:0016491	molecular_function	MF:oxidoreductase activity	K09861	K09861			COG3022	S:Function unknown	KAG0184050.1	hypothetical protein DFQ28_000220 [Apophysomyces sp. BC1034]	sp|A5VF37|Y4565_SPHWW	UPF0246 protein Swit_4565 OS=Sphingomonas wittichii (strain RW1 / DSM 6014 / JCM 10273) OX=392499 GN=Swit_4565 PE=3 SV=1	PF03883.16;PF00106.27;PF13561.8;PF01370.23	H2O2_YaaD;adh_short;adh_short_C2;Epimerase	Peroxide stress protein YaaA;short chain dehydrogenase;Enoyl-(Acyl carrier protein) reductase;NAD dependent epimerase/dehydratase family
EVM0006697	GO:0046872;GO:0003941;GO:0051539;GO:0006094	molecular_function;molecular_function;molecular_function;biological_process	MF:metal ion binding;MF:L-serine ammonia-lyase activity;MF:4 iron, 4 sulfur cluster binding;BP:gluconeogenesis							XP_018271612.1	uncharacterized protein RHOBADRAFT_53529 [Rhodotorula graminis WP1]	sp|O86564|SDHL_STRCO	L-serine dehydratase OS=Streptomyces coelicolor (strain ATCC BAA-471 / A3(2) / M145) OX=100226 GN=sdaA PE=3 SV=1	PF03313.17;PF03315.17	SDH_alpha;SDH_beta	Serine dehydratase alpha chain;Serine dehydratase beta chain
EVM0002096	GO:0016021;GO:0031422;GO:0000166	cellular_component;cellular_component;molecular_function	CC:integral component of membrane;CC:RecQ helicase-Topo III complex;MF:nucleotide binding	K10990	RMI1, BRAP75					XP_018269898.1	uncharacterized protein RHOBADRAFT_54443 [Rhodotorula graminis WP1]	sp|Q10160|RMI1_SCHPO	RecQ-mediated genome instability protein 1 OS=Schizosaccharomyces pombe (strain 972 / ATCC 24843) OX=284812 GN=rmi1 PE=3 SV=1	PF08585.14	RMI1_N	RecQ mediated genome instability protein
EVM0006544	GO:0016021;GO:0042626;GO:0015658;GO:0005524;GO:0005886	cellular_component;molecular_function;molecular_function;molecular_function;cellular_component	CC:integral component of membrane;MF:ATPase activity, coupled to transmembrane movement of substances;MF:branched-chain amino acid transmembrane transporter activity;MF:ATP binding;CC:plasma membrane	K11960;K11961	urtB;urtC	map02010	ABC transporters	COG0559;COG4177	E:Amino acid transport and metabolism;E:Amino acid transport and metabolism	KAG6337292.1	hypothetical protein ID866_1799 [Astraeus odoratus]	sp|P21627|BRAD_PSEAE	High-affinity branched-chain amino acid transport system permease protein BraD OS=Pseudomonas aeruginosa (strain ATCC 15692 / DSM 22644 / CIP 104116 / JCM 14847 / LMG 12228 / 1C / PRS 101 / PAO1) OX=208964 GN=braD PE=3 SV=1	PF02653.18;PF00005.29;PF13476.8	BPD_transp_2;ABC_tran;AAA_23	Branched-chain amino acid transport system / permease component;ABC transporter;AAA domain
EVM0000229										XP_018271383.1	uncharacterized protein RHOBADRAFT_43839 [Rhodotorula graminis WP1]
EVM0004393	GO:0016021;GO:0055085;GO:0005739	cellular_component;biological_process;cellular_component	CC:integral component of membrane;BP:transmembrane transport;CC:mitochondrion	K15116	SLC25A33_36, RIM2					TNY19572.1	mitochondrial carrier domain-containing protein [Rhodotorula diobovata]	sp|Q9P6L7|YKQ9_SCHPO	Uncharacterized mitochondrial carrier C688.09 OS=Schizosaccharomyces pombe (strain 972 / ATCC 24843) OX=284812 GN=SPAC688.09 PE=3 SV=1	PF00153.29	Mito_carr	Mitochondrial carrier protein
EVM0000958	GO:0006355;GO:0000439;GO:0003743;GO:0006289	biological_process;cellular_component;molecular_function;biological_process	BP:regulation of transcription, DNA-templated;CC:core TFIIH complex;MF:translation initiation factor activity;BP:nucleotide-excision repair	K03143	TFIIH3, GTF2H3, TFB4	map03022;map03420	Basal transcription factors;Nucleotide excision repair			XP_018268021.1	uncharacterized protein RHOBADRAFT_56115 [Rhodotorula graminis WP1]	sp|O74366|TFB4_SCHPO	General transcription and DNA repair factor IIH subunit tfb4 OS=Schizosaccharomyces pombe (strain 972 / ATCC 24843) OX=284812 GN=tfb4 PE=1 SV=1	PF03850.16	Tfb4	Transcription factor Tfb4
EVM0001101	GO:0008652;GO:0004072;GO:0005524	biological_process;molecular_function;molecular_function	BP:cellular amino acid biosynthetic process;MF:aspartate kinase activity;MF:ATP binding	K00928	lysC	map00270;map00300;map00260;map00261	Cysteine and methionine metabolism;Lysine biosynthesis;Glycine, serine and threonine metabolism;Monobactam biosynthesis	COG0527	E:Amino acid transport and metabolism	XP_018269734.1	uncharacterized protein RHOBADRAFT_38290 [Rhodotorula graminis WP1]	sp|O60163|AK_SCHPO	Probable aspartokinase OS=Schizosaccharomyces pombe (strain 972 / ATCC 24843) OX=284812 GN=SPBC19F5.04 PE=1 SV=1	PF00696.30;PF01842.27;PF13840.8	AA_kinase;ACT;ACT_7	Amino acid kinase family;ACT domain;ACT domain
EVM0004270				K16203	dppA1			COG2362	E:Amino acid transport and metabolism	KAG1181157.1	hypothetical protein G6F35_015986 [Rhizopus oryzae]	sp|P26902|DPPA_BACSU	D-aminopeptidase OS=Bacillus subtilis (strain 168) OX=224308 GN=dppA PE=1 SV=3	PF04951.15	Peptidase_M55	D-aminopeptidase
EVM0007310										XP_018274153.1	uncharacterized protein RHOBADRAFT_40647 [Rhodotorula graminis WP1]
EVM0000188										XP_018268212.1	uncharacterized protein RHOBADRAFT_55996 [Rhodotorula graminis WP1]			PF00646.35;PF12937.9	F-box;F-box-like	F-box domain;F-box-like
EVM0000926	GO:0006420;GO:0004814;GO:0005524	biological_process;molecular_function;molecular_function	BP:arginyl-tRNA aminoacylation;MF:arginine-tRNA ligase activity;MF:ATP binding	K01887	RARS, argS	map00970	Aminoacyl-tRNA biosynthesis	COG0018	J:Translation, ribosomal structure and biogenesis	KAG1471595.1	hypothetical protein G6F57_011322 [Rhizopus oryzae]	sp|Q2G9D9|SYR_NOVAD	Arginine--tRNA ligase OS=Novosphingobium aromaticivorans (strain ATCC 700278 / DSM 12444 / CCUG 56034 / CIP 105152 / NBRC 16084 / F199) OX=279238 GN=argS PE=3 SV=1	PF03485.18;PF00750.21;PF01406.21;PF01921.20;PF00133.24;PF09334.13	Arg_tRNA_synt_N;tRNA-synt_1d;tRNA-synt_1e;tRNA-synt_1f;tRNA-synt_1;tRNA-synt_1g	Arginyl tRNA synthetase N terminal domain;tRNA synthetases class I (R;tRNA synthetases class I (C) catalytic domain;tRNA synthetases class I (K;tRNA synthetases class I (I, L, M and V;tRNA synthetases class I (M
EVM0006536	GO:0016787	molecular_function	MF:hydrolase activity							XP_018274029.1	uncharacterized protein RHOBADRAFT_64299 [Rhodotorula graminis WP1]	sp|Q96AB3|ISOC2_HUMAN	Isochorismatase domain-containing protein 2 OS=Homo sapiens OX=9606 GN=ISOC2 PE=1 SV=1	PF00857.22	Isochorismatase	Isochorismatase family
EVM0001938	GO:0009058;GO:0016740;GO:0030170;GO:0005524;GO:0004672	biological_process;molecular_function;molecular_function;molecular_function;molecular_function	BP:biosynthetic process;MF:transferase activity;MF:pyridoxal phosphate binding;MF:ATP binding;MF:protein kinase activity	K08856	STK16					GEM12262.1	serine/threonine-protein kinase [Rhodotorula toruloides]	sp|C8V1D1|BIOF_EMENI	8-amino-7-oxononanoate synthase OS=Emericella nidulans (strain FGSC A4 / ATCC 38163 / CBS 112.46 / NRRL 194 / M139) OX=227321 GN=bioF PE=2 SV=1	PF00069.27;PF00155.23;PF07714.19	Pkinase;Aminotran_1_2;PK_Tyr_Ser-Thr	Protein kinase domain;Aminotransferase class I and II;Protein tyrosine and serine/threonine kinase
EVM0002575										TNY23986.1	hypothetical protein DMC30DRAFT_443905 [Rhodotorula diobovata]
EVM0004671	GO:0003735;GO:0006412;GO:0005840	molecular_function;biological_process;cellular_component	MF:structural constituent of ribosome;BP:translation;CC:ribosome	K02925	RP-L3e, RPL3	map03010	Ribosome			XP_018269711.1	uncharacterized protein RHOBADRAFT_45622 [Rhodotorula graminis WP1]	sp|Q8NKF4|RL3_ASPFU	60S ribosomal protein L3 OS=Neosartorya fumigata (strain ATCC MYA-4609 / Af293 / CBS 101355 / FGSC A1100) OX=330879 GN=rpl3 PE=1 SV=2	PF00297.24	Ribosomal_L3	Ribosomal protein L3
EVM0004115										TNY19098.1	hypothetical protein DMC30DRAFT_18262 [Rhodotorula diobovata]
EVM0006038	GO:0000049;GO:0005850;GO:0045903;GO:0005829;GO:0003924;GO:0001731;GO:0005525;GO:0003746;GO:0003743	molecular_function;cellular_component;biological_process;cellular_component;molecular_function;biological_process;molecular_function;molecular_function;molecular_function	MF:tRNA binding;CC:eukaryotic translation initiation factor 2 complex;BP:positive regulation of translational fidelity;CC:cytosol;MF:GTPase activity;BP:formation of translation preinitiation complex;MF:GTP binding;MF:translation elongation factor activity;MF:translation initiation factor activity	K03242	EIF2S3			COG5257	J:Translation, ribosomal structure and biogenesis	XP_018268411.1	uncharacterized protein RHOBADRAFT_66932 [Rhodotorula graminis WP1]	sp|Q09130|IF2G_SCHPO	Eukaryotic translation initiation factor 2 subunit gamma OS=Schizosaccharomyces pombe (strain 972 / ATCC 24843) OX=284812 GN=tif213 PE=2 SV=1	PF00009.29;PF09173.13;PF03144.27;PF03193.18	GTP_EFTU;eIF2_C;GTP_EFTU_D2;RsgA_GTPase	Elongation factor Tu GTP binding domain;Initiation factor eIF2 gamma, C terminal;Elongation factor Tu domain 2;RsgA GTPase
EVM0002813										XP_018272371.1	uncharacterized protein RHOBADRAFT_52346 [Rhodotorula graminis WP1]
EVM0005783	GO:0016021	cellular_component	CC:integral component of membrane							XP_018269924.1	uncharacterized protein RHOBADRAFT_45167 [Rhodotorula graminis WP1]
EVM0003304	GO:0004129;GO:0020037;GO:0015990;GO:0016021;GO:0019646;GO:0006119;GO:0005743;GO:0009060;GO:0005886;GO:0070469;GO:0046872;GO:0008827	molecular_function;molecular_function;biological_process;cellular_component;biological_process;biological_process;cellular_component;biological_process;cellular_component;cellular_component;molecular_function;molecular_function	MF:cytochrome-c oxidase activity;MF:heme binding;BP:electron transport coupled proton transport;CC:integral component of membrane;BP:aerobic electron transport chain;BP:oxidative phosphorylation;CC:mitochondrial inner membrane;BP:aerobic respiration;CC:plasma membrane;CC:respiratory chain;MF:metal ion binding;MF:cytochrome o ubiquinol oxidase activity	K02298	cyoB	map00190	Oxidative phosphorylation	COG0843	C:Energy production and conversion	KAG1716906.1	hypothetical protein ID866_319 [Astraeus odoratus]	sp|P0ABJ0|CYOB_ECO57	Cytochrome bo(3) ubiquinol oxidase subunit 1 OS=Escherichia coli O157:H7 OX=83334 GN=cyoB PE=3 SV=1	PF00115.22;PF06481.16;PF00116.22	COX1;COX_ARM;COX2	Cytochrome C and Quinol oxidase polypeptide I;COX Aromatic Rich Motif;Cytochrome C oxidase subunit II, periplasmic domain
EVM0005087				K18185	COX23					XP_018271298.1	uncharacterized protein RHOBADRAFT_43737 [Rhodotorula graminis WP1]	sp|P0CM71|COX23_CRYNB	Cytochrome c oxidase-assembly factor COX23, mitochondrial OS=Cryptococcus neoformans var. neoformans serotype D (strain B-3501A) OX=283643 GN=COX23 PE=3 SV=1	PF06747.15;PF08991.12	CHCH;MTCP1	CHCH domain;Mature-T-Cell Proliferation I type
EVM0000493	GO:0006486;GO:0006490;GO:0004378;GO:0016021;GO:0005789;GO:0102704;GO:0008270;GO:0003677;GO:0033164;GO:0006351	biological_process;biological_process;molecular_function;cellular_component;cellular_component;molecular_function;molecular_function;molecular_function;molecular_function;biological_process	BP:protein glycosylation;BP:oligosaccharide-lipid intermediate biosynthetic process;MF:GDP-Man;CC:integral component of membrane;CC:endoplasmic reticulum membrane;MF:GDP-Man;MF:zinc ion binding;MF:DNA binding;MF:glycolipid 6-alpha-mannosyltransferase activity;BP:transcription, DNA-templated	K03843	ALG2	map00510;map00513	N-Glycan biosynthesis;Various types of N-glycan biosynthesis			XP_018271754.1	glycosyltransferase family 4 protein [Rhodotorula graminis WP1]	sp|O94738|ALG2_RHIPU	Alpha-1,3/1,6-mannosyltransferase ALG2 OS=Rhizomucor pusillus OX=4840 GN=ALG2 PE=1 SV=1	PF00534.22;PF13692.8;PF13439.8;PF13579.8;PF13524.8	Glycos_transf_1;Glyco_trans_1_4;Glyco_transf_4;Glyco_trans_4_4;Glyco_trans_1_2	Glycosyl transferases group 1;Glycosyl transferases group 1;Glycosyltransferase Family 4;Glycosyl transferase 4-like domain;Glycosyl transferases group 1
EVM0003828	GO:0006528;GO:0097602;GO:0016021;GO:0031145;GO:0008270;GO:0004067;GO:0061630;GO:0051301;GO:0005680	biological_process;molecular_function;cellular_component;biological_process;molecular_function;molecular_function;molecular_function;biological_process;cellular_component	BP:asparagine metabolic process;MF:cullin family protein binding;CC:integral component of membrane;BP:anaphase-promoting complex-dependent catabolic process;MF:zinc ion binding;MF:asparaginase activity;MF:ubiquitin protein ligase activity;BP:cell division;CC:anaphase-promoting complex	K07297	ADIPOR			COG1272	S:Function unknown	TNY22413.1	hemolysin-III related-domain-containing protein [Rhodotorula diobovata]	sp|Q09910|YAJB_SCHPO	Uncharacterized protein C30D11.11 OS=Schizosaccharomyces pombe (strain 972 / ATCC 24843) OX=284812 GN=SPAC30D11.11 PE=4 SV=1	PF03006.22	HlyIII	Haemolysin-III related
EVM0006145	GO:0005634;GO:0046982;GO:0006352;GO:0003743	cellular_component;molecular_function;biological_process;molecular_function	CC:nucleus;MF:protein heterodimerization activity;BP:DNA-templated transcription, initiation;MF:translation initiation factor activity	K03133	TAF9B, TAF9	map03022	Basal transcription factors			XP_018273372.1	uncharacterized protein RHOBADRAFT_51201 [Rhodotorula graminis WP1]	sp|Q09869|TAF9_SCHPO	Transcription initiation factor TFIID subunit 9 OS=Schizosaccharomyces pombe (strain 972 / ATCC 24843) OX=284812 GN=taf9 PE=1 SV=1	PF02291.17	TFIID-31kDa	Transcription initiation factor IID, 31kD subunit
EVM0003688										XP_018271735.1	uncharacterized protein RHOBADRAFT_52722 [Rhodotorula graminis WP1]
EVM0006058				K17550	PPP1R7, SDS22			COG4886	S:Function unknown	TNY24497.1	protein phosphatase 1 regulatory subunit 7 [Rhodotorula diobovata]	sp|P22194|SDS22_SCHPO	Protein phosphatase 1 regulatory subunit SDS22 OS=Schizosaccharomyces pombe (strain 972 / ATCC 24843) OX=284812 GN=sds22 PE=1 SV=2	PF12799.9;PF13855.8;PF14580.8;PF13516.8	LRR_4;LRR_8;LRR_9;LRR_6	Leucine Rich repeats (2 copies;Leucine rich repeat;Leucine-rich repeat;Leucine Rich repeat
EVM0003483	GO:0006084;GO:0004421;GO:0004812;GO:0006421;GO:0004816;GO:0003676;GO:0006418;GO:0010142;GO:0005524	biological_process;molecular_function;molecular_function;biological_process;molecular_function;molecular_function;biological_process;biological_process;molecular_function	BP:acetyl-CoA metabolic process;MF:hydroxymethylglutaryl-CoA synthase activity;MF:aminoacyl-tRNA ligase activity;BP:asparaginyl-tRNA aminoacylation;MF:asparagine-tRNA ligase activity;MF:nucleic acid binding;BP:tRNA aminoacylation for protein translation;BP:farnesyl diphosphate biosynthetic process, mevalonate pathway;MF:ATP binding	K01893	NARS, asnS	map00970	Aminoacyl-tRNA biosynthesis	COG0017	J:Translation, ribosomal structure and biogenesis	XP_018271315.1	uncharacterized protein RHOBADRAFT_53263 [Rhodotorula graminis WP1]	sp|Q317J6|SYN_DESAG	Asparagine--tRNA ligase OS=Desulfovibrio alaskensis (strain ATCC BAA 1058 / DSM 17464 / G20) OX=207559 GN=asnS PE=3 SV=1	PF00152.22;PF01336.27	tRNA-synt_2;tRNA_anti-codon	tRNA synthetases class II (D, K and N;OB-fold nucleic acid binding domain
EVM0005106	GO:0004812	molecular_function	MF:aminoacyl-tRNA ligase activity					ENOG4111NKC	S:Function unknown	XP_018268896.1	uncharacterized protein RHOBADRAFT_55521 [Rhodotorula graminis WP1]			PF13875.8	DUF4202	Domain of unknown function (DUF4202
EVM0004109
EVM0003709	GO:0005737;GO:0003746;GO:0005634;GO:0033588;GO:0002098	cellular_component;molecular_function;cellular_component;cellular_component;biological_process	CC:cytoplasm;MF:translation elongation factor activity;CC:nucleus;CC:Elongator holoenzyme complex;BP:tRNA wobble uridine modification	K11373	ELP1, IKI3, IKBKAP					XP_018269834.1	uncharacterized protein RHOBADRAFT_54967 [Rhodotorula graminis WP1]	sp|Q7TT37|ELP1_MOUSE	Elongator complex protein 1 OS=Mus musculus OX=10090 GN=Elp1 PE=1 SV=2	PF04762.14	IKI3	IKI3 family
EVM0001930	GO:0000502;GO:0030234	cellular_component;molecular_function	CC:proteasome complex;MF:enzyme regulator activity	K03037	PSMD6, RPN7	map03050	Proteasome			XP_018271248.1	uncharacterized protein RHOBADRAFT_48386 [Rhodotorula graminis WP1]	sp|Q15008|PSMD6_HUMAN	26S proteasome non-ATPase regulatory subunit 6 OS=Homo sapiens OX=9606 GN=PSMD6 PE=1 SV=1	PF10602.11;PF01399.29	RPN7;PCI	26S proteasome subunit RPN7;PCI domain
EVM0005983	GO:0019781;GO:0005524;GO:0045116	molecular_function;molecular_function;biological_process	MF:NEDD8 activating enzyme activity;MF:ATP binding;BP:protein neddylation	K10686	UBA3, UBE1C	map04120	Ubiquitin mediated proteolysis			XP_018272611.1	uncharacterized protein RHOBADRAFT_25635 [Rhodotorula graminis WP1]	sp|Q54QG9|UBA3_DICDI	NEDD8-activating enzyme E1 catalytic subunit OS=Dictyostelium discoideum OX=44689 GN=uba3 PE=1 SV=1	PF00899.23;PF08825.12	ThiF;E2_bind	ThiF family;E2 binding domain
EVM0005029	GO:0016021;GO:0008195	cellular_component;molecular_function	CC:integral component of membrane;MF:phosphatidate phosphatase activity							XP_018274192.1	uncharacterized protein RHOBADRAFT_50651 [Rhodotorula graminis WP1]
EVM0002881										XP_018273737.1	uncharacterized protein RHOBADRAFT_51506 [Rhodotorula graminis WP1]
EVM0002114										XP_018274094.1	uncharacterized protein RHOBADRAFT_40590 [Rhodotorula graminis WP1]	sp|Q7PRH1|AKTIP_ANOGA	Protein crossbronx homolog OS=Anopheles gambiae OX=7165 GN=AGAP010478 PE=3 SV=3	PF00179.28	UQ_con	Ubiquitin-conjugating enzyme
EVM0006734
EVM0004643	GO:0003899;GO:0046983;GO:0006351;GO:0003677	molecular_function;molecular_function;biological_process;molecular_function	MF:DNA-directed RNA polymerase activity;MF:protein dimerization activity;BP:transcription, DNA-templated;MF:DNA binding	K03020	RPC19, POLR1D	map03020	RNA polymerase	COG1761	K:Transcription	XP_018271429.1	uncharacterized protein RHOBADRAFT_53363 [Rhodotorula graminis WP1]	sp|Q09177|RPAC2_SCHPO	DNA-directed RNA polymerases I and III subunit RPAC2 OS=Schizosaccharomyces pombe (strain 972 / ATCC 24843) OX=284812 GN=rpc19 PE=1 SV=1	PF13656.8;PF01193.26	RNA_pol_L_2;RNA_pol_L	RNA polymerase Rpb3/Rpb11 dimerisation domain;RNA polymerase Rpb3/Rpb11 dimerisation domain
EVM0001032	GO:0016538;GO:0006357	molecular_function;biological_process	MF:cyclin-dependent protein serine/threonine kinase regulator activity;BP:regulation of transcription from RNA polymerase II promoter	K06634	CCNH	map03022;map03420	Basal transcription factors;Nucleotide excision repair			XP_018273755.1	uncharacterized protein RHOBADRAFT_51524 [Rhodotorula graminis WP1]	sp|P37366|CCL1_YEAST	Cyclin CCL1 OS=Saccharomyces cerevisiae (strain ATCC 204508 / S288c) OX=559292 GN=CCL1 PE=1 SV=1	PF16899.7;PF00134.25;PF00382.21	Cyclin_C_2;Cyclin_N;TFIIB	Cyclin C-terminal domain;Cyclin, N-terminal domain;Transcription factor TFIIB repeat
EVM0006675	GO:0043486;GO:0005634;GO:0006338;GO:0000812	biological_process;cellular_component;biological_process;cellular_component	BP:histone exchange;CC:nucleus;BP:chromatin remodeling;CC:Swr1 complex	K11662	ACTR6, ARP6					XP_018267636.1	uncharacterized protein RHOBADRAFT_40426 [Rhodotorula graminis WP1]	sp|P0CM05|ARP6_CRYNB	Actin-like protein ARP6 OS=Cryptococcus neoformans var. neoformans serotype D (strain B-3501A) OX=283643 GN=ARP6 PE=3 SV=1	PF00022.21	Actin	Actin
EVM0001163										XP_018273268.1	uncharacterized protein RHOBADRAFT_52157 [Rhodotorula graminis WP1]			PF13041.8	PPR_2	PPR repeat family
EVM0002481	GO:0046872	molecular_function	MF:metal ion binding							XP_018269795.1	uncharacterized protein RHOBADRAFT_54931 [Rhodotorula graminis WP1]
EVM0003735	GO:0016021	cellular_component	CC:integral component of membrane							XP_018269239.1	uncharacterized protein RHOBADRAFT_65498 [Rhodotorula graminis WP1]	sp|A8PYF7|CBP4_MALGO	Assembly factor CBP4 OS=Malassezia globosa (strain ATCC MYA-4612 / CBS 7966) OX=425265 GN=CBP4 PE=3 SV=1
EVM0005156	GO:0016021	cellular_component	CC:integral component of membrane							XP_018269835.1	uncharacterized protein RHOBADRAFT_65399 [Rhodotorula graminis WP1]	sp|Q8LDK3|NDUB2_ARATH	NADH dehydrogenase [ubiquinone] 1 beta subcomplex subunit 2 OS=Arabidopsis thaliana OX=3702 GN=At1g76200 PE=1 SV=1
EVM0001016	GO:0006782;GO:0030170;GO:0003988;GO:0005759;GO:0003870;GO:0005525	biological_process;molecular_function;molecular_function;cellular_component;molecular_function;molecular_function	BP:protoporphyrinogen IX biosynthetic process;MF:pyridoxal phosphate binding;MF:acetyl-CoA C-acyltransferase activity;CC:mitochondrial matrix;MF:5-aminolevulinate synthase activity;MF:GTP binding	K00643	E2.3.1.37, ALAS	map00860;map00260;map01240	Porphyrin and chlorophyll metabolism;Glycine, serine and threonine metabolism;Biosynthesis of cofactors			XP_018270388.1	uncharacterized protein RHOBADRAFT_66591 [Rhodotorula graminis WP1]	sp|Q92403|HEM1_AGABI	5-aminolevulinate synthase, mitochondrial OS=Agaricus bisporus OX=5341 GN=hem1 PE=2 SV=1	PF00155.23;PF00266.21;PF01053.22	Aminotran_1_2;Aminotran_5;Cys_Met_Meta_PP	Aminotransferase class I and II;Aminotransferase class-V;Cys/Met metabolism PLP-dependent enzyme
EVM0001681	GO:0003779;GO:0003824	molecular_function;molecular_function	MF:actin binding;MF:catalytic activity							XP_018274559.1	uncharacterized protein RHOBADRAFT_50969 [Rhodotorula graminis WP1]	sp|Q16643|DREB_HUMAN	Drebrin OS=Homo sapiens OX=9606 GN=DBN1 PE=1 SV=4	PF00241.22;PF00169.31	Cofilin_ADF;PH	Cofilin/tropomyosin-type actin-binding protein;PH domain
EVM0006151	GO:0022857;GO:0016021	molecular_function;cellular_component	MF:transmembrane transporter activity;CC:integral component of membrane	K08192	DAL			COG0477;ENOG410YEB3	G:Carbohydrate transport and metabolism;U:Intracellular trafficking, secretion, and vesicular transport	XP_018273256.1	uncharacterized protein RHOBADRAFT_12624, partial [Rhodotorula graminis WP1]	sp|O94491|YC7A_SCHPO	Uncharacterized transporter C417.10 OS=Schizosaccharomyces pombe (strain 972 / ATCC 24843) OX=284812 GN=SPCC417.10 PE=3 SV=1	PF07690.18	MFS_1	Major Facilitator Superfamily
EVM0007500	GO:0031267;GO:0006886	molecular_function;biological_process	MF:small GTPase binding;BP:intracellular protein transport							TNY23543.1	hypothetical protein DMC30DRAFT_389305 [Rhodotorula diobovata]
EVM0002889	GO:0070628;GO:0006281;GO:0016020;GO:0070577;GO:0016887;GO:0016504;GO:0000502;GO:0005524	molecular_function;biological_process;cellular_component;molecular_function;molecular_function;molecular_function;cellular_component;molecular_function	MF:proteasome binding;BP:DNA repair;CC:membrane;MF:lysine-acetylated histone binding;MF:ATPase activity;MF:peptidase activator activity;CC:proteasome complex;MF:ATP binding	K06699	PSME4	map03050	Proteasome	ENOG410XP7J	O:Posttranslational modification, protein turnover, chaperones	TNY20666.1	hypothetical protein DMC30DRAFT_244157 [Rhodotorula diobovata]	sp|F1QFR9|PSM4A_DANRE	Proteasome activator complex subunit 4A OS=Danio rerio OX=7955 GN=psme4a PE=3 SV=2	PF16507.7;PF11919.10;PF02985.24;PF13513.8;PF16547.7;PF00514.25	BLM10_mid;DUF3437;HEAT;HEAT_EZ;BLM10_N;Arm	Proteasome-substrate-size regulator, mid region;Domain of unknown function (DUF3437;HEAT repeat;HEAT-like repeat;Proteasome-substrate-size regulator, N-terminal;Armadillo/beta-catenin-like repeat
EVM0004653	GO:0005634;GO:0003723;GO:0006364	cellular_component;molecular_function;biological_process	CC:nucleus;MF:RNA binding;BP:rRNA processing							XP_018268278.1	uncharacterized protein RHOBADRAFT_65656 [Rhodotorula graminis WP1]
EVM0001252	GO:0003824;GO:0008483	molecular_function;molecular_function	MF:catalytic activity;MF:transaminase activity	K03342;K02619	pabBC;pabC	map00790;map01240	Folate biosynthesis;Biosynthesis of cofactors	COG0115	E:Amino acid transport and metabolism	XP_018274210.1	uncharacterized protein RHOBADRAFT_40705 [Rhodotorula graminis WP1]	sp|O42951|PABC_SCHPO	Putative aminodeoxychorismate lyase OS=Schizosaccharomyces pombe (strain 972 / ATCC 24843) OX=284812 GN=SPBC19G7.02 PE=3 SV=1	PF01063.21	Aminotran_4	Amino-transferase class IV
EVM0004389	GO:0016787;GO:0016021	molecular_function;cellular_component	MF:hydrolase activity;CC:integral component of membrane	K07019	K07019					XP_018272137.1	uncharacterized protein RHOBADRAFT_53079 [Rhodotorula graminis WP1]	sp|Q03649|MGL2_YEAST	Monoacylglycerol lipase OS=Saccharomyces cerevisiae (strain ATCC 204508 / S288c) OX=559292 GN=MGL2 PE=1 SV=1	PF00561.22;PF12146.10	Abhydrolase_1;Hydrolase_4	alpha/beta hydrolase fold;Serine aminopeptidase, S33
EVM0004845	GO:0005737;GO:0018027;GO:0018026;GO:0016192;GO:0016279;GO:0008168	cellular_component;biological_process;biological_process;biological_process;molecular_function;molecular_function	CC:cytoplasm;BP:peptidyl-lysine dimethylation;BP:peptidyl-lysine monomethylation;BP:vesicle-mediated transport;MF:protein-lysine N-methyltransferase activity;MF:methyltransferase activity	K22856	EEF1AKMT2, EFM4, METTL10			ENOG4111PXE	S:Function unknown	XP_018270624.1	uncharacterized protein RHOBADRAFT_66665 [Rhodotorula graminis WP1]	sp|Q9P7Z3|EFM4_SCHPO	Protein-lysine N-methyltransferase efm4 OS=Schizosaccharomyces pombe (strain 972 / ATCC 24843) OX=284812 GN=see1 PE=2 SV=1	PF13847.8;PF13489.8;PF13649.8;PF08242.14;PF08241.14	Methyltransf_31;Methyltransf_23;Methyltransf_25;Methyltransf_12;Methyltransf_11	Methyltransferase domain;Methyltransferase domain;Methyltransferase domain;Methyltransferase domain;Methyltransferase domain
EVM0002634	GO:0022857;GO:0016021	molecular_function;cellular_component	MF:transmembrane transporter activity;CC:integral component of membrane					COG0477	G:Carbohydrate transport and metabolism	XP_018273952.1	uncharacterized protein RHOBADRAFT_65820 [Rhodotorula graminis WP1]	sp|Q5ATG7|APDF_EMENI	Aspyridones efflux protein apdF OS=Emericella nidulans (strain FGSC A4 / ATCC 38163 / CBS 112.46 / NRRL 194 / M139) OX=227321 GN=apdF PE=2 SV=1	PF07690.18;PF06779.16	MFS_1;MFS_4	Major Facilitator Superfamily;Uncharacterised MFS-type transporter YbfB
EVM0000256	GO:0016592;GO:0006357;GO:0003712	cellular_component;biological_process;molecular_function	CC:mediator complex;BP:regulation of transcription from RNA polymerase II promoter;MF:transcription cofactor activity	K15156	MED14, RGR1					TNY21035.1	mediator of RNA polymerase II transcription subunit 14 [Rhodotorula diobovata]	sp|Q4P0P3|MED14_USTMA	Mediator of RNA polymerase II transcription subunit 14 OS=Ustilago maydis (strain 521 / FGSC 9021) OX=237631 GN=RGR1 PE=3 SV=2	PF08638.13	Med14	Mediator complex subunit MED14
EVM0000136	GO:0003677	molecular_function	MF:DNA binding							GEM09613.1	transcription regulator HTH [Rhodotorula toruloides]
EVM0004208	GO:0016021;GO:0005789;GO:0004376;GO:0000026;GO:0006506	cellular_component;cellular_component;molecular_function;molecular_function;biological_process	CC:integral component of membrane;CC:endoplasmic reticulum membrane;MF:glycolipid mannosyltransferase activity;MF:alpha-1,2-mannosyltransferase activity;BP:GPI anchor biosynthetic process	K05286	PIGB	map00563	Glycosylphosphatidylinositol (GPI)-anchor biosynthesis			XP_018269967.1	glycosyltransferase family 22 protein [Rhodotorula graminis WP1]	sp|Q6CAB8|GPI10_YARLI	GPI mannosyltransferase 3 OS=Yarrowia lipolytica (strain CLIB 122 / E 150) OX=284591 GN=GPI10 PE=3 SV=1	PF03901.19	Glyco_transf_22	Alg9-like mannosyltransferase family
EVM0000095	GO:0046872;GO:0016021;GO:0005507;GO:0005524;GO:0019829	molecular_function;cellular_component;molecular_function;molecular_function;molecular_function	MF:metal ion binding;CC:integral component of membrane;MF:copper ion binding;MF:ATP binding;MF:cation-transporting ATPase activity	K17686	copA, ctpA, ATP7					XP_018271908.1	uncharacterized protein RHOBADRAFT_26063 [Rhodotorula graminis WP1]	sp|Q04656|ATP7A_HUMAN	Copper-transporting ATPase 1 OS=Homo sapiens OX=9606 GN=ATP7A PE=1 SV=4	PF00122.22;PF00702.28;PF00403.28;PF08282.14	E1-E2_ATPase;Hydrolase;HMA;Hydrolase_3	E1-E2 ATPase;haloacid dehalogenase-like hydrolase;Heavy-metal-associated domain;haloacid dehalogenase-like hydrolase
EVM0002191	GO:0005634;GO:0046872;GO:0016021	cellular_component;molecular_function;cellular_component	CC:nucleus;MF:metal ion binding;CC:integral component of membrane							TNY17739.1	hypothetical protein DMC30DRAFT_93076 [Rhodotorula diobovata]
EVM0001048										XP_018273451.1	uncharacterized protein RHOBADRAFT_51259 [Rhodotorula graminis WP1]
EVM0004327										XP_018272135.1	uncharacterized protein RHOBADRAFT_53077 [Rhodotorula graminis WP1]			PF19026.2	HYPK_UBA	HYPK UBA domain
EVM0000649	GO:0005634	cellular_component	CC:nucleus	K14405	FIP1L1, FIP1	map03015	mRNA surveillance pathway	COG5213	A:RNA processing and modification	XP_018272514.1	uncharacterized protein RHOBADRAFT_52470 [Rhodotorula graminis WP1]	sp|Q09801|FIP1X_SCHPO	Pre-mRNA polyadenylation factor fip1 OS=Schizosaccharomyces pombe (strain 972 / ATCC 24843) OX=284812 GN=SPAC22G7.10 PE=3 SV=1	PF05182.15	Fip1	Fip1 motif
EVM0004851	GO:0016021;GO:0008195	cellular_component;molecular_function	CC:integral component of membrane;MF:phosphatidate phosphatase activity	K15728	LPIN	map00564;map00561	Glycerophospholipid metabolism;Glycerolipid metabolism			KAG0662945.1	hypothetical protein C6P46_003033 [Rhodotorula mucilaginosa]	sp|Q9UUJ6|NED1_SCHPO	Nuclear elongation and deformation protein 1 OS=Schizosaccharomyces pombe (strain 972 / ATCC 24843) OX=284812 GN=ned1 PE=1 SV=1	PF08235.15;PF04571.16;PF16876.7	LNS2;Lipin_N;Lipin_mid	LNS2 (Lipin/Ned1/Smp2;lipin, N-terminal conserved region;Lipin/Ned1/Smp2 multi-domain protein middle domain
EVM0001028	GO:0016021;GO:0004190;GO:0008233	cellular_component;molecular_function;molecular_function	CC:integral component of membrane;MF:aspartic-type endopeptidase activity;MF:peptidase activity							TNY24239.1	aspartic peptidase domain-containing protein [Rhodotorula diobovata]
EVM0002358	GO:0005840;GO:0016021;GO:0019843;GO:0003735;GO:0008270;GO:0003677;GO:0006412;GO:0006351	cellular_component;cellular_component;molecular_function;molecular_function;molecular_function;molecular_function;biological_process;biological_process	CC:ribosome;CC:integral component of membrane;MF:rRNA binding;MF:structural constituent of ribosome;MF:zinc ion binding;MF:DNA binding;BP:translation;BP:transcription, DNA-templated					COG0197	J:Translation, ribosomal structure and biogenesis	XP_018273679.1	uncharacterized protein RHOBADRAFT_12116 [Rhodotorula graminis WP1]	sp|Q9Y822|RM16_SCHPO	54S ribosomal protein L16, mitochondrial OS=Schizosaccharomyces pombe (strain 972 / ATCC 24843) OX=284812 GN=mrpl16 PE=3 SV=1	PF00252.20	Ribosomal_L16	Ribosomal protein L16p/L10e
EVM0000248	GO:0003723;GO:0003676	molecular_function;molecular_function	MF:RNA binding;MF:nucleic acid binding							XP_018268776.1	uncharacterized protein RHOBADRAFT_55423 [Rhodotorula graminis WP1]	sp|Q09868|CIP2_SCHPO	RNA-binding post-transcriptional regulator cip2 OS=Schizosaccharomyces pombe (strain 972 / ATCC 24843) OX=284812 GN=cip2 PE=1 SV=1	PF01424.24	R3H	R3H domain
EVM0006403	GO:0005686;GO:0005685;GO:0006364;GO:0071014	cellular_component;cellular_component;biological_process;cellular_component	CC:U2 snRNP;CC:U1 snRNP;BP:rRNA processing;CC:post-mRNA release spliceosomal complex	K11086	SNRPB, SMB	map03040	Spliceosome			XP_018267550.1	uncharacterized protein RHOBADRAFT_19255 [Rhodotorula graminis WP1]	sp|Q05856|RSMB_DROME	Small nuclear ribonucleoprotein-associated protein B OS=Drosophila melanogaster OX=7227 GN=SmB PE=1 SV=1	PF01423.24	LSM	LSM domain
EVM0001695	GO:0006004;GO:0016740;GO:0016021	biological_process;molecular_function;cellular_component	BP:fucose metabolic process;MF:transferase activity;CC:integral component of membrane							XP_018269494.1	uncharacterized protein RHOBADRAFT_55183 [Rhodotorula graminis WP1]			PF10250.11;PF01531.18	O-FucT;Glyco_transf_11	GDP-fucose protein O-fucosyltransferase;Glycosyl transferase family 11
EVM0005584	GO:0008289	molecular_function	MF:lipid binding	K20465	OSBPL9_10_11, ORP9_10_11					XP_018268106.1	uncharacterized protein RHOBADRAFT_39804, partial [Rhodotorula graminis WP1]	sp|P0C199|KES1_USTMA	Protein KES1 OS=Ustilago maydis (strain 521 / FGSC 9021) OX=237631 GN=KES1 PE=3 SV=1	PF01237.20	Oxysterol_BP	Oxysterol-binding protein
EVM0005698	GO:0001401;GO:0004656;GO:0016021;GO:0006260;GO:0016887;GO:0003677;GO:0015031;GO:0005524	cellular_component;molecular_function;cellular_component;biological_process;molecular_function;molecular_function;biological_process;molecular_function	CC:mitochondrial sorting and assembly machinery complex;MF:procollagen-proline 4-dioxygenase activity;CC:integral component of membrane;BP:DNA replication;MF:ATPase activity;MF:DNA binding;BP:protein transport;MF:ATP binding							XP_018271672.1	uncharacterized protein RHOBADRAFT_52671 [Rhodotorula graminis WP1]			PF17171.6	GST_C_6	Glutathione S-transferase, C-terminal domain
EVM0004096	GO:0005247;GO:0016021;GO:0006821	molecular_function;cellular_component;biological_process	MF:voltage-gated chloride channel activity;CC:integral component of membrane;BP:chloride transport	K05012	CLCN3_4_5					XP_018274588.1	uncharacterized protein RHOBADRAFT_6484, partial [Rhodotorula graminis WP1]	sp|P51791|CLCN3_MOUSE	H(+)/Cl(-) exchange transporter 3 OS=Mus musculus OX=10090 GN=Clcn3 PE=1 SV=3	PF00654.22	Voltage_CLC	Voltage gated chloride channel
EVM0003653										XP_018272989.1	uncharacterized protein RHOBADRAFT_66108 [Rhodotorula graminis WP1]	sp|Q8GWR2|OBP1B_ARATH	Oil body-associated protein 1B OS=Arabidopsis thaliana OX=3702 GN=OBAP1B PE=1 SV=1	PF06884.13	DUF1264	Protein of unknown function (DUF1264
EVM0007198										XP_018270824.1	uncharacterized protein RHOBADRAFT_44294 [Rhodotorula graminis WP1]
EVM0003717	GO:0005721;GO:0045842;GO:0031145;GO:0051301;GO:0005680	cellular_component;biological_process;biological_process;biological_process;cellular_component	CC:pericentric heterochromatin;BP:positive regulation of mitotic metaphase/anaphase transition;BP:anaphase-promoting complex-dependent catabolic process;BP:cell division;CC:anaphase-promoting complex	K03353	APC6, CDC16	map04111;map04113;map04120	Cell cycle - yeast;Meiosis - yeast;Ubiquitin mediated proteolysis			XP_018272283.1	uncharacterized protein RHOBADRAFT_34854 [Rhodotorula graminis WP1]	sp|P41889|CUT9_SCHPO	Anaphase-promoting complex subunit cut9 OS=Schizosaccharomyces pombe (strain 972 / ATCC 24843) OX=284812 GN=cut9 PE=1 SV=2	PF07719.19;PF00515.30;PF12895.9;PF13424.8;PF13432.8;PF13428.8;PF13181.8;PF13414.8;PF14559.8;PF13174.8;PF13371.8	TPR_2;TPR_1;ANAPC3;TPR_12;TPR_16;TPR_14;TPR_8;TPR_11;TPR_19;TPR_6;TPR_9	Tetratricopeptide repeat;Tetratricopeptide repeat;Anaphase-promoting complex, cyclosome, subunit 3;Tetratricopeptide repeat;Tetratricopeptide repeat;Tetratricopeptide repeat;Tetratricopeptide repeat;TPR repeat;Tetratricopeptide repeat;Tetratricopeptide repeat;Tetratricopeptide repeat
EVM0006700	GO:0007018;GO:0016021;GO:1990939;GO:0008017;GO:0005524	biological_process;cellular_component;molecular_function;molecular_function;molecular_function	BP:microtubule-based movement;CC:integral component of membrane;MF:ATP-dependent microtubule motor activity;MF:microtubule binding;MF:ATP binding							XP_018271785.1	uncharacterized protein RHOBADRAFT_52767 [Rhodotorula graminis WP1]
EVM0002199	GO:0016021	cellular_component	CC:integral component of membrane							XP_018271844.1	uncharacterized protein RHOBADRAFT_52820 [Rhodotorula graminis WP1]
EVM0000675										XP_018272858.1	uncharacterized protein RHOBADRAFT_51800 [Rhodotorula graminis WP1]
EVM0004220	GO:0016192;GO:0006886;GO:0016020;GO:0005774;GO:0019905;GO:0035494;GO:0031201;GO:0005483	biological_process;biological_process;cellular_component;cellular_component;molecular_function;biological_process;cellular_component;molecular_function	BP:vesicle-mediated transport;BP:intracellular protein transport;CC:membrane;CC:vacuolar membrane;MF:syntaxin binding;BP:SNARE complex disassembly;CC:SNARE complex;MF:soluble NSF attachment protein activity	K15296	NAPA, SNAPA, SEC17	map04138	Autophagy - yeast			XP_018268503.1	uncharacterized protein RHOBADRAFT_30071 [Rhodotorula graminis WP1]	sp|P78603|SEC17_COPC7	Vesicular-fusion protein SEC17 OS=Coprinopsis cinerea (strain Okayama-7 / 130 / ATCC MYA-4618 / FGSC 9003) OX=240176 GN=SEC17 PE=3 SV=2	PF14938.8;PF17874.3	SNAP;TPR_MalT	Soluble NSF attachment protein, SNAP;MalT-like TPR region
EVM0006177	GO:0016303;GO:0048015;GO:0005524	molecular_function;biological_process;molecular_function	MF:1-phosphatidylinositol-3-kinase activity;BP:phosphatidylinositol-mediated signaling;MF:ATP binding	K00914	PIK3C3, VPS34	map04136;map04145;map04070;map04138;map00562	Autophagy - other;Phagosome;Phosphatidylinositol signaling system;Autophagy - yeast;Inositol phosphate metabolism	COG5032;COG5032;COG5032;COG5032;COG5032	B:Chromatin structure and dynamics;D:Cell cycle control, cell division, chromosome partitioning;L:Replication, recombination and repair;T:Signal transduction mechanisms;U:Intracellular trafficking, secretion, and vesicular transport	XP_018270620.1	uncharacterized protein RHOBADRAFT_37613 [Rhodotorula graminis WP1]	sp|Q6AZN6|PK3C3_XENLA	Phosphatidylinositol 3-kinase catalytic subunit type 3 OS=Xenopus laevis OX=8355 GN=pik3c3 PE=2 SV=1	PF00613.22;PF00454.29;PF00792.26	PI3Ka;PI3_PI4_kinase;PI3K_C2	Phosphoinositide 3-kinase family, accessory domain (PIK domain;Phosphatidylinositol 3- and 4-kinase;Phosphoinositide 3-kinase C2
EVM0006681	GO:0046907	biological_process	BP:intracellular transport							XP_018274558.1	uncharacterized protein RHOBADRAFT_50968 [Rhodotorula graminis WP1]
EVM0004859	GO:0004832;GO:0005524;GO:0002161;GO:0006438	molecular_function;molecular_function;molecular_function;biological_process	MF:valine-tRNA ligase activity;MF:ATP binding;MF:aminoacyl-tRNA editing activity;BP:valyl-tRNA aminoacylation	K01873	VARS, valS	map00970	Aminoacyl-tRNA biosynthesis	COG0525	J:Translation, ribosomal structure and biogenesis	TNY21846.1	valine-tRNA ligase [Rhodotorula diobovata]	sp|P07806|SYV_YEAST	Valine--tRNA ligase, mitochondrial OS=Saccharomyces cerevisiae (strain ATCC 204508 / S288c) OX=559292 GN=VAS1 PE=1 SV=2	PF00133.24;PF08264.15;PF09334.13;PF13603.8;PF10458.11	tRNA-synt_1;Anticodon_1;tRNA-synt_1g;tRNA-synt_1_2;Val_tRNA-synt_C	tRNA synthetases class I (I, L, M and V;Anticodon-binding domain of tRNA ligase;tRNA synthetases class I (M;Leucyl-tRNA synthetase, Domain 2;Valyl tRNA synthetase tRNA binding arm
EVM0001554										XP_018267698.1	uncharacterized protein RHOBADRAFT_47604 [Rhodotorula graminis WP1]
EVM0000598	GO:0033699;GO:0006281;GO:0005634;GO:0004190;GO:0003677;GO:0046872;GO:0016021	molecular_function;biological_process;cellular_component;molecular_function;molecular_function;molecular_function;cellular_component	MF:DNA 5'-adenosine monophosphate hydrolase activity;BP:DNA repair;CC:nucleus;MF:aspartic-type endopeptidase activity;MF:DNA binding;MF:metal ion binding;CC:integral component of membrane							XP_018270693.1	uncharacterized protein RHOBADRAFT_53607 [Rhodotorula graminis WP1]			PF10199.11	Adaptin_binding	Alpha and gamma adaptin binding protein p34
EVM0005001	GO:0103026;GO:0016021;GO:0046872;GO:0051998;GO:0097023	molecular_function;cellular_component;molecular_function;molecular_function;molecular_function	MF:fructose-1-phosphatase activity;CC:integral component of membrane;MF:metal ion binding;MF:protein carboxyl O-methyltransferase activity;MF:fructose 6-phosphate aldolase activity	K23114	ARMT1					XP_018268138.1	uncharacterized protein RHOBADRAFT_48988 [Rhodotorula graminis WP1]	sp|Q9UT55|ART1A_SCHPO	Damage-control phosphatase SPAC806.04c OS=Schizosaccharomyces pombe (strain 972 / ATCC 24843) OX=284812 GN=SPAC806.04c PE=3 SV=2	PF01937.21	ARMT1-like_dom	Damage-control phosphatase ARMT1-like domain
EVM0004337								ENOG4111KS0;ENOG4111QA5	S:Function unknown;S:Function unknown	TNY23742.1	hypothetical protein DMC30DRAFT_413864 [Rhodotorula diobovata]
EVM0002384										XP_018272330.1	uncharacterized protein RHOBADRAFT_52310 [Rhodotorula graminis WP1]
EVM0003399	GO:0071467	biological_process	BP:cellular response to pH							XP_018271552.1	uncharacterized protein RHOBADRAFT_53475 [Rhodotorula graminis WP1]	sp|P0CM49|PALC_CRYNB	pH-response regulator protein palC OS=Cryptococcus neoformans var. neoformans serotype D (strain B-3501A) OX=283643 GN=CNBE3350 PE=3 SV=1	PF03097.20	BRO1	BRO1-like domain
EVM0005317	GO:0016192;GO:0006886;GO:0003824;GO:0030117;GO:0015031;GO:0030123;GO:0006896	biological_process;biological_process;molecular_function;cellular_component;biological_process;cellular_component;biological_process	BP:vesicle-mediated transport;BP:intracellular protein transport;MF:catalytic activity;CC:membrane coat;BP:protein transport;CC:AP-3 adaptor complex;BP:Golgi to vacuole transport	K12399	AP3S			COG5030	U:Intracellular trafficking, secretion, and vesicular transport	TNY23207.1	Adaptor protein complex sigma subunit [Rhodotorula diobovata]	sp|Q2YDH6|AP3S1_BOVIN	AP-3 complex subunit sigma-1 OS=Bos taurus OX=9913 GN=AP3S1 PE=2 SV=1	PF01217.22	Clat_adaptor_s	Clathrin adaptor complex small chain
EVM0003686	GO:0017054;GO:0006366;GO:0000122;GO:0005634;GO:0003714;GO:0003713;GO:0003712;GO:0006355;GO:0045944;GO:0001046;GO:0016251;GO:0046982	cellular_component;biological_process;biological_process;cellular_component;molecular_function;molecular_function;molecular_function;biological_process;biological_process;molecular_function;molecular_function;molecular_function	CC:negative cofactor 2 complex;BP:transcription from RNA polymerase II promoter;BP:negative regulation of transcription from RNA polymerase II promoter;CC:nucleus;MF:transcription corepressor activity;MF:transcription coactivator activity;MF:transcription cofactor activity;BP:regulation of transcription, DNA-templated;BP:positive regulation of transcription from RNA polymerase II promoter;MF:core…	K21752	DRAP1, NC2-alpha			COG5247	K:Transcription	XP_018274001.1	uncharacterized protein RHOBADRAFT_22851 [Rhodotorula graminis WP1]	sp|B0XTT5|NCTA_ASPFC	NCT transcriptional regulatory complex subunit A OS=Neosartorya fumigata (strain CEA10 / CBS 144.89 / FGSC A1163) OX=451804 GN=nctA PE=1 SV=1	PF00808.25	CBFD_NFYB_HMF	Histone-like transcription factor (CBF/NF-Y) and archaeal histone
EVM0002596	GO:0004177;GO:0008270;GO:0008237	molecular_function;molecular_function;molecular_function	MF:aminopeptidase activity;MF:zinc ion binding;MF:metallopeptidase activity					COG0308	E:Amino acid transport and metabolism	TPX61051.1	hypothetical protein PhCBS80983_g01346 [Powellomyces hirtus]	sp|Q97VF1|APE1_SACS2	Probable aminopeptidase 1 OS=Saccharolobus solfataricus (strain ATCC 35092 / DSM 1617 / JCM 11322 / P2) OX=273057 GN=ape1 PE=3 SV=1	PF01433.22;PF17900.3	Peptidase_M1;Peptidase_M1_N	Peptidase family M1 domain;Peptidase M1 N-terminal domain
EVM0004744	GO:0005680;GO:0007049;GO:0031145;GO:0051301	cellular_component;biological_process;biological_process;biological_process	CC:anaphase-promoting complex;BP:cell cycle;BP:anaphase-promoting complex-dependent catabolic process;BP:cell division	K03357	APC10, ANAPC10, DOC1	map04111;map04113;map04120	Cell cycle - yeast;Meiosis - yeast;Ubiquitin mediated proteolysis	COG5156;COG5156	D:Cell cycle control, cell division, chromosome partitioning;O:Posttranslational modification, protein turnover, chaperones	XP_018268175.1	uncharacterized protein RHOBADRAFT_55965 [Rhodotorula graminis WP1]	sp|Q9ZPW2|APC10_ARATH	Anaphase-promoting complex subunit 10 OS=Arabidopsis thaliana OX=3702 GN=APC10 PE=1 SV=2	PF03256.18	ANAPC10	Anaphase-promoting complex, subunit 10 (APC10
EVM0006397				K03362	FBXW1_11, BTRC, beta-TRCP	map04120	Ubiquitin mediated proteolysis	ENOG410XTA8	S:Function unknown	TNY23174.1	WD40-repeat-containing domain protein [Rhodotorula diobovata]	sp|B6GZA1|SCONB_PENRW	Probable E3 ubiquitin ligase complex SCF subunit sconB OS=Penicillium rubens (strain ATCC 28089 / DSM 1075 / NRRL 1951 / Wisconsin 54-1255) OX=500485 GN=sconB PE=3 SV=1	PF00400.34;PF12894.9;PF12937.9;PF00646.35	WD40;ANAPC4_WD40;F-box-like;F-box	WD domain, G-beta repeat;Anaphase-promoting complex subunit 4 WD40 domain;F-box-like;F-box domain
EVM0003225	GO:0022857;GO:0016021;GO:0008643	molecular_function;cellular_component;biological_process	MF:transmembrane transporter activity;CC:integral component of membrane;BP:carbohydrate transport	K08139	HXT	map04113	Meiosis - yeast			XP_018271651.1	uncharacterized protein RHOBADRAFT_66453 [Rhodotorula graminis WP1]	sp|O74969|GHT2_SCHPO	High-affinity glucose transporter ght2 OS=Schizosaccharomyces pombe (strain 972 / ATCC 24843) OX=284812 GN=ght2 PE=1 SV=1	PF00083.26;PF07690.18;PF12832.9	Sugar_tr;MFS_1;MFS_1_like	Sugar (and other) transporter;Major Facilitator Superfamily;MFS_1 like family
EVM0003259	GO:0006310;GO:0006281;GO:0008270;GO:0005524;GO:0003910	biological_process;biological_process;molecular_function;molecular_function;molecular_function	BP:DNA recombination;BP:DNA repair;MF:zinc ion binding;MF:ATP binding;MF:DNA ligase (ATP) activity	K10747	LIG1	map03430;map03410;map03420;map03030	Mismatch repair;Base excision repair;Nucleotide excision repair;DNA replication			XP_018270078.1	uncharacterized protein RHOBADRAFT_45326 [Rhodotorula graminis WP1]	sp|P44121|DNLI_HAEIN	DNA ligase OS=Haemophilus influenzae (strain ATCC 51907 / DSM 11121 / KW20 / Rd) OX=71421 GN=ligA PE=1 SV=2	PF14743.8;PF01068.23	DNA_ligase_OB_2;DNA_ligase_A_M	DNA ligase OB-like domain;ATP dependent DNA ligase domain
EVM0002163	GO:0006396	biological_process	BP:RNA processing							TNY17689.1	WW domain binding protein 11-domain-containing protein [Rhodotorula diobovata]	sp|Q9LV14|ELF5_ARATH	Protein EARLY FLOWERING 5 OS=Arabidopsis thaliana OX=3702 GN=ELF5 PE=1 SV=1	PF09429.12;PF12622.9	Wbp11;NpwBP	WW domain binding protein 11;mRNA biogenesis factor
EVM0007544	GO:0016021	cellular_component	CC:integral component of membrane	K06910	PEBP, TFS1					XP_018270287.1	uncharacterized protein RHOBADRAFT_44723 [Rhodotorula graminis WP1]	sp|Q8MK67|PEBP1_RABIT	Phosphatidylethanolamine-binding protein 1 OS=Oryctolagus cuniculus OX=9986 GN=PEBP1 PE=2 SV=1	PF01161.22	PBP	Phosphatidylethanolamine-binding protein
EVM0000590	GO:0016021;GO:0006865;GO:0055085;GO:0006511;GO:0016579;GO:0004843	cellular_component;biological_process;biological_process;biological_process;biological_process;molecular_function	CC:integral component of membrane;BP:amino acid transport;BP:transmembrane transport;BP:ubiquitin-dependent protein catabolic process;BP:protein deubiquitination;MF:thiol-dependent ubiquitin-specific protease activity	K11870	UBP1					TNY24003.1	hypothetical protein DMC30DRAFT_346565 [Rhodotorula diobovata]	sp|Q9FPT5|UBP1_ARATH	Ubiquitin carboxyl-terminal hydrolase 1 OS=Arabidopsis thaliana OX=3702 GN=UBP1 PE=1 SV=2	PF00443.31;PF13423.8	UCH;UCH_1	Ubiquitin carboxyl-terminal hydrolase;Ubiquitin carboxyl-terminal hydrolase
EVM0003628				K20405	NPRL2					XP_018272125.1	uncharacterized protein RHOBADRAFT_53069 [Rhodotorula graminis WP1]	sp|O42857|NPR2_SCHPO	Nitrogen permease regulator 2 homolog OS=Schizosaccharomyces pombe (strain 972 / ATCC 24843) OX=284812 GN=SPAC23H3.03c PE=3 SV=1	PF06218.13	NPR2	Nitrogen permease regulator 2
EVM0004135										XP_018271198.1	uncharacterized protein RHOBADRAFT_43638 [Rhodotorula graminis WP1]			PF12937.9	F-box-like	F-box-like
EVM0005033										XP_018270467.1	uncharacterized protein RHOBADRAFT_44908 [Rhodotorula graminis WP1]
EVM0007337	GO:0007131;GO:0061630;GO:0016887;GO:0005524;GO:0000795	biological_process;molecular_function;molecular_function;molecular_function;cellular_component	BP:reciprocal meiotic recombination;MF:ubiquitin protein ligase activity;MF:ATPase activity;MF:ATP binding;CC:synaptonemal complex	K10639	CCNB1IP1, HEI10					XP_018274245.1	uncharacterized protein RHOBADRAFT_40739 [Rhodotorula graminis WP1]	sp|D3Z3K2|CIP1_MOUSE	E3 ubiquitin-protein ligase CCNB1IP1 OS=Mus musculus OX=10090 GN=Ccnb1ip1 PE=1 SV=1
EVM0002342	GO:0004519;GO:0004527;GO:0004523;GO:0003676;GO:0003964;GO:0016021	molecular_function;molecular_function;molecular_function;molecular_function;molecular_function;cellular_component	MF:endonuclease activity;MF:exonuclease activity;MF:RNA-DNA hybrid ribonuclease activity;MF:nucleic acid binding;MF:RNA-directed DNA polymerase activity;CC:integral component of membrane					ENOG410YRUW	S:Function unknown	XP_016273960.1	reverse transcriptase [Rhodotorula toruloides NP11]			PF14529.8;PF03372.25	Exo_endo_phos_2;Exo_endo_phos	Endonuclease-reverse transcriptase;Endonuclease/Exonuclease/phosphatase family
EVM0000657										XP_018268137.1	uncharacterized protein RHOBADRAFT_56214 [Rhodotorula graminis WP1]
EVM0001336	GO:0003723	molecular_function	MF:RNA binding							XP_018271209.1	uncharacterized protein RHOBADRAFT_64920 [Rhodotorula graminis WP1]			PF03036.18;PF17316.4	Perilipin;Perilipin_2	Perilipin family;Perilipin protein
EVM0001233	GO:0016021;GO:0031145;GO:0051301;GO:0030071;GO:0007049;GO:0005680	cellular_component;biological_process;biological_process;biological_process;biological_process;cellular_component	CC:integral component of membrane;BP:anaphase-promoting complex-dependent catabolic process;BP:cell division;BP:regulation of mitotic metaphase/anaphase transition;BP:cell cycle;CC:anaphase-promoting complex	K03351	APC4, ANAPC4	map04111;map04113;map04120	Cell cycle - yeast;Meiosis - yeast;Ubiquitin mediated proteolysis			XP_018274515.1	uncharacterized protein RHOBADRAFT_50930 [Rhodotorula graminis WP1]			PF12896.9	ANAPC4	Anaphase-promoting complex, cyclosome, subunit 4
EVM0002230	GO:0016021	cellular_component	CC:integral component of membrane							XP_018270859.1	uncharacterized protein RHOBADRAFT_53748 [Rhodotorula graminis WP1]
EVM0001418	GO:0003824	molecular_function	MF:catalytic activity	K15442	TAD3, ADAT3					XP_018269548.1	uncharacterized protein RHOBADRAFT_54718 [Rhodotorula graminis WP1]	sp|Q9P7N4|TAD3_SCHPO	tRNA-specific adenosine deaminase subunit tad3 OS=Schizosaccharomyces pombe (strain 972 / ATCC 24843) OX=284812 GN=tad3 PE=3 SV=1	PF00856.30;PF00383.25	SET;dCMP_cyt_deam_1	SET domain;Cytidine and deoxycytidylate deaminase zinc-binding region
EVM0002173										XP_018268234.1	uncharacterized protein RHOBADRAFT_56007 [Rhodotorula graminis WP1]
EVM0006210	GO:0016021;GO:0015267	cellular_component;molecular_function	CC:integral component of membrane;MF:channel activity	K09885	AQPF					TNY17441.1	putative water channel [Rhodotorula diobovata]	sp|A8W649|AQP5_PIG	Aquaporin-5 OS=Sus scrofa OX=9823 GN=AQP5 PE=2 SV=1	PF00230.22	MIP	Major intrinsic protein
EVM0007461	GO:0016021;GO:0051017;GO:0051015;GO:0022857;GO:0004672;GO:0005524	cellular_component;biological_process;molecular_function;molecular_function;molecular_function;molecular_function	CC:integral component of membrane;BP:actin filament bundle assembly;MF:actin filament binding;MF:transmembrane transporter activity;MF:protein kinase activity;MF:ATP binding							XP_018270049.1	uncharacterized protein RHOBADRAFT_54576 [Rhodotorula graminis WP1]	sp|Q9C101|YKT8_SCHPO	Uncharacterized MFS-type transporter PB1E7.08c OS=Schizosaccharomyces pombe (strain 972 / ATCC 24843) OX=284812 GN=SPAPB1E7.08c PE=1 SV=1	PF07690.18;PF00083.26	MFS_1;Sugar_tr	Major Facilitator Superfamily;Sugar (and other) transporter
EVM0005326	GO:0005819;GO:0004674;GO:0005524;GO:0004672;GO:0106311;GO:0106310	cellular_component;molecular_function;molecular_function;molecular_function;deleted;deleted	CC:spindle;MF:protein serine/threonine kinase activity;MF:ATP binding;MF:protein kinase activity;UN:old GO;UN:old GO	K02831	RAD53	map04111;map04113	Cell cycle - yeast;Meiosis - yeast			TNY18046.1	kinase-like domain-containing protein [Rhodotorula diobovata]	sp|Q09170|CDS1_SCHPO	Serine/threonine-protein kinase cds1 OS=Schizosaccharomyces pombe (strain 972 / ATCC 24843) OX=284812 GN=cds1 PE=1 SV=2	PF00069.27;PF07714.19;PF00498.28;PF16697.7;PF06293.16	Pkinase;PK_Tyr_Ser-Thr;FHA;Yop-YscD_cpl;Kdo	Protein kinase domain;Protein tyrosine and serine/threonine kinase;FHA domain;Inner membrane component of T3SS, cytoplasmic domain;Lipopolysaccharide kinase (Kdo/WaaP) family
EVM0002988	GO:0006048;GO:0005634;GO:0046872;GO:0006351;GO:0004343	biological_process;cellular_component;molecular_function;biological_process;molecular_function	BP:UDP-N-acetylglucosamine biosynthetic process;CC:nucleus;MF:metal ion binding;BP:transcription, DNA-templated;MF:glucosamine 6-phosphate N-acetyltransferase activity					ENOG41127KQ	S:Function unknown	XP_018273993.1	uncharacterized protein RHOBADRAFT_40489 [Rhodotorula graminis WP1]			PF00412.24	LIM	LIM domain
EVM0001353	GO:0051539;GO:0005634;GO:0019985;GO:0000166;GO:0003887;GO:0016035;GO:0006260;GO:0003677;GO:0046872	molecular_function;cellular_component;biological_process;molecular_function;molecular_function;cellular_component;biological_process;molecular_function;molecular_function	MF:4 iron, 4 sulfur cluster binding;CC:nucleus;BP:translesion synthesis;MF:nucleotide binding;MF:DNA-directed DNA polymerase activity;CC:zeta DNA polymerase complex;BP:DNA replication;MF:DNA binding;MF:metal ion binding	K02350	REV3L, POLZ			COG0417	L:Replication, recombination and repair	XP_018274347.1	uncharacterized protein RHOBADRAFT_50779 [Rhodotorula graminis WP1]	sp|P14284|DPOZ_YEAST	DNA polymerase zeta catalytic subunit OS=Saccharomyces cerevisiae (strain ATCC 204508 / S288c) OX=559292 GN=REV3 PE=1 SV=1	PF00136.23;PF03104.21;PF14260.8	DNA_pol_B;DNA_pol_B_exo1;zf-C4pol	DNA polymerase family B;DNA polymerase family B, exonuclease domain;C4-type zinc-finger of DNA polymerase delta
EVM0004997	GO:0016757	molecular_function	MF:transferase activity, transferring glycosyl groups	K15601	KDM3					XP_018269448.1	uncharacterized protein RHOBADRAFT_55148 [Rhodotorula graminis WP1]	sp|Q5HZN1|KD3AB_XENLA	Lysine-specific demethylase 3A-B OS=Xenopus laevis OX=8355 GN=kdm3a-b PE=2 SV=1	PF02373.24	JmjC	JmjC domain, hydroxylase
EVM0003966										PRQ73615.1	hypothetical protein AAT19DRAFT_15182 [Rhodotorula toruloides]
EVM0002835	GO:0005634;GO:0003723	cellular_component;molecular_function	CC:nucleus;MF:RNA binding					ENOG4111HJ7	S:Function unknown	TNY17920.1	hypothetical protein DMC30DRAFT_84035 [Rhodotorula diobovata]	sp|Q09911|YAJE_SCHPO	Uncharacterized protein C30D11.14c OS=Schizosaccharomyces pombe (strain 972 / ATCC 24843) OX=284812 GN=SPAC30D11.14c PE=4 SV=1	PF00013.31	KH_1	KH domain
EVM0002793	GO:0004739;GO:0006086;GO:0043231;GO:0016624	molecular_function;biological_process;cellular_component;molecular_function	MF:pyruvate dehydrogenase (acetyl-transferring) activity;BP:acetyl-CoA biosynthetic process from pyruvate;CC:intracellular membrane-bounded organelle;MF:oxidoreductase activity, acting on the aldehyde or oxo group of donors, disulfide as acceptor	K00161	PDHA, pdhA	map00020;map00010;map00620	Citrate cycle (TCA cycle;Glycolysis / Gluconeogenesis;Pyruvate metabolism			XP_018268790.1	uncharacterized protein RHOBADRAFT_46336 [Rhodotorula graminis WP1]	sp|P16387|ODPA_YEAST	Pyruvate dehydrogenase E1 component subunit alpha, mitochondrial OS=Saccharomyces cerevisiae (strain ATCC 204508 / S288c) OX=559292 GN=PDA1 PE=1 SV=2	PF00676.22	E1_dh	Dehydrogenase E1 component
EVM0005017										TNY18849.1	hypothetical protein DMC30DRAFT_402070 [Rhodotorula diobovata]
EVM0002809	GO:0016021;GO:0016757;GO:0005789	cellular_component;molecular_function;cellular_component	CC:integral component of membrane;MF:transferase activity, transferring glycosyl groups;CC:endoplasmic reticulum membrane					ENOG4112AS2	S:Function unknown	XP_018270326.1	uncharacterized protein RHOBADRAFT_44763 [Rhodotorula graminis WP1]
EVM0004329										XP_018273120.1	uncharacterized protein RHOBADRAFT_52029 [Rhodotorula graminis WP1]
EVM0005174										TNY21943.1	Serine/arginine repetitive matrix protein 2 [Rhodotorula diobovata]
EVM0003883	GO:0070615;GO:0005634;GO:0016020;GO:0046872;GO:0016021;GO:0005524	molecular_function;cellular_component;cellular_component;molecular_function;cellular_component;molecular_function	MF:nucleosome-dependent ATPase activity;CC:nucleus;CC:membrane;MF:metal ion binding;CC:integral component of membrane;MF:ATP binding							XP_018274363.1	uncharacterized protein RHOBADRAFT_32967 [Rhodotorula graminis WP1]	sp|Q3E6T0|PT525_ARATH	Probable sugar phosphate/phosphate translocator At5g25400 OS=Arabidopsis thaliana OX=3702 GN=At5g25400 PE=2 SV=1	PF03151.18	TPT	Triose-phosphate Transporter family
EVM0000647										XP_018273170.1	uncharacterized protein RHOBADRAFT_52072 [Rhodotorula graminis WP1]
EVM0002926	GO:0051536;GO:0051537;GO:0106034;GO:0106035;GO:0015038;GO:0006970;GO:0005739;GO:0044571;GO:0005759;GO:0034599;GO:0046872;GO:0015035	molecular_function;molecular_function;biological_process;biological_process;molecular_function;biological_process;cellular_component;biological_process;cellular_component;biological_process;molecular_function;molecular_function	MF:iron-sulfur cluster binding;MF:2 iron, 2 sulfur cluster binding;BP:protein maturation by [2Fe-2S] cluster transfer;BP:protein maturation by [4Fe-4S] cluster transfer;MF:glutathione disulfide oxidoreductase activity;BP:response to osmotic stress;CC:mitochondrion;BP:[2Fe-2S] cluster assembly;CC:mitochondrial matrix;BP:cellular response to oxidative stress;MF:metal ion binding;MF:protein disulfid…	K01338	lon			COG0466	O:Posttranslational modification, protein turnover, chaperones	KAG0164545.1	hypothetical protein DFQ30_009787 [Apophysomyces sp. BC1015]	sp|P73056|YC64L_SYNY3	Uncharacterized monothiol glutaredoxin ycf64-like OS=Synechocystis sp. (strain PCC 6803 / Kazusa) OX=1111708 GN=slr1846 PE=3 SV=1	PF00462.26;PF00004.31;PF07728.16;PF07724.16;PF05729.14	Glutaredoxin;AAA;AAA_5;AAA_2;NACHT	Glutaredoxin;ATPase family associated with various cellular activities (AAA;AAA domain (dynein-related subfamily;AAA domain (Cdc48 subfamily;NACHT domain
EVM0004594	GO:0005388;GO:0016021;GO:0005524	molecular_function;cellular_component;molecular_function	MF:calcium-transporting ATPase activity;CC:integral component of membrane;MF:ATP binding	K01537	ATP2C					XP_018274164.1	uncharacterized protein RHOBADRAFT_32754 [Rhodotorula graminis WP1]	sp|O43108|ATC1_YARLI	Calcium-transporting ATPase 1 OS=Yarrowia lipolytica (strain CLIB 122 / E 150) OX=284591 GN=PMR1 PE=3 SV=1	PF00122.22;PF00689.23;PF00702.28;PF00690.28;PF13246.8;PF08282.14;PF12710.9	E1-E2_ATPase;Cation_ATPase_C;Hydrolase;Cation_ATPase_N;Cation_ATPase;Hydrolase_3;HAD	E1-E2 ATPase;Cation transporting ATPase, C-terminus;haloacid dehalogenase-like hydrolase;Cation transporter/ATPase, N-terminus;Cation transport ATPase (P-type;haloacid dehalogenase-like hydrolase;haloacid dehalogenase-like hydrolase
EVM0002250	GO:0003824;GO:0016787	molecular_function;molecular_function	MF:catalytic activity;MF:hydrolase activity					COG0179	Q:Secondary metabolites biosynthesis, transport and catabolism	XP_018274361.1	uncharacterized protein RHOBADRAFT_11118 [Rhodotorula graminis WP1]	sp|Q54BF3|FAHD2_DICDI	Fumarylacetoacetate hydrolase domain-containing protein 2 homolog OS=Dictyostelium discoideum OX=44689 GN=fahd2 PE=3 SV=1	PF01557.20	FAA_hydrolase	Fumarylacetoacetate (FAA) hydrolase family
EVM0001876	GO:0005737;GO:1902412;GO:0005634;GO:0005819;GO:0000070	cellular_component;biological_process;cellular_component;cellular_component;biological_process	CC:cytoplasm;BP:regulation of mitotic cytokinesis;CC:nucleus;CC:spindle;BP:mitotic sister chromatid segregation							XP_018271431.1	uncharacterized protein RHOBADRAFT_43888 [Rhodotorula graminis WP1]
EVM0000768										XP_018271239.1	uncharacterized protein RHOBADRAFT_53202 [Rhodotorula graminis WP1]
EVM0006786	GO:0016887;GO:0005524	molecular_function;molecular_function	MF:ATPase activity;MF:ATP binding							XP_018268577.1	uncharacterized protein RHOBADRAFT_55633 [Rhodotorula graminis WP1]
EVM0006628	GO:0016787;GO:0016021	molecular_function;cellular_component	MF:hydrolase activity;CC:integral component of membrane	K01049	ACHE	map00564	Glycerophospholipid metabolism	COG2272	I:Lipid transport and metabolism	XP_018267613.1	uncharacterized protein RHOBADRAFT_47745 [Rhodotorula graminis WP1]	sp|D4B1N9|LIP3_ARTBC	Probable secreted lipase ARB_02369 OS=Arthroderma benhamiae (strain ATCC MYA-4681 / CBS 112371) OX=663331 GN=ARB_02369 PE=1 SV=1	PF00135.30;PF07859.15	COesterase;Abhydrolase_3	Carboxylesterase family;alpha/beta hydrolase fold
EVM0000234	GO:0042765;GO:0016021;GO:0016255;GO:0051539	cellular_component;cellular_component;biological_process;molecular_function	CC:GPI-anchor transamidase complex;CC:integral component of membrane;BP:attachment of GPI anchor to protein;MF:4 iron, 4 sulfur cluster binding	K05293	PIGU	map00563	Glycosylphosphatidylinositol (GPI)-anchor biosynthesis	ENOG410XST9	S:Function unknown	XP_018269918.1	uncharacterized protein RHOBADRAFT_45161 [Rhodotorula graminis WP1]	sp|Q9H490|PIGU_HUMAN	Phosphatidylinositol glycan anchor biosynthesis class U protein OS=Homo sapiens OX=9606 GN=PIGU PE=1 SV=3	PF06728.15	PIG-U	GPI transamidase subunit PIG-U
EVM0003385	GO:0016021;GO:0005381	cellular_component;molecular_function	CC:integral component of membrane;MF:iron ion transmembrane transporter activity	K14685	SLC40A1, FPN1			ENOG410XS3F	U:Intracellular trafficking, secretion, and vesicular transport	XP_018272220.1	uncharacterized protein RHOBADRAFT_34793 [Rhodotorula graminis WP1]	sp|Q5Z922|S40A1_ORYSJ	Solute carrier family 40 member 1 OS=Oryza sativa subsp. japonica OX=39947 GN=Os06g0560000 PE=2 SV=1	PF06963.14	FPN1	Ferroportin1 (FPN1
EVM0003099										XP_018268252.1	uncharacterized protein RHOBADRAFT_56025 [Rhodotorula graminis WP1]
EVM0006932	GO:0017150;GO:0050660	molecular_function;molecular_function	MF:tRNA dihydrouridine synthase activity;MF:flavin adenine dinucleotide binding	K05542	DUS1			COG0042	J:Translation, ribosomal structure and biogenesis	TNY24618.1	dihydrouridine synthase-domain-containing protein [Rhodotorula diobovata]	sp|P53759|DUS1_YEAST	tRNA-dihydrouridine(16/17) synthase [NAD(P)(+)] OS=Saccharomyces cerevisiae (strain ATCC 204508 / S288c) OX=559292 GN=DUS1 PE=1 SV=1	PF01207.19	Dus	Dihydrouridine synthase (Dus
EVM0005354	GO:0006004;GO:0016740;GO:0016021;GO:0016757	biological_process;molecular_function;cellular_component;molecular_function	BP:fucose metabolic process;MF:transferase activity;CC:integral component of membrane;MF:transferase activity, transferring glycosyl groups							XP_018270779.1	uncharacterized protein RHOBADRAFT_44250 [Rhodotorula graminis WP1]			PF10250.11	O-FucT	GDP-fucose protein O-fucosyltransferase
EVM0003610	GO:0003950;GO:0016021;GO:0000215	molecular_function;cellular_component;molecular_function	MF:NAD+ ADP-ribosyltransferase activity;CC:integral component of membrane;MF:tRNA 2'-phosphotransferase activity	K10669	TRPT1, TPT1			COG1859	J:Translation, ribosomal structure and biogenesis	XP_018271302.1	uncharacterized protein RHOBADRAFT_36102 [Rhodotorula graminis WP1]	sp|O14045|TPT1_SCHPO	Putative tRNA 2'-phosphotransferase OS=Schizosaccharomyces pombe (strain 972 / ATCC 24843) OX=284812 GN=SPAC2C4.12c PE=3 SV=2	PF01885.18	PTS_2-RNA	RNA 2'-phosphotransferase, Tpt1 / KptA family
EVM0002258										XP_018268204.1	uncharacterized protein RHOBADRAFT_55989 [Rhodotorula graminis WP1]
EVM0005485	GO:0052591;GO:0009331;GO:0016021;GO:0005739;GO:0005509;GO:0006072	molecular_function;cellular_component;cellular_component;cellular_component;molecular_function;biological_process	MF:sn-glycerol-3-phosphate;CC:glycerol-3-phosphate dehydrogenase complex;CC:integral component of membrane;CC:mitochondrion;MF:calcium ion binding;BP:glycerol-3-phosphate metabolic process	K00111	glpA, glpD	map00564	Glycerophospholipid metabolism	COG0578	C:Energy production and conversion	XP_018269480.1	uncharacterized protein RHOBADRAFT_29154 [Rhodotorula graminis WP1]	sp|A7DZP8|GPDM_MESAU	Glycerol-3-phosphate dehydrogenase, mitochondrial OS=Mesocricetus auratus OX=10036 GN=GPD2 PE=1 SV=1	PF01266.26;PF16901.7;PF13499.8;PF00036.34;PF13202.8;PF13833.8;PF13405.8	DAO;DAO_C;EF-hand_7;EF-hand_1;EF-hand_5;EF-hand_8;EF-hand_6	FAD dependent oxidoreductase;C-terminal domain of alpha-glycerophosphate oxidase;EF-hand domain pair;EF hand;EF hand;EF-hand domain pair;EF-hand domain
EVM0007643	GO:0005506;GO:0051537;GO:0019285;GO:0044237;GO:0019133	molecular_function;molecular_function;biological_process;biological_process;molecular_function	MF:iron ion binding;MF:2 iron, 2 sulfur cluster binding;BP:glycine betaine biosynthetic process from choline;BP:cellular metabolic process;MF:choline monooxygenase activity					ENOG410YG1Q;COG4638	S:Function unknown;P:Inorganic ion transport and metabolism	XP_018270495.1	uncharacterized protein RHOBADRAFT_54266 [Rhodotorula graminis WP1]	sp|F0KFI5|CNTA_ACICP	Carnitine monooxygenase oxygenase subunit OS=Acinetobacter calcoaceticus (strain PHEA-2) OX=871585 GN=yeaW PE=1 SV=1	PF00848.21;PF00355.28	Ring_hydroxyl_A;Rieske	Ring hydroxylating alpha subunit (catalytic domain;Rieske [2Fe-2S] domain
EVM0006232	GO:0007095;GO:0030870;GO:0006302	biological_process;cellular_component;biological_process	BP:mitotic G2 DNA damage checkpoint;CC:Mre11 complex;BP:double-strand break repair							XP_018272647.1	uncharacterized protein RHOBADRAFT_42942 [Rhodotorula graminis WP1]
EVM0001270	GO:0016021;GO:0016740	cellular_component;molecular_function	CC:integral component of membrane;MF:transferase activity							XP_018273977.1	uncharacterized protein RHOBADRAFT_50456 [Rhodotorula graminis WP1]			PF03407.18	Nucleotid_trans	Nucleotide-diphospho-sugar transferase
EVM0003600	GO:0033617;GO:0070131;GO:0031314;GO:0045182;GO:0005774	biological_process;biological_process;cellular_component;molecular_function;cellular_component	BP:mitochondrial respiratory chain complex IV assembly;BP:positive regulation of mitochondrial translation;CC:extrinsic component of mitochondrial inner membrane;MF:translation regulator activity;CC:vacuolar membrane	K17656	MSS51					XP_018271824.1	uncharacterized protein RHOBADRAFT_25968 [Rhodotorula graminis WP1]	sp|P32335|MSS51_YEAST	Protein MSS51, mitochondrial OS=Saccharomyces cerevisiae (strain ATCC 204508 / S288c) OX=559292 GN=MSS51 PE=1 SV=2	PF13824.8	zf-Mss51	Zinc-finger of mitochondrial splicing suppressor 51
EVM0005966	GO:0006486;GO:0004378;GO:0006914;GO:0005789;GO:0102704;GO:0016021	biological_process;molecular_function;biological_process;cellular_component;molecular_function;cellular_component	BP:protein glycosylation;MF:GDP-Man;BP:autophagy;CC:endoplasmic reticulum membrane;MF:GDP-Man;CC:integral component of membrane	K19730	ATG101	map04136	Autophagy - other			XP_018272195.1	uncharacterized protein RHOBADRAFT_52192 [Rhodotorula graminis WP1]			PF07855.14	ATG101	Autophagy-related protein 101
EVM0007196										TNY23386.1	hypothetical protein DMC30DRAFT_414255 [Rhodotorula diobovata]
EVM0007327	GO:0015074;GO:0004190;GO:0003723;GO:0003676;GO:0008233;GO:0008270	biological_process;molecular_function;molecular_function;molecular_function;molecular_function;molecular_function	BP:DNA integration;MF:aspartic-type endopeptidase activity;MF:RNA binding;MF:nucleic acid binding;MF:peptidase activity;MF:zinc ion binding					COG2801	L:Replication, recombination and repair	SCZ98864.1	BZ3500_MvSof-1268-A1-R1_Chr3-1g05672 [Microbotryum saponariae]	sp|P20825|POL2_DROME	Retrovirus-related Pol polyprotein from transposon 297 OS=Drosophila melanogaster OX=7227 GN=pol PE=4 SV=1	PF17919.3;PF17917.3	RT_RNaseH_2;RT_RNaseH	RNase H-like domain found in reverse transcriptase;RNase H-like domain found in reverse transcriptase
EVM0000026	GO:0097367;GO:1901135;GO:0016853	molecular_function;biological_process;molecular_function	MF:carbohydrate derivative binding;BP:carbohydrate derivative metabolic process;MF:isomerase activity	K06041	kdsD, kpsF			COG0794	M:Cell wall/membrane/envelope biogenesis	XP_018274317.1	uncharacterized protein RHOBADRAFT_50756 [Rhodotorula graminis WP1]	sp|P45313|API_HAEIN	Probable arabinose 5-phosphate isomerase OS=Haemophilus influenzae (strain ATCC 51907 / DSM 11121 / KW20 / Rd) OX=71421 GN=HI_1678 PE=3 SV=1	PF01380.24	SIS	SIS domain
EVM0004952										XP_018270713.1	uncharacterized protein RHOBADRAFT_44179 [Rhodotorula graminis WP1]
EVM0006861	GO:0006178;GO:0003876;GO:0032264	biological_process;molecular_function;biological_process	BP:guanine salvage;MF:AMP deaminase activity;BP:IMP salvage	K01490	AMPD	map00230	Purine metabolism			TNY20872.1	AMP deaminase [Rhodotorula diobovata]	sp|P15274|AMPD_YEAST	AMP deaminase OS=Saccharomyces cerevisiae (strain ATCC 204508 / S288c) OX=559292 GN=AMD1 PE=1 SV=2	PF19326.1;PF00962.24	AMP_deaminase;A_deaminase	AMP deaminase;Adenosine deaminase
EVM0002598	GO:0016021;GO:0008324	cellular_component;molecular_function	CC:integral component of membrane;MF:cation transmembrane transporter activity					COG0053	P:Inorganic ion transport and metabolism	TNY21222.1	putative cation diffusion facilitator [Rhodotorula diobovata]	sp|Q0WU02|MTP10_ARATH	Metal tolerance protein 10 OS=Arabidopsis thaliana OX=3702 GN=MTP10 PE=2 SV=1	PF01545.23	Cation_efflux	Cation efflux family
EVM0007252	GO:0046872;GO:0052689	molecular_function;molecular_function	MF:metal ion binding;MF:carboxylic ester hydrolase activity	K09252	FAEB			ENOG410XQEN	S:Function unknown	XP_018274187.1	uncharacterized protein RHOBADRAFT_50647 [Rhodotorula graminis WP1]	sp|Q4W8Z9|FAEB1_ASPFU	Probable feruloyl esterase B-1 OS=Neosartorya fumigata (strain ATCC MYA-4609 / Af293 / CBS 101355 / FGSC A1100) OX=330879 GN=faeB-1 PE=3 SV=1	PF07519.13	Tannase	Tannase and feruloyl esterase
EVM0006632	GO:0031419;GO:0032259;GO:0008705;GO:0008270;GO:0042558	molecular_function;biological_process;molecular_function;molecular_function;biological_process	MF:cobalamin binding;BP:methylation;MF:methionine synthase activity;MF:zinc ion binding;BP:pteridine-containing compound metabolic process	K00548	metH, MTR	map00450;map00670;map00270	Selenocompound metabolism;One carbon pool by folate;Cysteine and methionine metabolism	COG1410	E:Amino acid transport and metabolism	KAG6336549.1	hypothetical protein ID866_2524 [Astraeus odoratus]	sp|Q9KUW9|METH_VIBCH	Methionine synthase OS=Vibrio cholerae serotype O1 (strain ATCC 39315 / El Tor Inaba N16961) OX=243277 GN=metH PE=3 SV=1	PF02965.19;PF00809.24;PF02607.19;PF02310.21	Met_synt_B12;Pterin_bind;B12-binding_2;B12-binding	Vitamin B12 dependent methionine synthase, activation domain;Pterin binding enzyme;B12 binding domain;B12 binding domain
EVM0007423	GO:0016021	cellular_component	CC:integral component of membrane					ENOG4111IED	S:Function unknown	XP_018273279.1	uncharacterized protein RHOBADRAFT_52167 [Rhodotorula graminis WP1]	sp|O13780|YEO2_SCHPO	Uncharacterized protein C17G6.02c OS=Schizosaccharomyces pombe (strain 972 / ATCC 24843) OX=284812 GN=SPAC17G6.02c PE=4 SV=1	PF04479.15	RTA1	RTA1 like protein
EVM0002284	GO:0016021;GO:0008474;GO:0002084	cellular_component;molecular_function;biological_process	CC:integral component of membrane;MF:palmitoyl-(protein) hydrolase activity;BP:protein depalmitoylation	K01074	PPT	map00062	Fatty acid elongation			TNY17916.1	putative mitochondrion protein [Rhodotorula diobovata]	sp|Q20390|PPT1_CAEEL	Palmitoyl-protein thioesterase 1 OS=Caenorhabditis elegans OX=6239 GN=ppt-1 PE=2 SV=2	PF02089.17	Palm_thioest	Palmitoyl protein thioesterase
EVM0002234	GO:0016021	cellular_component	CC:integral component of membrane							TNY21037.1	hypothetical protein DMC30DRAFT_223645 [Rhodotorula diobovata]
EVM0001509										XP_018271236.1	uncharacterized protein RHOBADRAFT_43676 [Rhodotorula graminis WP1]
EVM0005936										XP_018273509.1	uncharacterized protein RHOBADRAFT_51310 [Rhodotorula graminis WP1]
EVM0006869	GO:0006486;GO:0003980	biological_process;molecular_function	BP:protein glycosylation;MF:UDP-glucose							XP_018272444.1	uncharacterized protein RHOBADRAFT_42726 [Rhodotorula graminis WP1]
EVM0006749	GO:0004674;GO:0005524;GO:0004672	molecular_function;molecular_function;molecular_function	MF:protein serine/threonine kinase activity;MF:ATP binding;MF:protein kinase activity	K04345;K19584	PKA;PRKX	map04213;map04113;map04138	Longevity regulating pathway - multiple species;Meiosis - yeast;Autophagy - yeast	ENOG410XPQQ	T:Signal transduction mechanisms	XP_018268857.1	uncharacterized protein RHOBADRAFT_38922 [Rhodotorula graminis WP1]	sp|P51817|PRKX_HUMAN	cAMP-dependent protein kinase catalytic subunit PRKX OS=Homo sapiens OX=9606 GN=PRKX PE=1 SV=1	PF00069.27;PF07714.19	Pkinase;PK_Tyr_Ser-Thr	Protein kinase domain;Protein tyrosine and serine/threonine kinase
EVM0003418	GO:0003723	molecular_function	MF:RNA binding					ENOG410XQFV	S:Function unknown	TNY20357.1	hypothetical protein DMC30DRAFT_397939 [Rhodotorula diobovata]	sp|O59810|VGL1_SCHPO	Vigilin 1 OS=Schizosaccharomyces pombe (strain 972 / ATCC 24843) OX=284812 GN=vgl1 PE=1 SV=2	PF00013.31	KH_1	KH domain
EVM0002916	GO:0016021	cellular_component	CC:integral component of membrane					COG3448	T:Signal transduction mechanisms	XP_018273378.1	uncharacterized protein RHOBADRAFT_23864 [Rhodotorula graminis WP1]	sp|Q55EF8|Y9096_DICDI	Transmembrane protein DDB_G0269096 OS=Dictyostelium discoideum OX=44689 GN=DDB_G0269096 PE=4 SV=1	PF04982.15	HPP	HPP family
EVM0000357	GO:0005778;GO:0016021;GO:0043130	cellular_component;cellular_component;molecular_function	CC:peroxisomal membrane;CC:integral component of membrane;MF:ubiquitin binding					ENOG410YXVR	S:Function unknown	XP_018271557.1	uncharacterized protein RHOBADRAFT_53479 [Rhodotorula graminis WP1]			PF06398.13	Pex24p	Integral peroxisomal membrane peroxin
EVM0005376	GO:0015031;GO:0016021;GO:0005744	biological_process;cellular_component;cellular_component	BP:protein transport;CC:integral component of membrane;CC:mitochondrial inner membrane presequence translocase complex	K17496	TIM50					XP_018272980.1	uncharacterized protein RHOBADRAFT_42144 [Rhodotorula graminis WP1]	sp|P0CN67|TIM50_CRYNB	Mitochondrial import inner membrane translocase subunit TIM50 OS=Cryptococcus neoformans var. neoformans serotype D (strain B-3501A) OX=283643 GN=TIM50 PE=3 SV=1	PF03031.20	NIF	NLI interacting factor-like phosphatase
EVM0001421	GO:0016491	molecular_function	MF:oxidoreductase activity							XP_018271668.1	uncharacterized protein RHOBADRAFT_43042 [Rhodotorula graminis WP1]	sp|P36086|YKH1_YEAST	Uncharacterized oxidoreductase YKL071W OS=Saccharomyces cerevisiae (strain ATCC 204508 / S288c) OX=559292 GN=YKL071W PE=1 SV=1	PF00106.27;PF13561.8;PF08659.12;PF13460.8	adh_short;adh_short_C2;KR;NAD_binding_10	short chain dehydrogenase;Enoyl-(Acyl carrier protein) reductase;KR domain;NAD(P)H-binding
EVM0000750	GO:0043047;GO:0000723;GO:0000781;GO:0005634	molecular_function;biological_process;cellular_component;cellular_component	MF:single-stranded telomeric DNA binding;BP:telomere maintenance;CC:chromosome, telomeric region;CC:nucleus							XP_018269043.1	uncharacterized protein RHOBADRAFT_55240 [Rhodotorula graminis WP1]			PF16686.7	POT1PC	ssDNA-binding domain of telomere protection protein
EVM0001515	GO:0005634	cellular_component	CC:nucleus					ENOG4111GG9	S:Function unknown	XP_018274660.1	uncharacterized protein RHOBADRAFT_51058 [Rhodotorula graminis WP1]	sp|C8VTS4|VELB_EMENI	Velvet complex subunit B OS=Emericella nidulans (strain FGSC A4 / ATCC 38163 / CBS 112.46 / NRRL 194 / M139) OX=227321 GN=velB PE=1 SV=1	PF11754.10	Velvet	Velvet factor
EVM0001643	GO:0005737;GO:0016021;GO:0006888;GO:0005789	cellular_component;cellular_component;biological_process;cellular_component	CC:cytoplasm;CC:integral component of membrane;BP:ER to Golgi vesicle-mediated transport;CC:endoplasmic reticulum membrane	K20301	TRAPPC2, TRS20			ENOG41122E1	S:Function unknown	TNY24700.1	Sedlin, N-terminal conserved region-domain-containing protein [Rhodotorula diobovata]	sp|Q28IG8|TPPC2_XENTR	Trafficking protein particle complex subunit 2 OS=Xenopus tropicalis OX=8364 GN=trappc2 PE=2 SV=1	PF05620.13;PF04628.15	TMEM208_SND2;Sedlin_N	SRP-independent targeting protein 2/TMEM208;Sedlin, N-terminal conserved region
EVM0007035	GO:0016779;GO:0046872;GO:0016021;GO:0055085;GO:0005524	molecular_function;molecular_function;cellular_component;biological_process;molecular_function	MF:nucleotidyltransferase activity;MF:metal ion binding;CC:integral component of membrane;BP:transmembrane transport;MF:ATP binding	K08997	SELENOO, selO					XP_018270545.1	uncharacterized protein RHOBADRAFT_54308 [Rhodotorula graminis WP1]	sp|O13890|SELO_SCHPO	Protein adenylyltransferase SelO, mitochondrial OS=Schizosaccharomyces pombe (strain 972 / ATCC 24843) OX=284812 GN=SPAC20G4.05c PE=3 SV=1	PF02696.16	SelO	Protein adenylyltransferase SelO
EVM0005940	GO:0000226;GO:0016021;GO:0016020;GO:0004222;GO:0008017	biological_process;cellular_component;cellular_component;molecular_function;molecular_function	BP:microtubule cytoskeleton organization;CC:integral component of membrane;CC:membrane;MF:metalloendopeptidase activity;MF:microtubule binding	K07765	MBTPS2	map04141	Protein processing in endoplasmic reticulum			TNY17469.1	hypothetical protein DMC30DRAFT_106529 [Rhodotorula diobovata]			PF02163.24	Peptidase_M50	Peptidase family M50
EVM0000740	GO:0000272;GO:0071555;GO:0005886;GO:0004099;GO:0006032;GO:0031225	biological_process;biological_process;cellular_component;molecular_function;biological_process;cellular_component	BP:polysaccharide catabolic process;BP:cell wall organization;CC:plasma membrane;MF:chitin deacetylase activity;BP:chitin catabolic process;CC:anchored component of membrane							XP_018272935.1	uncharacterized protein RHOBADRAFT_64610 [Rhodotorula graminis WP1]	sp|B5ZA76|PGDAE_HELPG	Peptidoglycan deacetylase OS=Helicobacter pylori (strain G27) OX=563041 GN=pgdA PE=1 SV=1	PF01522.23;PF10096.11	Polysacc_deac_1;DUF2334	Polysaccharide deacetylase;Uncharacterized protein conserved in bacteria (DUF2334
EVM0005902	GO:0003735;GO:0006412;GO:0005840	molecular_function;biological_process;cellular_component	MF:structural constituent of ribosome;BP:translation;CC:ribosome	K02879	RP-L17, MRPL17, rplQ	map03010	Ribosome			XP_018273435.1	uncharacterized protein RHOBADRAFT_41379 [Rhodotorula graminis WP1]	sp|Q2G5B1|RL17_NOVAD	50S ribosomal protein L17 OS=Novosphingobium aromaticivorans (strain ATCC 700278 / DSM 12444 / CCUG 56034 / CIP 105152 / NBRC 16084 / F199) OX=279238 GN=rplQ PE=3 SV=1	PF01196.21	Ribosomal_L17	Ribosomal protein L17
EVM0000363	GO:0050660;GO:0051538;GO:0097054;GO:0004355;GO:0006541;GO:0016040;GO:0010181;GO:0005506	molecular_function;molecular_function;biological_process;molecular_function;biological_process;molecular_function;molecular_function;molecular_function	MF:flavin adenine dinucleotide binding;MF:3 iron, 4 sulfur cluster binding;BP:L-glutamate biosynthetic process;MF:glutamate synthase (NADPH) activity;BP:glutamine metabolic process;MF:glutamate synthase (NADH) activity;MF:FMN binding;MF:iron ion binding	K00264	GLT1	map00250;map00910	Alanine, aspartate and glutamate metabolism;Nitrogen metabolism			XP_018273948.1	uncharacterized protein RHOBADRAFT_50434 [Rhodotorula graminis WP1]	sp|Q9C102|GLT1_SCHPO	Glutamate synthase [NADH] OS=Schizosaccharomyces pombe (strain 972 / ATCC 24843) OX=284812 GN=glt1 PE=1 SV=1	PF00310.23;PF01645.19;PF04898.16;PF01493.21;PF07992.16;PF14691.8;PF13450.8;PF01266.26;PF00070.29;PF00890.26;PF03486.16;PF13738.8;PF01593.26;PF12831.9	GATase_2;Glu_synthase;Glu_syn_central;GXGXG;Pyr_redox_2;Fer4_20;NAD_binding_8;DAO;Pyr_redox;FAD_binding_2;HI0933_like;Pyr_redox_3;Amino_oxidase;FAD_oxidored	Glutamine amidotransferases class-II;Conserved region in glutamate synthase;Glutamate synthase central domain;GXGXG motif;Pyridine nucleotide-disulphide oxidoreductase;Dihydroprymidine dehydrogenase domain II, 4Fe-4S cluster;NAD(P)-binding Rossmann-like domain;FAD dependent oxidoreductase;Pyridine nucleotide-disulphide oxidoreductase;FAD binding domain;HI0933-like protein;Pyridine nucleotide-disu…
EVM0005778	GO:0000469;GO:0005730	biological_process;cellular_component	BP:cleavage involved in rRNA processing;CC:nucleolus	K14795	RRP36			ENOG4111T3E	J:Translation, ribosomal structure and biogenesis	XP_018269922.1	uncharacterized protein RHOBADRAFT_45165 [Rhodotorula graminis WP1]	sp|Q4PI84|RRP36_USTMA	rRNA biogenesis protein RRP36 OS=Ustilago maydis (strain 521 / FGSC 9021) OX=237631 GN=RRP36 PE=3 SV=1	PF06102.14	RRP36	rRNA biogenesis protein RRP36
EVM0003527	GO:0016307;GO:0005524	molecular_function;molecular_function	MF:phosphatidylinositol phosphate kinase activity;MF:ATP binding	K00921	PIKFYVE, FAB1	map04145;map04070;map00562	Phagosome;Phosphatidylinositol signaling system;Inositol phosphate metabolism			TNY19487.1	hypothetical protein DMC30DRAFT_400300 [Rhodotorula diobovata]	sp|Q9Y2I7|FYV1_HUMAN	1-phosphatidylinositol 3-phosphate 5-kinase OS=Homo sapiens OX=9606 GN=PIKFYVE PE=1 SV=3	PF01504.20	PIP5K	Phosphatidylinositol-4-phosphate 5-Kinase
EVM0004830	GO:0005737;GO:0030488;GO:0051539;GO:0008173;GO:0070475;GO:0046872	cellular_component;biological_process;molecular_function;molecular_function;biological_process;molecular_function	CC:cytoplasm;BP:tRNA methylation;MF:4 iron, 4 sulfur cluster binding;MF:RNA methyltransferase activity;BP:rRNA base methylation;MF:metal ion binding	K06941	rlmN			COG0820	J:Translation, ribosomal structure and biogenesis	CDH49744.1	ribosomal rna large subunit methyltransferase n [Lichtheimia corymbifera JMRC:FSU:9682]	sp|A5VAJ8|RLMN_SPHWW	Dual-specificity RNA methyltransferase RlmN OS=Sphingomonas wittichii (strain RW1 / DSM 6014 / JCM 10273) OX=392499 GN=rlmN PE=3 SV=1	PF04055.23	Radical_SAM	Radical SAM superfamily
EVM0002032	GO:0005743;GO:0006811;GO:0016021	cellular_component;biological_process;cellular_component	CC:mitochondrial inner membrane;BP:ion transport;CC:integral component of membrane	K16075	MRS2, MFM1					XP_016271988.1	mitochondrial inner membrane magnesium transporter mrs2 [Rhodotorula toruloides NP11]	sp|P87149|MRS2_SCHPO	Mitochondrial inner membrane magnesium transporter mrs2 OS=Schizosaccharomyces pombe (strain 972 / ATCC 24843) OX=284812 GN=mrs2 PE=3 SV=1	PF01544.20	CorA	CorA-like Mg2+ transporter protein
EVM0000871	GO:0004312;GO:0006633;GO:0016740;GO:0016787;GO:0005835	molecular_function;biological_process;molecular_function;molecular_function;cellular_component	MF:fatty acid synthase activity;BP:fatty acid biosynthetic process;MF:transferase activity;MF:hydrolase activity;CC:fatty acid synthase complex	K00645	fabD, MCAT, MCT1	map00061	Fatty acid biosynthesis	COG0331	I:Lipid transport and metabolism	XP_018274623.1	uncharacterized protein RHOBADRAFT_51026 [Rhodotorula graminis WP1]	sp|P71019|FABD_BACSU	Malonyl CoA-acyl carrier protein transacylase OS=Bacillus subtilis (strain 168) OX=224308 GN=fabD PE=3 SV=2	PF00698.23;PF16073.7	Acyl_transf_1;SAT	Acyl transferase domain;Starter unit
EVM0007582	GO:0003735;GO:0022627;GO:0015935;GO:0003723;GO:0006412	molecular_function;cellular_component;cellular_component;molecular_function;biological_process	MF:structural constituent of ribosome;CC:cytosolic small ribosomal subunit;CC:small ribosomal subunit;MF:RNA binding;BP:translation	K02981	RP-S2e, RPS2	map03010	Ribosome			XP_018273833.1	40S ribosomal protein S2, partial [Rhodotorula graminis WP1]	sp|O74892|RS2_SCHPO	40S ribosomal protein S2 OS=Schizosaccharomyces pombe (strain 972 / ATCC 24843) OX=284812 GN=rps2 PE=1 SV=1	PF00333.22;PF03719.17	Ribosomal_S5;Ribosomal_S5_C	Ribosomal protein S5, N-terminal domain;Ribosomal protein S5, C-terminal domain
EVM0001782	GO:0016021	cellular_component	CC:integral component of membrane							XP_018270931.1	uncharacterized protein RHOBADRAFT_53812 [Rhodotorula graminis WP1]
EVM0002928										XP_018270418.1	uncharacterized protein RHOBADRAFT_54206 [Rhodotorula graminis WP1]
EVM0005948	GO:0003735;GO:0005737;GO:0005634;GO:0006412;GO:0005840	molecular_function;cellular_component;cellular_component;biological_process;cellular_component	MF:structural constituent of ribosome;CC:cytoplasm;CC:nucleus;BP:translation;CC:ribosome	K02927	RP-L40e, RPL40, UBA52	map03010;map04120	Ribosome;Ubiquitin mediated proteolysis	COG1552	J:Translation, ribosomal structure and biogenesis	TNY19106.1	ubiquitin-related domain-containing protein [Rhodotorula diobovata]	sp|P0C224|RL40_NEUCR	Ubiquitin-60S ribosomal protein L40 OS=Neurospora crassa (strain ATCC 24698 / 74-OR23-1A / CBS 708.71 / DSM 1257 / FGSC 987) OX=367110 GN=crp-79 PE=1 SV=2	PF00240.25;PF01020.19;PF11976.10;PF14560.8	ubiquitin;Ribosomal_L40e;Rad60-SLD;Ubiquitin_2	Ubiquitin family;Ribosomal L40e family;Ubiquitin-2 like Rad60 SUMO-like;Ubiquitin-like domain
EVM0003321	GO:0016787;GO:0005634;GO:0070615;GO:0005524	molecular_function;cellular_component;molecular_function;molecular_function	MF:hydrolase activity;CC:nucleus;MF:nucleosome-dependent ATPase activity;MF:ATP binding	K20098	ERCC6L2			ENOG410XP4Z	L:Replication, recombination and repair	XP_018267924.1	uncharacterized protein RHOBADRAFT_56261 [Rhodotorula graminis WP1]	sp|F4I2H2|CHR9_ARATH	Switch 2 OS=Arabidopsis thaliana OX=3702 GN=SWI2 PE=3 SV=1	PF00176.25;PF00271.33;PF00270.31;PF04851.17;PF18766.3	SNF2-rel_dom;Helicase_C;DEAD;ResIII;SWI2_SNF2	SNF2-related domain;Helicase conserved C-terminal domain;DEAD/DEAH box helicase;Type III restriction enzyme, res subunit;SWI2/SNF2 ATPase
EVM0005746	GO:0016021;GO:0005886	cellular_component;cellular_component	CC:integral component of membrane;CC:plasma membrane							XP_018269596.1	uncharacterized protein RHOBADRAFT_66717 [Rhodotorula graminis WP1]			PF06687.14	SUR7	SUR7/PalI family
EVM0003537	GO:0022857;GO:0016021	molecular_function;cellular_component	MF:transmembrane transporter activity;CC:integral component of membrane					ENOG410ZITE	S:Function unknown	XP_018269391.1	uncharacterized protein RHOBADRAFT_38521 [Rhodotorula graminis WP1]	sp|L7WU90|NOTO_ASPVE	Notoamide biosynthesis cluster protein O' OS=Aspergillus versicolor OX=46472 GN=notO' PE=1 SV=1	PF07690.18;PF05978.18	MFS_1;UNC-93	Major Facilitator Superfamily;Ion channel regulatory protein UNC-93
EVM0004040	GO:0022857;GO:0016021	molecular_function;cellular_component	MF:transmembrane transporter activity;CC:integral component of membrane							XP_018268235.1	uncharacterized protein RHOBADRAFT_56008 [Rhodotorula graminis WP1]	sp|Q4WRQ4|MFSB_ASPFU	Major facilitator superfamily multidrug transporter mfsB OS=Neosartorya fumigata (strain ATCC MYA-4609 / Af293 / CBS 101355 / FGSC A1100) OX=330879 GN=mfsB PE=2 SV=1	PF07690.18;PF00083.26	MFS_1;Sugar_tr	Major Facilitator Superfamily;Sugar (and other) transporter
EVM0005267	GO:0016787;GO:0008236	molecular_function;molecular_function	MF:hydrolase activity;MF:serine-type peptidase activity							XP_018274440.1	uncharacterized protein RHOBADRAFT_50863 [Rhodotorula graminis WP1]	sp|A0A3G1DJF0|MFM8_PHOSM	Probable carboxylesterase M8 OS=Phoma sp. (strain ATCC 20986 / MF5453) OX=1828523 GN=M8 PE=3 SV=1	PF07859.15;PF00326.23	Abhydrolase_3;Peptidase_S9	alpha/beta hydrolase fold;Prolyl oligopeptidase family
EVM0000558	GO:0007264;GO:0003924;GO:0003925;GO:0005525	biological_process;molecular_function;molecular_function;molecular_function	BP:small GTPase mediated signal transduction;MF:GTPase activity;MF:obsolete small monomeric GTPase activity;MF:GTP binding	K07975	K07975			COG1100	S:Function unknown	XP_018269247.1	uncharacterized protein RHOBADRAFT_65400 [Rhodotorula graminis WP1]	sp|Q10133|RHO2_SCHPO	GTP-binding protein rho2 OS=Schizosaccharomyces pombe (strain 972 / ATCC 24843) OX=284812 GN=rho2 PE=1 SV=1	PF00071.24;PF08477.15;PF00025.23	Ras;Roc;Arf	Ras family;Ras of Complex, Roc, domain of DAPkinase;ADP-ribosylation factor family
EVM0000373										XP_018268760.1	uncharacterized protein RHOBADRAFT_55410 [Rhodotorula graminis WP1]
EVM0006769	GO:0016740;GO:0016021	molecular_function;cellular_component	MF:transferase activity;CC:integral component of membrane					ENOG410YC10;COG0463	S:Function unknown;M:Cell wall/membrane/envelope biogenesis	XP_018272747.1	uncharacterized protein RHOBADRAFT_51700 [Rhodotorula graminis WP1]			PF13704.8;PF01697.29	Glyco_tranf_2_4;Glyco_transf_92	Glycosyl transferase family 2;Glycosyltransferase family 92
EVM0002091	GO:0005634;GO:0022857;GO:0016021;GO:0070615;GO:0005524	cellular_component;molecular_function;cellular_component;molecular_function;molecular_function	CC:nucleus;MF:transmembrane transporter activity;CC:integral component of membrane;MF:nucleosome-dependent ATPase activity;MF:ATP binding	K10877	RAD54B	map03440	Homologous recombination	COG0553	L:Replication, recombination and repair	XP_018269857.1	uncharacterized protein RHOBADRAFT_54404 [Rhodotorula graminis WP1]	sp|Q9DG67|RA54B_CHICK	DNA repair and recombination protein RAD54B OS=Gallus gallus OX=9031 GN=RAD54B PE=2 SV=1
EVM0000389	GO:0016787;GO:0016021	molecular_function;cellular_component	MF:hydrolase activity;CC:integral component of membrane	K17879	NUDT7	map04146	Peroxisome			TNY17209.1	hypothetical protein DMC30DRAFT_406495 [Rhodotorula diobovata]	sp|Q8GYB1|NUD15_ARATH	Nudix hydrolase 15, mitochondrial OS=Arabidopsis thaliana OX=3702 GN=NUDT15 PE=1 SV=2	PF00293.30	NUDIX	NUDIX domain
EVM0007202	GO:0003677	molecular_function	MF:DNA binding							XP_018273050.1	uncharacterized protein RHOBADRAFT_49383 [Rhodotorula graminis WP1]	sp|Q12457|NSI1_YEAST	RNA polymerase I termination factor OS=Saccharomyces cerevisiae (strain ATCC 204508 / S288c) OX=559292 GN=NSI1 PE=1 SV=1	PF00249.33;PF13921.8	Myb_DNA-binding;Myb_DNA-bind_6	Myb-like DNA-binding domain;Myb-like DNA-binding domain
EVM0004940	GO:0016021;GO:0006351;GO:0008270;GO:0000981;GO:0003677	cellular_component;biological_process;molecular_function;molecular_function;molecular_function	CC:integral component of membrane;BP:transcription, DNA-templated;MF:zinc ion binding;MF:RNA polymerase II transcription factor activity, sequence-specific DNA binding;MF:DNA binding					ENOG410XU5B	S:Function unknown	XP_018270827.1	uncharacterized protein RHOBADRAFT_53718 [Rhodotorula graminis WP1]	sp|S0EJF2|TF177_GIBF5	Transcription factor FFUJ_09177 OS=Gibberella fujikuroi (strain CBS 195.34 / IMI 58289 / NRRL A-6831) OX=1279085 GN=FFUJ_09177 PE=2 SV=1	PF04082.20;PF00096.28;PF13465.8;PF00172.20	Fungal_trans;zf-C2H2;zf-H2C2_2;Zn_clus	Fungal specific transcription factor domain;Zinc finger, C2H2 type;Zinc-finger double domain;Fungal Zn(2)-Cys(6) binuclear cluster domain
EVM0000294	GO:0007064;GO:0005634;GO:0051301	biological_process;cellular_component;biological_process	BP:mitotic sister chromatid cohesion;CC:nucleus;BP:cell division	K11267	PDS5			ENOG410XQW7	S:Function unknown	XP_018268585.1	uncharacterized protein RHOBADRAFT_29677, partial [Rhodotorula graminis WP1]	sp|Q9HFF5|PDS5_SCHPO	Sister chromatid cohesion protein pds5 OS=Schizosaccharomyces pombe (strain 972 / ATCC 24843) OX=284812 GN=pds5 PE=1 SV=1	PF13646.8	HEAT_2	HEAT repeats
EVM0007489	GO:0022857;GO:0016021;GO:0071949	molecular_function;cellular_component;molecular_function	MF:transmembrane transporter activity;CC:integral component of membrane;MF:FAD binding					ENOG410ZVI6;ENOG410XSSD	G:Carbohydrate transport and metabolism;G:Carbohydrate transport and metabolism	RYO73713.1	hypothetical protein DL763_011468 [Monosporascus cannonballus]	sp|O51798|MMLH_CUPPJ	Probable 4-methylmuconolactone transporter OS=Cupriavidus pinatubonensis (strain JMP 134 / LMG 1197) OX=264198 GN=mmlH PE=3 SV=1	PF07690.18;PF00083.26	MFS_1;Sugar_tr	Major Facilitator Superfamily;Sugar (and other) transporter
EVM0003284	GO:0005737;GO:0006355;GO:0005634;GO:0030015	cellular_component;biological_process;cellular_component;cellular_component	CC:cytoplasm;BP:regulation of transcription, DNA-templated;CC:nucleus;CC:CCR4-NOT core complex							TNY18545.1	hypothetical protein DMC30DRAFT_380331 [Rhodotorula diobovata]
EVM0002151	GO:0006535	biological_process	BP:cysteine biosynthetic process from serine	K01738	cysK	map00270;map00920	Cysteine and methionine metabolism;Sulfur metabolism	COG0031	E:Amino acid transport and metabolism	XP_018267843.1	uncharacterized protein RHOBADRAFT_18889 [Rhodotorula graminis WP1]	sp|Q7RYW6|CYSK_NEUCR	Cysteine synthase 1 OS=Neurospora crassa (strain ATCC 24698 / 74-OR23-1A / CBS 708.71 / DSM 1257 / FGSC 987) OX=367110 GN=cys-17 PE=3 SV=1	PF00291.27	PALP	Pyridoxal-phosphate dependent enzyme
EVM0006440	GO:0004399;GO:0051287;GO:0000105;GO:0046872;GO:0004635;GO:0005524;GO:0004636	molecular_function;molecular_function;biological_process;molecular_function;molecular_function;molecular_function;molecular_function	MF:histidinol dehydrogenase activity;MF:NAD binding;BP:histidine biosynthetic process;MF:metal ion binding;MF:phosphoribosyl-AMP cyclohydrolase activity;MF:ATP binding;MF:phosphoribosyl-ATP diphosphatase activity	K14152	HIS4	map00340	Histidine metabolism			PRQ69993.1	Histidinol dehydrogenase-domain containing protein [Rhodotorula toruloides]	sp|P07685|HIS2_NEUCR	Histidine biosynthesis trifunctional protein OS=Neurospora crassa (strain ATCC 24698 / 74-OR23-1A / CBS 708.71 / DSM 1257 / FGSC 987) OX=367110 GN=his-3 PE=3 SV=3	PF00815.22;PF01502.20;PF01503.19;PF03819.19	Histidinol_dh;PRA-CH;PRA-PH;MazG	Histidinol dehydrogenase;Phosphoribosyl-AMP cyclohydrolase;Phosphoribosyl-ATP pyrophosphohydrolase;MazG nucleotide pyrophosphohydrolase domain
EVM0003545	GO:0005737;GO:0004044;GO:0004814;GO:0006420;GO:0016021;GO:0009113;GO:0004674;GO:0006189;GO:0009116;GO:0004672;GO:0005524	cellular_component;molecular_function;molecular_function;biological_process;cellular_component;biological_process;molecular_function;biological_process;biological_process;molecular_function;molecular_function	CC:cytoplasm;MF:amidophosphoribosyltransferase activity;MF:arginine-tRNA ligase activity;BP:arginyl-tRNA aminoacylation;CC:integral component of membrane;BP:purine nucleobase biosynthetic process;MF:protein serine/threonine kinase activity;BP:'de novo' IMP biosynthetic process;BP:nucleoside metabolic process;MF:protein kinase activity;MF:ATP binding	K08286	E2.7.11.-			ENOG410XNQ0	T:Signal transduction mechanisms	XP_018271389.1	uncharacterized protein RHOBADRAFT_53329 [Rhodotorula graminis WP1]	sp|O74815|PPK27_SCHPO	Serine/threonine-protein kinase ppk27 OS=Schizosaccharomyces pombe (strain 972 / ATCC 24843) OX=284812 GN=ppk27 PE=3 SV=1	PF00069.27;PF07714.19	Pkinase;PK_Tyr_Ser-Thr	Protein kinase domain;Protein tyrosine and serine/threonine kinase
EVM0005861	GO:0036361;GO:0006807	molecular_function;biological_process	MF:racemase activity, acting on amino acids and derivatives;BP:nitrogen compound metabolic process					COG4126	E:Amino acid transport and metabolism	XP_018271367.1	uncharacterized protein RHOBADRAFT_26634 [Rhodotorula graminis WP1]	sp|Q09921|YAKA_SCHPO	Uncharacterized protein C1F7.10 OS=Schizosaccharomyces pombe (strain 972 / ATCC 24843) OX=284812 GN=SPAC1F7.10 PE=3 SV=1	PF01177.24	Asp_Glu_race	Asp/Glu/Hydantoin racemase
EVM0005146	GO:0003746;GO:0003677	molecular_function;molecular_function	MF:translation elongation factor activity;MF:DNA binding	K15178	RTF1			COG5296	K:Transcription	XP_018271283.1	uncharacterized protein RHOBADRAFT_53238 [Rhodotorula graminis WP1]	sp|O94667|RTF1_SCHPO	RNA polymerase-associated protein C651.09c OS=Schizosaccharomyces pombe (strain 972 / ATCC 24843) OX=284812 GN=SPBC651.09c PE=1 SV=1	PF03126.20	Plus-3	Plus-3 domain
EVM0006013	GO:0003849;GO:0009073	molecular_function;biological_process	MF:3-deoxy-7-phosphoheptulonate synthase activity;BP:aromatic amino acid family biosynthetic process	K01626	E2.5.1.54, aroF, aroG, aroH	map00400	Phenylalanine, tyrosine and tryptophan biosynthesis	COG0722	E:Amino acid transport and metabolism	XP_018271295.1	uncharacterized protein RHOBADRAFT_36089 [Rhodotorula graminis WP1]	sp|P0AB92|AROG_ECO57	Phospho-2-dehydro-3-deoxyheptonate aldolase, Phe-sensitive OS=Escherichia coli O157:H7 OX=83334 GN=aroG PE=3 SV=1	PF00793.22	DAHP_synth_1	DAHP synthetase I family
EVM0006960	GO:0016117;GO:0016021;GO:0016491	biological_process;cellular_component;molecular_function	BP:carotenoid biosynthetic process;CC:integral component of membrane;MF:oxidoreductase activity	K15745	AL1	map00906	Carotenoid biosynthesis	COG1233	Q:Secondary metabolites biosynthesis, transport and catabolism	XP_018270274.1	uncharacterized protein RHOBADRAFT_16107 [Rhodotorula graminis WP1]	sp|P21334|CRTI_NEUCR	Phytoene desaturase OS=Neurospora crassa (strain ATCC 24698 / 74-OR23-1A / CBS 708.71 / DSM 1257 / FGSC 987) OX=367110 GN=al-1 PE=1 SV=1	PF01593.26;PF01266.26;PF13450.8;PF07992.16;PF00890.26;PF12831.9;PF00996.20;PF01494.21	Amino_oxidase;DAO;NAD_binding_8;Pyr_redox_2;FAD_binding_2;FAD_oxidored;GDI;FAD_binding_3	Flavin containing amine oxidoreductase;FAD dependent oxidoreductase;NAD(P)-binding Rossmann-like domain;Pyridine nucleotide-disulphide oxidoreductase;FAD binding domain;FAD dependent oxidoreductase;GDP dissociation inhibitor;FAD binding domain
EVM0007284	GO:0007021;GO:0005737;GO:0015631;GO:0007017;GO:0016272;GO:0005844;GO:0006457	biological_process;cellular_component;molecular_function;biological_process;cellular_component;cellular_component;biological_process	BP:tubulin complex assembly;CC:cytoplasm;MF:tubulin binding;BP:microtubule-based process;CC:prefoldin complex;CC:polysome;BP:protein folding					ENOG410XRZ8	S:Function unknown	XP_018267930.1	uncharacterized protein RHOBADRAFT_67005 [Rhodotorula graminis WP1]	sp|B0ZT47|PRF1_ELSFA	Prefoldin subunit 3 OS=Elsinoe fawcettii OX=40997 GN=PRF1 PE=2 SV=1	PF02996.19	Prefoldin	Prefoldin subunit
EVM0005853	GO:0003743	molecular_function	MF:translation initiation factor activity	K15153;K02520	MED31, SOH1;infC, MTIF3			ENOG410ZPVV	S:Function unknown	XP_018271256.1	uncharacterized protein RHOBADRAFT_43696 [Rhodotorula graminis WP1]			PF00707.24;PF14877.8;PF05198.18	IF3_C;mIF3;IF3_N	Translation initiation factor IF-3, C-terminal domain;Mitochondrial translation initiation factor;Translation initiation factor IF-3, N-terminal domain
EVM0005277	GO:0005794;GO:0005783;GO:0030008;GO:0048193	cellular_component;cellular_component;cellular_component;biological_process	CC:Golgi apparatus;CC:endoplasmic reticulum;CC:TRAPP complex;BP:Golgi vesicle transport	K20280	TRAPPC5, TRS31					TNY23277.1	TRAPP complex subunit trs31 [Rhodotorula diobovata]	sp|Q9P7N9|TRS31_SCHPO	Transport protein particle subunit trs31 OS=Schizosaccharomyces pombe (strain 972 / ATCC 24843) OX=284812 GN=trs31 PE=3 SV=1	PF04051.18	TRAPP	Transport protein particle (TRAPP) component
EVM0005153	GO:0005634;GO:0006357;GO:0032784;GO:0003746;GO:0016021	cellular_component;biological_process;biological_process;molecular_function;cellular_component	CC:nucleus;BP:regulation of transcription from RNA polymerase II promoter;BP:regulation of DNA-templated transcription, elongation;MF:translation elongation factor activity;CC:integral component of membrane	K15172	SUPT5H, SPT5			COG5164	K:Transcription	TNY20959.1	hypothetical protein DMC30DRAFT_451409 [Rhodotorula diobovata]	sp|Q4PIC4|SPT5_USTMA	Transcription elongation factor SPT5 OS=Ustilago maydis (strain 521 / FGSC 9021) OX=237631 GN=SPT5 PE=3 SV=2	PF03439.15;PF00467.31;PF11942.10	Spt5-NGN;KOW;Spt5_N	Early transcription elongation factor of RNA pol II, NGN section;KOW motif;Spt5 transcription elongation factor, acidic N-terminal
EVM0007117										XP_018270773.1	uncharacterized protein RHOBADRAFT_53675 [Rhodotorula graminis WP1]
EVM0006940	GO:0004824;GO:0005737;GO:0003676;GO:0005524;GO:0006430	molecular_function;cellular_component;molecular_function;molecular_function;biological_process	MF:lysine-tRNA ligase activity;CC:cytoplasm;MF:nucleic acid binding;MF:ATP binding;BP:lysyl-tRNA aminoacylation	K04567	KARS, lysS	map00970	Aminoacyl-tRNA biosynthesis	COG1190	J:Translation, ribosomal structure and biogenesis	TNY22197.1	hypothetical protein DMC30DRAFT_362043, partial [Rhodotorula diobovata]	sp|Q9UUE6|SYKC_SCHPO	Lysine--tRNA ligase, cytoplasmic OS=Schizosaccharomyces pombe (strain 972 / ATCC 24843) OX=284812 GN=krs1 PE=3 SV=1	PF00152.22;PF01336.27	tRNA-synt_2;tRNA_anti-codon	tRNA synthetases class II (D, K and N;OB-fold nucleic acid binding domain
EVM0003270	GO:0005980;GO:0005737;GO:0004134;GO:0004135	biological_process;cellular_component;molecular_function;molecular_function	BP:glycogen catabolic process;CC:cytoplasm;MF:4-alpha-glucanotransferase activity;MF:amylo-alpha-1,6-glucosidase activity	K01196	AGL	map00500	Starch and sucrose metabolism			XP_018273983.1	glycoside hydrolase family 13 protein [Rhodotorula graminis WP1]	sp|Q06625|GDE_YEAST	Glycogen debranching enzyme OS=Saccharomyces cerevisiae (strain ATCC 204508 / S288c) OX=559292 GN=GDB1 PE=1 SV=1	PF14701.8;PF06202.16;PF14702.8;PF14699.8	hDGE_amylase;GDE_C;hGDE_central;hGDE_N	Glycogen debranching enzyme, glucanotransferase domain;Amylo-alpha-1,6-glucosidase;Central domain of human glycogen debranching enzyme;N-terminal domain from the human glycogen debranching enzyme
EVM0006775				K13172	SRRM2, SRM300					XP_018272930.1	uncharacterized protein RHOBADRAFT_51866 [Rhodotorula graminis WP1]
EVM0002106	GO:0005737;GO:0005856;GO:0008017;GO:0007018;GO:1990939;GO:0005524	cellular_component;cellular_component;molecular_function;biological_process;molecular_function;molecular_function	CC:cytoplasm;CC:cytoskeleton;MF:microtubule binding;BP:microtubule-based movement;MF:ATP-dependent microtubule motor activity;MF:ATP binding	K10392	KIF1					XP_018273331.1	uncharacterized protein RHOBADRAFT_51161, partial [Rhodotorula graminis WP1]	sp|Q17BU3|KIF1A_AEDAE	Kinesin-like protein unc-104 OS=Aedes aegypti OX=7159 GN=unc-104 PE=3 SV=1	PF00225.25;PF12473.10;PF16183.7;PF16796.7;PF00169.31;PF12423.10;PF00498.28	Kinesin;DUF3694;Kinesin_assoc;Microtub_bd;PH;KIF1B;FHA	Kinesin motor domain;Kinesin protein;Kinesin-associated;Microtubule binding;PH domain;Kinesin protein 1B;FHA domain
EVM0007266										XP_018268292.1	uncharacterized protein RHOBADRAFT_56056 [Rhodotorula graminis WP1]	sp|P47104|RAV1_YEAST	Regulator of V-ATPase in vacuolar membrane protein 1 OS=Saccharomyces cerevisiae (strain ATCC 204508 / S288c) OX=559292 GN=RAV1 PE=1 SV=1	PF12234.10	Rav1p_C	RAVE protein 1 C terminal
EVM0006656	GO:0043547;GO:0031047;GO:0005096;GO:0031267;GO:0003968;GO:0003723;GO:0007264;GO:0007165	biological_process;biological_process;molecular_function;molecular_function;molecular_function;molecular_function;biological_process;biological_process	BP:positive regulation of GTPase activity;BP:gene silencing by RNA;MF:GTPase activator activity;MF:small GTPase binding;MF:RNA-directed RNA polymerase activity;MF:RNA binding;BP:small GTPase mediated signal transduction;BP:signal transduction							XP_018268420.1	uncharacterized protein RHOBADRAFT_50286 [Rhodotorula graminis WP1]	sp|Q8C170|MYO9A_MOUSE	Unconventional myosin-IXa OS=Mus musculus OX=10090 GN=Myo9a PE=1 SV=2	PF00620.29	RhoGAP	RhoGAP domain
EVM0005055	GO:0003779;GO:0031267;GO:0016020;GO:0016192;GO:0030036	molecular_function;molecular_function;cellular_component;biological_process;biological_process	MF:actin binding;MF:small GTPase binding;CC:membrane;BP:vesicle-mediated transport;BP:actin cytoskeleton organization	K05740	DIAPH1			ENOG410ZXC5	S:Function unknown	XP_018274254.1	uncharacterized protein RHOBADRAFT_50700 [Rhodotorula graminis WP1]	sp|Q9LVN1|FH13_ARATH	Formin-like protein 13 OS=Arabidopsis thaliana OX=3702 GN=FH13 PE=2 SV=3	PF02181.25;PF06371.15;PF06367.18	FH2;Drf_GBD;Drf_FH3	Formin Homology 2 Domain;Diaphanous GTPase-binding Domain;Diaphanous FH3 Domain
EVM0007427	GO:0015031;GO:0005829;GO:0006895	biological_process;cellular_component;biological_process	BP:protein transport;CC:cytosol;BP:Golgi to endosome transport							XP_018272715.1	uncharacterized protein RHOBADRAFT_52641 [Rhodotorula graminis WP1]	sp|Q9Y7B3|DOP1_EMENI	Protein dopey OS=Emericella nidulans (strain FGSC A4 / ATCC 38163 / CBS 112.46 / NRRL 194 / M139) OX=227321 GN=dop1 PE=1 SV=1	PF04118.16	Dopey_N	Dopey, N-terminal
EVM0005623	GO:0022857;GO:0016021	molecular_function;cellular_component	MF:transmembrane transporter activity;CC:integral component of membrane							XP_018274518.1	uncharacterized protein RHOBADRAFT_50932 [Rhodotorula graminis WP1]
EVM0002644	GO:0005737;GO:1990533;GO:0070966;GO:0030968;GO:0004519;GO:0070317;GO:0030695;GO:0071025;GO:0046872;GO:0070481	cellular_component;cellular_component;biological_process;biological_process;molecular_function;biological_process;molecular_function;biological_process;molecular_function;biological_process	CC:cytoplasm;CC:Dom34-Hbs1 complex;BP:nuclear-transcribed mRNA catabolic process, no-go decay;BP:endoplasmic reticulum unfolded protein response;MF:endonuclease activity;BP:negative regulation of G0 to G1 transition;MF:GTPase regulator activity;BP:RNA surveillance;MF:metal ion binding;BP:nuclear-transcribed mRNA catabolic process, non-stop decay	K06965	PELO, DOM34, pelA	map03015	mRNA surveillance pathway	COG1537	S:Function unknown	XP_018274636.1	uncharacterized protein RHOBADRAFT_65945 [Rhodotorula graminis WP1]	sp|Q9USL5|DOM34_SCHPO	Protein dom34 OS=Schizosaccharomyces pombe (strain 972 / ATCC 24843) OX=284812 GN=dom34 PE=1 SV=1	PF03463.17;PF03465.17;PF03464.17	eRF1_1;eRF1_3;eRF1_2	eRF1 domain 1;eRF1 domain 3;eRF1 domain 2
EVM0006315	GO:0048038;GO:0005507;GO:0009308;GO:0008131	molecular_function;molecular_function;biological_process;molecular_function	MF:quinone binding;MF:copper ion binding;BP:amine metabolic process;MF:primary amine oxidase activity	K00276	AOC3, AOC2, tynA	map00350;map00360;map00410;map00260	Tyrosine metabolism;Phenylalanine metabolism;beta-Alanine metabolism;Glycine, serine and threonine metabolism	COG3733	Q:Secondary metabolites biosynthesis, transport and catabolism	XP_018268546.1	uncharacterized protein RHOBADRAFT_39067 [Rhodotorula graminis WP1]	sp|Q9P7F2|CAO1_SCHPO	Copper amine oxidase 1 OS=Schizosaccharomyces pombe (strain 972 / ATCC 24843) OX=284812 GN=cao1 PE=1 SV=1	PF01179.22;PF02728.18	Cu_amine_oxid;Cu_amine_oxidN3	Copper amine oxidase, enzyme domain;Copper amine oxidase, N3 domain
EVM0001144										XP_018269323.1	uncharacterized protein RHOBADRAFT_55042 [Rhodotorula graminis WP1]
EVM0006003	GO:0003700;GO:0043565;GO:0005634;GO:0001228	molecular_function;molecular_function;cellular_component;molecular_function	MF:transcription factor activity, sequence-specific DNA binding;MF:sequence-specific DNA binding;CC:nucleus;MF:transcriptional activator activity, RNA polymerase II transcription regulatory region sequence-specific binding	K09419;K09416;K05016	HSFF;HSF3;CLCN7					XP_018274200.1	uncharacterized protein RHOBADRAFT_40695 [Rhodotorula graminis WP1]	sp|P38529|HSF1_CHICK	Heat shock factor protein 1 OS=Gallus gallus OX=9031 GN=HSF1 PE=1 SV=1	PF00447.19;PF07676.14	HSF_DNA-bind;PD40	HSF-type DNA-binding;WD40-like Beta Propeller Repeat
EVM0000396	GO:0016787;GO:0016021;GO:0006506	molecular_function;cellular_component;biological_process	MF:hydrolase activity;CC:integral component of membrane;BP:GPI anchor biosynthetic process	K23362	MPPE1, PGAP5	map00563	Glycosylphosphatidylinositol (GPI)-anchor biosynthesis			TNY18801.1	Metallo-dependent phosphatase-like protein [Rhodotorula diobovata]	sp|P40986|CDC1_YEAST	Cell division control protein 1 OS=Saccharomyces cerevisiae (strain ATCC 204508 / S288c) OX=559292 GN=CDC1 PE=1 SV=2	PF00149.30	Metallophos	Calcineurin-like phosphoesterase
EVM0003359	GO:0016021	cellular_component	CC:integral component of membrane							XP_018270156.1	uncharacterized protein RHOBADRAFT_50004 [Rhodotorula graminis WP1]			PF03330.20	DPBB_1	Lytic transglycolase
EVM0006948	GO:0016021;GO:0018658;GO:0071949	cellular_component;molecular_function;molecular_function	CC:integral component of membrane;MF:salicylate 1-monooxygenase activity;MF:FAD binding	K00480	E1.14.13.1			COG0654;COG0654	C:Energy production and conversion;H:Coenzyme transport and metabolism	XP_018269406.1	uncharacterized protein RHOBADRAFT_55112 [Rhodotorula graminis WP1]	sp|Q53552|NHG2_PSEPU	Salicylate hydroxylase OS=Pseudomonas putida OX=303 GN=nahG PE=4 SV=1	PF01494.21	FAD_binding_3	FAD binding domain
EVM0000332	GO:0004591;GO:0006099;GO:0030976	molecular_function;biological_process;molecular_function	MF:oxoglutarate dehydrogenase (succinyl-transferring) activity;BP:tricarboxylic acid cycle;MF:thiamine pyrophosphate binding	K00164	OGDH, sucA	map00020	Citrate cycle (TCA cycle			TNY22463.1	Oxoglutarate dehydrogenase [Rhodotorula diobovata]	sp|O74378|ODO1_SCHPO	2-oxoglutarate dehydrogenase, mitochondrial OS=Schizosaccharomyces pombe (strain 972 / ATCC 24843) OX=284812 GN=kgd1 PE=3 SV=1	PF02779.26;PF00676.22;PF16870.7;PF16078.7	Transket_pyr;E1_dh;OxoGdeHyase_C;2-oxogl_dehyd_N	Transketolase, pyrimidine binding domain;Dehydrogenase E1 component;2-oxoglutarate dehydrogenase C-terminal;2-oxoglutarate dehydrogenase N-terminus
EVM0003478	GO:0005634	cellular_component	CC:nucleus	K14848	RRB1, GRWD1					TNY21245.1	WD40-repeat-containing domain protein [Rhodotorula diobovata]	sp|Q9P783|RRB1_SCHPO	Ribosome assembly protein rrb1 OS=Schizosaccharomyces pombe (strain 972 / ATCC 24843) OX=284812 GN=rrb1 PE=1 SV=1	PF00400.34;PF12265.10	WD40;CAF1C_H4-bd	WD domain, G-beta repeat;Histone-binding protein RBBP4 or subunit C of CAF1 complex
EVM0007621										XP_018268570.1	uncharacterized protein RHOBADRAFT_66890, partial [Rhodotorula graminis WP1]
EVM0001978	GO:0016491;GO:0010181	molecular_function;molecular_function	MF:oxidoreductase activity;MF:FMN binding	K00354	E1.6.99.1			COG1902	C:Energy production and conversion	XP_018273700.1	uncharacterized protein RHOBADRAFT_49281 [Rhodotorula graminis WP1]	sp|W6Q9S9|FGOX3_PENRF	Chanoclavine-I aldehyde reductase fgaOx3 OS=Penicillium roqueforti (strain FM164) OX=1365484 GN=fgaOx3 PE=1 SV=1	PF00724.22	Oxidored_FMN	NADH
EVM0002886										TNY19514.1	hypothetical protein DMC30DRAFT_378840 [Rhodotorula diobovata]	sp|Q9CXT6|KDM8_MOUSE	Bifunctional peptidase and arginyl-hydroxylase JMJD5 OS=Mus musculus OX=10090 GN=Kdm8 PE=1 SV=1	PF13621.8;PF08007.14;PF02373.24	Cupin_8;Cupin_4;JmjC	Cupin-like domain;Cupin superfamily protein;JmjC domain, hydroxylase
EVM0007107	GO:0050193;GO:0005975;GO:0016832	molecular_function;biological_process;molecular_function	MF:phosphoketolase activity;BP:carbohydrate metabolic process;MF:aldehyde-lyase activity	K01621	xfp, xpk	map00030	Pentose phosphate pathway			XP_018273822.1	uncharacterized protein RHOBADRAFT_64554 [Rhodotorula graminis WP1]	sp|O74770|PHK_SCHPO	Probable phosphoketolase OS=Schizosaccharomyces pombe (strain 972 / ATCC 24843) OX=284812 GN=SPBC24C6.09c PE=3 SV=1	PF09364.12;PF03894.17;PF09363.12	XFP_N;XFP;XFP_C	XFP N-terminal domain;D-xylulose 5-phosphate/D-fructose 6-phosphate phosphoketolase;XFP C-terminal domain
EVM0004241	GO:0003735;GO:0006412;GO:0005840	molecular_function;biological_process;cellular_component	MF:structural constituent of ribosome;BP:translation;CC:ribosome	K02915	RP-L34e, RPL34	map03010	Ribosome	COG2174	J:Translation, ribosomal structure and biogenesis	XP_018272551.1	uncharacterized protein RHOBADRAFT_42843 [Rhodotorula graminis WP1]	sp|P40525|RL34B_YEAST	60S ribosomal protein L34-B OS=Saccharomyces cerevisiae (strain ATCC 204508 / S288c) OX=559292 GN=RPL34B PE=1 SV=1	PF01199.20	Ribosomal_L34e	Ribosomal protein L34e
EVM0002653	GO:0003746;GO:0003924;GO:0005525	molecular_function;molecular_function;molecular_function	MF:translation elongation factor activity;MF:GTPase activity;MF:GTP binding	K03231	EEF1A	map03013	Nucleocytoplasmic transport			TNY23704.1	translation elongation factor [Rhodotorula diobovata]	sp|P32186|EF1A_PUCGR	Elongation factor 1-alpha OS=Puccinia graminis OX=5297 GN=TEF PE=3 SV=2	PF00009.29;PF03143.19;PF03144.27	GTP_EFTU;GTP_EFTU_D3;GTP_EFTU_D2	Elongation factor Tu GTP binding domain;Elongation factor Tu C-terminal domain;Elongation factor Tu domain 2
EVM0005524	GO:0034506;GO:0035327;GO:0097046;GO:0097047;GO:0016021;GO:0000795;GO:0000019;GO:0006333;GO:0090202;GO:0006265;GO:0009303;GO:0031055;GO:0042802;GO:0006271;GO:0003677;GO:0007076;GO:0051306;GO:0046872;GO:0000712;GO:0003918;GO:0005524	cellular_component;cellular_component;biological_process;cellular_component;cellular_component;cellular_component;biological_process;biological_process;biological_process;biological_process;biological_process;biological_process;molecular_function;biological_process;molecular_function;biological_process;biological_process;molecular_function;biological_process;molecular_function;molecular_function	CC:chromosome, centromeric core domain;CC:transcriptionally active chromatin;BP:replication fork progression beyond termination site;CC:DNA replication termination region;CC:integral component of membrane;CC:synaptonemal complex;BP:regulation of mitotic recombination;BP:chromatin assembly or disassembly;BP:gene looping;BP:DNA topological change;BP:rRNA transcription;BP:chromatin remodeling at cen…	K03164	TOP2			COG0188	L:Replication, recombination and repair	TNY17457.1	DNA topoisomerase 2 [Rhodotorula diobovata]	sp|P08096|TOP2_SCHPO	DNA topoisomerase 2 OS=Schizosaccharomyces pombe (strain 972 / ATCC 24843) OX=284812 GN=top2 PE=1 SV=2	PF00521.22;PF16898.7;PF00204.27;PF02518.28;PF01751.24	DNA_topoisoIV;TOPRIM_C;DNA_gyraseB;HATPase_c;Toprim	DNA gyrase/topoisomerase IV, subunit A;C-terminal associated domain of TOPRIM;DNA gyrase B;Histidine kinase-, DNA gyrase B-, and HSP90-like ATPase;Toprim domain
EVM0006561	GO:0004618;GO:0006096;GO:0005524	molecular_function;biological_process;molecular_function	MF:phosphoglycerate kinase activity;BP:glycolytic process;MF:ATP binding	K00927	PGK, pgk	map00010	Glycolysis / Gluconeogenesis	COG0126	G:Carbohydrate transport and metabolism	KAF9124478.1	hypothetical protein BGX30_000919 [Mortierella sp. GBA39]	sp|Q2G6W8|PGK_NOVAD	Phosphoglycerate kinase OS=Novosphingobium aromaticivorans (strain ATCC 700278 / DSM 12444 / CCUG 56034 / CIP 105152 / NBRC 16084 / F199) OX=279238 GN=pgk PE=3 SV=1	PF00162.21	PGK	Phosphoglycerate kinase
EVM0002522	GO:0000155	molecular_function	MF:phosphorelay sensor kinase activity							XP_018270070.1	uncharacterized protein RHOBADRAFT_54592 [Rhodotorula graminis WP1]	sp|Q8KIY1|TMOS_PSEME	Sensor histidine kinase TmoS OS=Pseudomonas mendocina OX=300 GN=tmoS PE=1 SV=1	PF02518.28;PF00072.26;PF00512.27;PF08448.12	HATPase_c;Response_reg;HisKA;PAS_4	Histidine kinase-, DNA gyrase B-, and HSP90-like ATPase;Response regulator receiver domain;His Kinase A (phospho-acceptor) domain;PAS fold
EVM0005251														PF03544.16	TonB_C	Gram-negative bacterial TonB protein C-terminal
EVM0004996	GO:0005743;GO:0006811;GO:0046873;GO:0016021	cellular_component;biological_process;molecular_function;cellular_component	CC:mitochondrial inner membrane;BP:ion transport;MF:metal ion transmembrane transporter activity;CC:integral component of membrane	K16075	MRS2, MFM1					XP_018269926.1	uncharacterized protein RHOBADRAFT_54468 [Rhodotorula graminis WP1]	sp|P87149|MRS2_SCHPO	Mitochondrial inner membrane magnesium transporter mrs2 OS=Schizosaccharomyces pombe (strain 972 / ATCC 24843) OX=284812 GN=mrs2 PE=3 SV=1	PF05347.17;PF01544.20	Complex1_LYR;CorA	Complex 1 protein (LYR family;CorA-like Mg2+ transporter protein
EVM0000471										XP_018268436.1	uncharacterized protein RHOBADRAFT_55857 [Rhodotorula graminis WP1]
EVM0002463	GO:0004181;GO:0016021;GO:0008270	molecular_function;cellular_component;molecular_function	MF:metallocarboxypeptidase activity;CC:integral component of membrane;MF:zinc ion binding	K08783	ECM14			COG2866	E:Amino acid transport and metabolism	TNY17817.1	hypothetical protein DMC30DRAFT_404884 [Rhodotorula diobovata]	sp|B8M2K0|ECM14_TALSN	Putative metallocarboxypeptidase ecm14 OS=Talaromyces stipitatus (strain ATCC 10500 / CBS 375.48 / QM 6759 / NRRL 1006) OX=441959 GN=ecm14 PE=3 SV=1	PF00246.26	Peptidase_M14	Zinc carboxypeptidase
EVM0004831	GO:0005759	cellular_component	CC:mitochondrial matrix	K15414	C1QBP					XP_018271211.1	uncharacterized protein RHOBADRAFT_53179 [Rhodotorula graminis WP1]	sp|O94675|MAM33_SCHPO	Mitochondrial acidic protein mam33 OS=Schizosaccharomyces pombe (strain 972 / ATCC 24843) OX=284812 GN=SPBC776.07 PE=3 SV=1	PF02330.18	MAM33	Mitochondrial glycoprotein
EVM0003147	GO:0006529;GO:0016021;GO:0022857;GO:0004066	biological_process;cellular_component;molecular_function;molecular_function	BP:asparagine biosynthetic process;CC:integral component of membrane;MF:transmembrane transporter activity;MF:asparagine synthase (glutamine-hydrolyzing) activity							TNY23292.1	hypothetical protein DMC30DRAFT_414332 [Rhodotorula diobovata]
EVM0002518	GO:0016787;GO:0016021;GO:0016301;GO:0005524;GO:0005576	molecular_function;cellular_component;molecular_function;molecular_function;cellular_component	MF:hydrolase activity;CC:integral component of membrane;MF:kinase activity;MF:ATP binding;CC:extracellular region	K13449	PR1			COG2340	S:Function unknown	TNY19482.1	CAP domain-containing protein [Rhodotorula diobovata]	sp|D4B327|PRY1_ARTBC	Probable pathogenesis-related protein ARB_02861 OS=Arthroderma benhamiae (strain ATCC MYA-4681 / CBS 112371) OX=663331 GN=ARB_02861 PE=3 SV=2	PF00188.28	CAP	Cysteine-rich secretory protein family
EVM0000911	GO:0005634;GO:0000077;GO:0006281	cellular_component;biological_process;biological_process	CC:nucleus;BP:DNA damage checkpoint;BP:DNA repair							XP_018268795.1	uncharacterized protein RHOBADRAFT_55439 [Rhodotorula graminis WP1]
EVM0005849	GO:0005737;GO:0005094	cellular_component;molecular_function	CC:cytoplasm;MF:Rho GDP-dissociation inhibitor activity	K12462	ARHGDI, RHOGDI					XP_018271061.1	uncharacterized protein RHOBADRAFT_44527 [Rhodotorula graminis WP1]	sp|O14224|GDIR_SCHPO	Rho GDP-dissociation inhibitor OS=Schizosaccharomyces pombe (strain 972 / ATCC 24843) OX=284812 GN=SPAC6F12.06 PE=1 SV=1	PF02115.19	Rho_GDI	RHO protein GDP dissociation inhibitor
EVM0003466	GO:0003700;GO:0006434;GO:0097056;GO:0004828;GO:0005524	molecular_function;biological_process;biological_process;molecular_function;molecular_function	MF:transcription factor activity, sequence-specific DNA binding;BP:seryl-tRNA aminoacylation;BP:selenocysteinyl-tRNA(Sec) biosynthetic process;MF:serine-tRNA ligase activity;MF:ATP binding							GEM08306.1	serine-tRNA ligase [Rhodotorula toruloides]			PF07716.17;PF00170.23	bZIP_2;bZIP_1	Basic region leucine zipper;bZIP transcription factor
EVM0003335	GO:0045900;GO:0008312;GO:0006614;GO:0048500	biological_process;molecular_function;biological_process;cellular_component	BP:negative regulation of translational elongation;MF:7S RNA binding;BP:SRP-dependent cotranslational protein targeting to membrane;CC:signal recognition particle	K03109	SRP9	map03060	Protein export			XP_018267918.1	uncharacterized protein RHOBADRAFT_56256 [Rhodotorula graminis WP1]
EVM0000861	GO:1990439;GO:0046872;GO:0071470;GO:0004722;GO:1903753	molecular_function;molecular_function;biological_process;molecular_function;biological_process	MF:MAP kinase threonine phosphatase activity;MF:metal ion binding;BP:cellular response to osmotic stress;MF:protein serine/threonine phosphatase activity;BP:negative regulation of p38MAPK cascade	K19704	PTC1	map04011	MAPK signaling pathway - yeast	COG0631	T:Signal transduction mechanisms	XP_018267747.1	uncharacterized protein RHOBADRAFT_47655 [Rhodotorula graminis WP1]	sp|P35182|PP2C1_YEAST	Protein phosphatase 2C homolog 1 OS=Saccharomyces cerevisiae (strain ATCC 204508 / S288c) OX=559292 GN=PTC1 PE=1 SV=1	PF00481.23	PP2C	Protein phosphatase 2C
EVM0004805	GO:0016021;GO:0016491	cellular_component;molecular_function	CC:integral component of membrane;MF:oxidoreductase activity	K17644	AFLD, NOR-1	map00254	Aflatoxin biosynthesis			TNY23175.1	hypothetical protein DMC30DRAFT_444565 [Rhodotorula diobovata]	sp|D7PI11|GSFK_PENAE	Short chain dehydrogenase gsfK OS=Penicillium aethiopicum OX=36650 GN=gsfK PE=1 SV=1	PF00106.27;PF13561.8;PF08659.12	adh_short;adh_short_C2;KR	short chain dehydrogenase;Enoyl-(Acyl carrier protein) reductase;KR domain
EVM0006767	GO:0004334;GO:0006572;GO:0046872;GO:0006559	molecular_function;biological_process;molecular_function;biological_process	MF:fumarylacetoacetase activity;BP:tyrosine catabolic process;MF:metal ion binding;BP:L-phenylalanine catabolic process	K01555	FAH, fahA	map00350	Tyrosine metabolism	COG0179	Q:Secondary metabolites biosynthesis, transport and catabolism	TNY24087.1	Fumarylacetoacetase [Rhodotorula diobovata]	sp|Q00770|FAAA_EMENI	Fumarylacetoacetase OS=Emericella nidulans (strain FGSC A4 / ATCC 38163 / CBS 112.46 / NRRL 194 / M139) OX=227321 GN=fahA PE=1 SV=3	PF01557.20;PF09298.13	FAA_hydrolase;FAA_hydrolase_N	Fumarylacetoacetate (FAA) hydrolase family;Fumarylacetoacetase N-terminal
EVM0005479	GO:0005634;GO:0046982;GO:0000786;GO:0003677	cellular_component;molecular_function;cellular_component;molecular_function	CC:nucleus;MF:protein heterodimerization activity;CC:nucleosome;MF:DNA binding	K11251	H2A			COG5262	B:Chromatin structure and dynamics	XP_018271403.1	uncharacterized protein RHOBADRAFT_43859 [Rhodotorula graminis WP1]	sp|Q9HGX4|H2A_AGABI	Histone H2A OS=Agaricus bisporus OX=5341 PE=2 SV=3	PF16211.7;PF00125.26	Histone_H2A_C;Histone	C-terminus of histone H2A;Core histone H2A/H2B/H3/H4
EVM0001408	GO:0007165	biological_process	BP:signal transduction					ENOG4111FPB	S:Function unknown	XP_018272564.1	uncharacterized protein RHOBADRAFT_42858, partial [Rhodotorula graminis WP1]	sp|O60132|TEA4_SCHPO	Tip elongation aberrant protein Tea4 OS=Schizosaccharomyces pombe (strain 972 / ATCC 24843) OX=284812 GN=tea4 PE=1 SV=2	PF00788.25;PF00018.30	RA;SH3_1	Ras association (RalGDS/AF-6) domain;SH3 domain
EVM0007286	GO:0017056;GO:0008139;GO:0005643;GO:0008597;GO:0005509;GO:0015031;GO:0051028	molecular_function;molecular_function;cellular_component;molecular_function;molecular_function;biological_process;biological_process	MF:structural constituent of nuclear pore;MF:nuclear localization sequence binding;CC:nuclear pore;MF:calcium-dependent protein serine/threonine phosphatase regulator activity;MF:calcium ion binding;BP:protein transport;BP:mRNA transport	K14307	NUPL1, NUP49	map03013	Nucleocytoplasmic transport			XP_018273258.1	uncharacterized protein RHOBADRAFT_52148 [Rhodotorula graminis WP1]			PF13634.8	Nucleoporin_FG	Nucleoporin FG repeat region
EVM0001589	GO:0007018;GO:0016021;GO:1990939;GO:0008017;GO:0005524	biological_process;cellular_component;molecular_function;molecular_function;molecular_function	BP:microtubule-based movement;CC:integral component of membrane;MF:ATP-dependent microtubule motor activity;MF:microtubule binding;MF:ATP binding							XP_018271785.1	uncharacterized protein RHOBADRAFT_52767 [Rhodotorula graminis WP1]
EVM0006894	GO:0046540;GO:0000244;GO:0003723;GO:0005681	cellular_component;biological_process;molecular_function;cellular_component	CC:U4/U6 x U5 tri-snRNP complex;BP:spliceosomal tri-snRNP complex assembly;MF:RNA binding;CC:spliceosomal complex	K12844	PRPF31	map03040	Spliceosome			XP_018270958.1	uncharacterized protein RHOBADRAFT_31845 [Rhodotorula graminis WP1]	sp|Q8CCF0|PRP31_MOUSE	U4/U6 small nuclear ribonucleoprotein Prp31 OS=Mus musculus OX=10090 GN=Prpf31 PE=1 SV=3	PF01798.20;PF09785.11	Nop;Prp31_C	snoRNA binding domain, fibrillarin;Prp31 C terminal domain
EVM0000538										TNY19556.1	hypothetical protein DMC30DRAFT_400149 [Rhodotorula diobovata]
EVM0002192	GO:0016567;GO:0019005;GO:0030332;GO:0031146;GO:0031571	biological_process;cellular_component;molecular_function;biological_process;biological_process	BP:protein ubiquitination;CC:SCF ubiquitin ligase complex;MF:cyclin binding;BP:SCF-dependent proteasomal ubiquitin-dependent protein catabolic process;BP:mitotic G1 DNA damage checkpoint							XP_018274507.1	uncharacterized protein RHOBADRAFT_50923 [Rhodotorula graminis WP1]			PF12014.10;PF12937.9	Cyclin_D1_bind;F-box-like	Cyclin D1 binding domain;F-box-like
EVM0007121	GO:0016780;GO:0008654;GO:0016021;GO:0016020;GO:0006659;GO:0005741;GO:0003882	molecular_function;biological_process;cellular_component;cellular_component;biological_process;cellular_component;molecular_function	MF:phosphotransferase activity, for other substituted phosphate groups;BP:phospholipid biosynthetic process;CC:integral component of membrane;CC:membrane;BP:phosphatidylserine biosynthetic process;CC:mitochondrial outer membrane;MF:CDP-diacylglycerol-serine O-phosphatidyltransferase activity	K17103	CHO1, pssA	map00564;map00260	Glycerophospholipid metabolism;Glycine, serine and threonine metabolism			XP_018272655.1	uncharacterized protein RHOBADRAFT_52591 [Rhodotorula graminis WP1]	sp|O94584|PSS_SCHPO	CDP-diacylglycerol--serine O-phosphatidyltransferase OS=Schizosaccharomyces pombe (strain 972 / ATCC 24843) OX=284812 GN=pps1 PE=1 SV=2	PF01066.23	CDP-OH_P_transf	CDP-alcohol phosphatidyltransferase
EVM0003498	GO:0016021	cellular_component	CC:integral component of membrane							XP_018274325.1	uncharacterized protein RHOBADRAFT_50762 [Rhodotorula graminis WP1]			PF00498.28	FHA	FHA domain
EVM0005465	GO:0016021;GO:0055085;GO:0005739	cellular_component;biological_process;cellular_component	CC:integral component of membrane;BP:transmembrane transport;CC:mitochondrion	K15109	SLC25A20_29, CACT, CACL, CRC1					XP_018271190.1	uncharacterized protein RHOBADRAFT_53163 [Rhodotorula graminis WP1]	sp|Q08DK7|MCATL_BOVIN	Mitochondrial basic amino acids transporter OS=Bos taurus OX=9913 GN=SLC25A29 PE=2 SV=1	PF00153.29	Mito_carr	Mitochondrial carrier protein
EVM0004481										XP_018269407.1	uncharacterized protein RHOBADRAFT_55113 [Rhodotorula graminis WP1]
EVM0006462	GO:0017150;GO:0046872;GO:0050660;GO:0102265;GO:0034399	molecular_function;molecular_function;molecular_function;molecular_function;cellular_component	MF:tRNA dihydrouridine synthase activity;MF:metal ion binding;MF:flavin adenine dinucleotide binding;MF:tRNA-dihydrouridine47 synthase activity;CC:nuclear periphery	K05544	DUS3					TNY20104.1	tRNA-dihydrouridine synthase 3 [Rhodotorula diobovata]	sp|A8NZY7|DUS3_COPC7	tRNA-dihydrouridine(47) synthase [NAD(P)(+)] OS=Coprinopsis cinerea (strain Okayama-7 / 130 / ATCC MYA-4618 / FGSC 9003) OX=240176 GN=DUS3 PE=3 SV=1	PF01207.19	Dus	Dihydrouridine synthase (Dus
EVM0004612	GO:0005737;GO:0000289;GO:0004519;GO:0005634;GO:0004535;GO:0000932;GO:0030015;GO:0046872	cellular_component;biological_process;molecular_function;cellular_component;molecular_function;cellular_component;cellular_component;molecular_function	CC:cytoplasm;BP:nuclear-transcribed mRNA poly(A) tail shortening;MF:endonuclease activity;CC:nucleus;MF:poly(A)-specific ribonuclease activity;CC:cytoplasmic mRNA processing body;CC:CCR4-NOT core complex;MF:metal ion binding	K12603	CNOT6, CCR4	map03018	RNA degradation	COG5239	A:RNA processing and modification	TNY19399.1	Endonuclease/exonuclease/phosphatase [Rhodotorula diobovata]	sp|Q4P9T3|CCR4_USTMA	CCR4-Not complex 3'-5'-exoribonuclease subunit Ccr4 OS=Ustilago maydis (strain 521 / FGSC 9021) OX=237631 GN=CCR4 PE=3 SV=1	PF03372.25;PF12799.9;PF13855.8	Exo_endo_phos;LRR_4;LRR_8	Endonuclease/Exonuclease/phosphatase family;Leucine Rich repeats (2 copies;Leucine rich repeat
EVM0002758										TNY24490.1	Proteophosphoglycan ppg4 [Rhodotorula diobovata]			PF08213.13	DUF1713	Mitochondrial domain of unknown function (DUF1713
EVM0001753	GO:0022627;GO:0008080;GO:0003735;GO:0003723;GO:0006412;GO:0015935	cellular_component;molecular_function;molecular_function;molecular_function;biological_process;cellular_component	CC:cytosolic small ribosomal subunit;MF:N-acetyltransferase activity;MF:structural constituent of ribosome;MF:RNA binding;BP:translation;CC:small ribosomal subunit	K02969	RP-S20e, RPS20	map03010	Ribosome	COG0051	J:Translation, ribosomal structure and biogenesis	TNY22457.1	ribosomal protein S10 domain-containing protein [Rhodotorula diobovata]	sp|O74893|RS20_SCHPO	40S ribosomal protein S20 OS=Schizosaccharomyces pombe (strain 972 / ATCC 24843) OX=284812 GN=rps20 PE=1 SV=1	PF00338.24	Ribosomal_S10	Ribosomal protein S10p/S20e
EVM0006361	GO:0035091;GO:0015031	molecular_function;biological_process	MF:phosphatidylinositol binding;BP:protein transport							XP_018272517.1	uncharacterized protein RHOBADRAFT_52472 [Rhodotorula graminis WP1]
EVM0006114	GO:0016787;GO:0042555;GO:0016021;GO:0006270;GO:0005524;GO:0003677;GO:0003678;GO:0005634;GO:0051301	molecular_function;cellular_component;cellular_component;biological_process;molecular_function;molecular_function;molecular_function;cellular_component;biological_process	MF:hydrolase activity;CC:MCM complex;CC:integral component of membrane;BP:DNA replication initiation;MF:ATP binding;MF:DNA binding;MF:DNA helicase activity;CC:nucleus;BP:cell division							XP_018268831.1	uncharacterized protein RHOBADRAFT_66838 [Rhodotorula graminis WP1]
EVM0000201								ENOG410ZUCI	K:Transcription	XP_018273229.1	uncharacterized protein RHOBADRAFT_52123 [Rhodotorula graminis WP1]
EVM0004095	GO:0016787	molecular_function	MF:hydrolase activity							XP_018274486.1	uncharacterized protein RHOBADRAFT_65922 [Rhodotorula graminis WP1]	sp|Q503Y4|OVCA2_DANRE	Esterase OVCA2 OS=Danio rerio OX=7955 GN=ovca2 PE=2 SV=1	PF03959.15	FSH1	Serine hydrolase (FSH1
EVM0001236										XP_018273432.1	uncharacterized protein RHOBADRAFT_41376 [Rhodotorula graminis WP1]
EVM0007129										XP_018270315.1	uncharacterized protein RHOBADRAFT_44751 [Rhodotorula graminis WP1]
EVM0006174	GO:0016021	cellular_component	CC:integral component of membrane							XP_018272156.1	uncharacterized protein RHOBADRAFT_53094 [Rhodotorula graminis WP1]
EVM0005411	GO:0006457;GO:0010619;GO:0051082;GO:0016887;GO:0140453;GO:0031048;GO:0061077;GO:0005524	biological_process;biological_process;molecular_function;molecular_function;cellular_component;biological_process;biological_process;molecular_function	BP:protein folding;BP:adenylate cyclase-activating glucose-activated G-protein coupled receptor signaling pathway;MF:unfolded protein binding;MF:ATPase activity;CC:protein aggregate center;BP:chromatin silencing by small RNA;BP:chaperone-mediated protein folding;MF:ATP binding	K04079	HSP90A, htpG	map04141	Protein processing in endoplasmic reticulum			XP_018271478.1	uncharacterized protein RHOBADRAFT_65013 [Rhodotorula graminis WP1]	sp|P46598|HSP90_CANAL	Heat shock protein 90 homolog OS=Candida albicans (strain SC5314 / ATCC MYA-2876) OX=237561 GN=HSP90 PE=1 SV=1	PF00183.20;PF16211.7;PF02518.28;PF13589.8	HSP90;Histone_H2A_C;HATPase_c;HATPase_c_3	Hsp90 protein;C-terminus of histone H2A;Histidine kinase-, DNA gyrase B-, and HSP90-like ATPase;Histidine kinase-, DNA gyrase B-, and HSP90-like ATPase
EVM0000807	GO:0090173;GO:0051321	biological_process;biological_process	BP:regulation of synaptonemal complex assembly;BP:meiotic cell cycle							XP_018269645.1	uncharacterized protein RHOBADRAFT_54798 [Rhodotorula graminis WP1]			PF08631.12	SPO22	Meiosis protein SPO22/ZIP4 like
EVM0006093	GO:0015031;GO:0033180;GO:0016021;GO:0055085;GO:0015078	biological_process;cellular_component;cellular_component;biological_process;molecular_function	BP:protein transport;CC:proton-transporting V-type ATPase, V1 domain;CC:integral component of membrane;BP:transmembrane transport;MF:hydrogen ion transmembrane transporter activity					ENOG410XNZC	S:Function unknown	XP_018270263.1	uncharacterized protein RHOBADRAFT_54064 [Rhodotorula graminis WP1]	sp|O04514|OPT2_ARATH	Oligopeptide transporter 2 OS=Arabidopsis thaliana OX=3702 GN=OPT2 PE=2 SV=2	PF03169.17	OPT	OPT oligopeptide transporter protein
EVM0003444	GO:0005634;GO:0046872;GO:0007165	cellular_component;molecular_function;biological_process	CC:nucleus;MF:metal ion binding;BP:signal transduction							XP_016269414.1	hypothetical protein RHTO_06520 [Rhodotorula toruloides NP11]
EVM0000696	GO:0016021	cellular_component	CC:integral component of membrane							TNY18451.1	hypothetical protein DMC30DRAFT_426549 [Rhodotorula diobovata]			PF20152.1	DUF6534	Family of unknown function (DUF6534
EVM0003022	GO:0016021;GO:0016301	cellular_component;molecular_function	CC:integral component of membrane;MF:kinase activity							KWU43042.1	hypothetical protein RHOSPDRAFT_35430 [Rhodotorula sp. JG-1b]	sp|E6R3N7|LCL2_CRYGW	Long chronological lifespan protein 2 OS=Cryptococcus gattii serotype B (strain WM276 / ATCC MYA-4071) OX=367775 GN=LCL2 PE=3 SV=1
EVM0000526	GO:0006355;GO:0008134;GO:0005730;GO:0016021;GO:0003677	biological_process;molecular_function;cellular_component;cellular_component;molecular_function	BP:regulation of transcription, DNA-templated;MF:transcription factor binding;CC:nucleolus;CC:integral component of membrane;MF:DNA binding	K02331	POL5, MYBBP1A					XP_018271801.1	uncharacterized protein RHOBADRAFT_52782 [Rhodotorula graminis WP1]	sp|O60094|DPO5_SCHPO	rDNA transcriptional regulator pol5 OS=Schizosaccharomyces pombe (strain 972 / ATCC 24843) OX=284812 GN=pol5 PE=1 SV=2	PF04931.15;PF13472.8	DNA_pol_phi;Lipase_GDSL_2	DNA polymerase phi;GDSL-like Lipase/Acylhydrolase family
EVM0004810	GO:0005634;GO:0042254	cellular_component;biological_process	CC:nucleus;BP:ribosome biogenesis	K14852	RRS1			COG5225	J:Translation, ribosomal structure and biogenesis	XP_018272302.1	uncharacterized protein RHOBADRAFT_25295 [Rhodotorula graminis WP1]	sp|Q9CYH6|RRS1_MOUSE	Ribosome biogenesis regulatory protein homolog OS=Mus musculus OX=10090 GN=Rrs1 PE=1 SV=1	PF04939.14	RRS1	Ribosome biogenesis regulatory protein (RRS1
EVM0002387	GO:0016021;GO:0140209;GO:0008324;GO:0006882;GO:0005789;GO:0000329;GO:0005385;GO:0098849;GO:0006877	cellular_component;biological_process;molecular_function;biological_process;cellular_component;cellular_component;molecular_function;biological_process;biological_process	CC:integral component of membrane;BP:zinc ion import into endoplasmic reticulum;MF:cation transmembrane transporter activity;BP:cellular zinc ion homeostasis;CC:endoplasmic reticulum membrane;CC:fungal-type vacuole membrane;MF:zinc ion transmembrane transporter activity;BP:cellular detoxification of cadmium ion;BP:cellular cobalt ion homeostasis	K14688	SLC30A1, ZNT1			COG1230	P:Inorganic ion transport and metabolism	XP_018270140.1	uncharacterized protein RHOBADRAFT_7748, partial [Rhodotorula graminis WP1]	sp|P20107|ZRC1_YEAST	Zinc/cadmium resistance protein OS=Saccharomyces cerevisiae (strain ATCC 204508 / S288c) OX=559292 GN=ZRC1 PE=1 SV=2	PF01545.23;PF16916.7	Cation_efflux;ZT_dimer	Cation efflux family;Dimerisation domain of Zinc Transporter
EVM0006454										TNY19552.1	hypothetical protein DMC30DRAFT_300978 [Rhodotorula diobovata]
EVM0002665	GO:0016021	cellular_component	CC:integral component of membrane							XP_018268883.1	uncharacterized protein RHOBADRAFT_55510 [Rhodotorula graminis WP1]
EVM0004870	GO:0003824;GO:0004300	molecular_function;molecular_function	MF:catalytic activity;MF:enoyl-CoA hydratase activity	K07511	ECHS1	map00310;map00640;map00062;map00650;map00380;map00071;map00280;map00410	Lysine degradation;Propanoate metabolism;Fatty acid elongation;Butanoate metabolism;Tryptophan metabolism;Fatty acid degradation;Valine, leucine and isoleucine degradation;beta-Alanine metabolism	COG1024	I:Lipid transport and metabolism	XP_018269620.1	uncharacterized protein RHOBADRAFT_48726 [Rhodotorula graminis WP1]	sp|Q1ZXF1|ECHM_DICDI	Probable enoyl-CoA hydratase, mitochondrial OS=Dictyostelium discoideum OX=44689 GN=echs1 PE=3 SV=1	PF00378.22;PF16113.7;PF01343.20	ECH_1;ECH_2;Peptidase_S49	Enoyl-CoA hydratase/isomerase;Enoyl-CoA hydratase/isomerase;Peptidase family S49
EVM0002206	GO:0004714;GO:0004712;GO:0106311;GO:0005524;GO:0106310	molecular_function;molecular_function;deleted;molecular_function;deleted	MF:transmembrane receptor protein tyrosine kinase activity;MF:protein serine/threonine/tyrosine kinase activity;UN:old GO;MF:ATP binding;UN:old GO	K18669	DYRK2_3_4	map04111	Cell cycle - yeast			TNY21421.1	kinase-like domain-containing protein [Rhodotorula diobovata]	sp|Q09690|POM1_SCHPO	DYRK-family kinase pom1 OS=Schizosaccharomyces pombe (strain 972 / ATCC 24843) OX=284812 GN=pom1 PE=1 SV=1	PF00069.27;PF07714.19;PF03109.18	Pkinase;PK_Tyr_Ser-Thr;ABC1	Protein kinase domain;Protein tyrosine and serine/threonine kinase;ABC1 atypical kinase-like domain
EVM0001065	GO:0006857;GO:1904680;GO:0016021;GO:0006749;GO:0005886	biological_process;molecular_function;cellular_component;biological_process;cellular_component	BP:oligopeptide transport;MF:peptide transmembrane transporter activity;CC:integral component of membrane;BP:glutathione metabolic process;CC:plasma membrane	K03305	TC.POT			COG3104	E:Amino acid transport and metabolism	KAG1255615.1	hypothetical protein G6F68_010216 [Rhizopus microsporus]	sp|P94408|YCLF_BACSU	Uncharacterized transporter YclF OS=Bacillus subtilis (strain 168) OX=224308 GN=yclF PE=3 SV=2	PF00854.23;PF07690.18	PTR2;MFS_1	POT family;Major Facilitator Superfamily
EVM0006375	GO:0005634;GO:0046982;GO:0000786;GO:0003677	cellular_component;molecular_function;cellular_component;molecular_function	CC:nucleus;MF:protein heterodimerization activity;CC:nucleosome;MF:DNA binding	K11253	H3			COG2036	B:Chromatin structure and dynamics	XP_016270769.1	histone H3 [Rhodotorula toruloides NP11]	sp|Q4PB04|H32_USTMA	Histone H3.2 OS=Ustilago maydis (strain 521 / FGSC 9021) OX=237631 GN=HHT2 PE=3 SV=3	PF00125.26;PF15630.8;PF15511.8;PF00808.25;PF15715.7	Histone;CENP-S;CENP-T_C;CBFD_NFYB_HMF;PAF	Core histone H2A/H2B/H3/H4;CENP-S protein;Centromere kinetochore component CENP-T histone fold;Histone-like transcription factor (CBF/NF-Y) and archaeal histone;PCNA-associated factor histone like domain
EVM0001983														PF01541.26	GIY-YIG	GIY-YIG catalytic domain
EVM0006126	GO:0016021	cellular_component	CC:integral component of membrane							XP_018268070.1	uncharacterized protein RHOBADRAFT_56157, partial [Rhodotorula graminis WP1]
EVM0004500	GO:0005524;GO:0004672	molecular_function;molecular_function	MF:ATP binding;MF:protein kinase activity	K23469	CLB2	map04111;map04011	Cell cycle - yeast;MAPK signaling pathway - yeast			TNY22045.1	G2/mitotic-specific cyclin 3 [Rhodotorula diobovata]	sp|P10815|CG23_SCHPO	G2/mitotic-specific cyclin cdc13 OS=Schizosaccharomyces pombe (strain 972 / ATCC 24843) OX=284812 GN=cdc13 PE=1 SV=1	PF00134.25;PF02984.21	Cyclin_N;Cyclin_C	Cyclin, N-terminal domain;Cyclin, C-terminal domain
EVM0004155	GO:0016787;GO:0005634;GO:0046982;GO:0006352	molecular_function;cellular_component;molecular_function;biological_process	MF:hydrolase activity;CC:nucleus;MF:protein heterodimerization activity;BP:DNA-templated transcription, initiation					ENOG4111JYH	S:Function unknown	XP_018270066.1	uncharacterized protein RHOBADRAFT_45313 [Rhodotorula graminis WP1]	sp|Q29BR3|LOVG_DROPS	Esterase GA18864 OS=Drosophila pseudoobscura pseudoobscura OX=46245 GN=GA18864 PE=3 SV=1	PF03959.15	FSH1	Serine hydrolase (FSH1
EVM0007433	GO:0007076;GO:0000796;GO:0051301	biological_process;cellular_component;biological_process	BP:mitotic chromosome condensation;CC:condensin complex;BP:cell division	K06678	YCG1, CAPG	map04111	Cell cycle - yeast	COG5218;COG5218	B:Chromatin structure and dynamics;D:Cell cycle control, cell division, chromosome partitioning	XP_018272970.1	uncharacterized protein RHOBADRAFT_42134 [Rhodotorula graminis WP1]	sp|Q10429|CND3_SCHPO	Condensin complex subunit 3 OS=Schizosaccharomyces pombe (strain 972 / ATCC 24843) OX=284812 GN=cnd3 PE=1 SV=1	PF12719.9;PF13646.8	Cnd3;HEAT_2	Nuclear condensing complex subunits, C-term domain;HEAT repeats
EVM0001470	GO:0016021;GO:0005216	cellular_component;molecular_function	CC:integral component of membrane;MF:ion channel activity							XP_018267795.1	uncharacterized protein RHOBADRAFT_47450 [Rhodotorula graminis WP1]	sp|Q5A2J7|YVC1_CANAL	Calcium channel YVC1 OS=Candida albicans (strain SC5314 / ATCC MYA-2876) OX=237561 GN=YVC1 PE=2 SV=2	PF00520.33	Ion_trans	Ion transport protein
EVM0003325				K05596	iciA			COG0583	K:Transcription	KAG1468515.1	hypothetical protein G6F57_012566 [Rhizopus oryzae]	sp|P70773|ARGP_AERSA	HTH-type transcriptional regulator ArgP OS=Aeromonas salmonicida OX=645 GN=argP PE=3 SV=1	PF00126.29;PF00440.25;PF03466.22	HTH_1;TetR_N;LysR_substrate	Bacterial regulatory helix-turn-helix protein, lysR family;Bacterial regulatory proteins, tetR family;LysR substrate binding domain
EVM0000797										XP_018273151.1	uncharacterized protein RHOBADRAFT_52057 [Rhodotorula graminis WP1]
EVM0005030	GO:0006782;GO:0004655;GO:0046872	biological_process;molecular_function;molecular_function	BP:protoporphyrinogen IX biosynthetic process;MF:porphobilinogen synthase activity;MF:metal ion binding					ENOG410XSE4	S:Function unknown	KAG0193372.1	hypothetical protein DFQ28_005602 [Apophysomyces sp. BC1034]	sp|P45622|HEM2_BRADU	Delta-aminolevulinic acid dehydratase OS=Bradyrhizobium diazoefficiens (strain JCM 10833 / BCRC 13528 / IAM 13628 / NBRC 14792 / USDA 110) OX=224911 GN=hemB PE=1 SV=1	PF00490.23	ALAD	Delta-aminolevulinic acid dehydratase
EVM0001597	GO:0000959;GO:0005739	biological_process;cellular_component	BP:mitochondrial RNA metabolic process;CC:mitochondrion							XP_018273605.1	uncharacterized protein RHOBADRAFT_51396 [Rhodotorula graminis WP1]	sp|O74832|PT127_SCHPO	mRNA degradation protein pet127, mitochondrial OS=Schizosaccharomyces pombe (strain 972 / ATCC 24843) OX=284812 GN=pet127 PE=3 SV=1	PF08634.12	Pet127	Mitochondrial protein Pet127
EVM0005430	GO:0016787;GO:0016021	molecular_function;cellular_component	MF:hydrolase activity;CC:integral component of membrane	K24083	ABHD13			COG1073	S:Function unknown	XP_018270100.1	uncharacterized protein RHOBADRAFT_37908 [Rhodotorula graminis WP1]	sp|P54069|BEM46_SCHPO	Protein bem46 OS=Schizosaccharomyces pombe (strain 972 / ATCC 24843) OX=284812 GN=bem46 PE=2 SV=3	PF12146.10;PF00561.22;PF05448.14;PF12697.9;PF08840.13	Hydrolase_4;Abhydrolase_1;AXE1;Abhydrolase_6;BAAT_C	Serine aminopeptidase, S33;alpha/beta hydrolase fold;Acetyl xylan esterase (AXE1;Alpha/beta hydrolase family;BAAT / Acyl-CoA thioester hydrolase C terminal
EVM0005510	GO:0016021;GO:0006807;GO:0016746;GO:0005730	cellular_component;biological_process;molecular_function;cellular_component	CC:integral component of membrane;BP:nitrogen compound metabolic process;MF:transferase activity, transferring acyl groups;CC:nucleolus							XP_018269625.1	uncharacterized protein RHOBADRAFT_54782 [Rhodotorula graminis WP1]
EVM0002941	GO:0005634	cellular_component	CC:nucleus							XP_018272795.1	uncharacterized protein RHOBADRAFT_51743 [Rhodotorula graminis WP1]
EVM0005383	GO:0016021	cellular_component	CC:integral component of membrane							TNY20798.1	hypothetical protein DMC30DRAFT_233089 [Rhodotorula diobovata]
EVM0007109	GO:0009092;GO:0004413;GO:0005524;GO:0009088	biological_process;molecular_function;molecular_function;biological_process	BP:homoserine metabolic process;MF:homoserine kinase activity;MF:ATP binding;BP:threonine biosynthetic process	K00872	thrB	map00260	Glycine, serine and threonine metabolism			XP_018270368.1	uncharacterized protein RHOBADRAFT_54160 [Rhodotorula graminis WP1]	sp|P17423|KHSE_YEAST	Homoserine kinase OS=Saccharomyces cerevisiae (strain ATCC 204508 / S288c) OX=559292 GN=THR1 PE=1 SV=4	PF00288.28;PF08544.15	GHMP_kinases_N;GHMP_kinases_C	GHMP kinases N terminal domain;GHMP kinases C terminal
EVM0005173				K02014	TC.FEV.OM			COG4771;COG1629	P:Inorganic ion transport and metabolism;P:Inorganic ion transport and metabolism	KAE8237386.1	hypothetical protein A4X03_0g9133, partial [Tilletia caries]	sp|A4WG45|BTUB_ENT38	Vitamin B12 transporter BtuB OS=Enterobacter sp. (strain 638) OX=399742 GN=btuB PE=3 SV=2	PF00593.26;PF07715.17	TonB_dep_Rec;Plug	TonB dependent receptor;TonB-dependent Receptor Plug Domain
EVM0004120	GO:0015074;GO:0016740;GO:0016021;GO:0003723	biological_process;molecular_function;cellular_component;molecular_function	BP:DNA integration;MF:transferase activity;CC:integral component of membrane;MF:RNA binding	K03377	CASD1					XP_018268817.1	uncharacterized protein RHOBADRAFT_29430 [Rhodotorula graminis WP1]	sp|P0CM57|CAS1_CRYNB	Probable O-acetyltransferase CAS1 OS=Cryptococcus neoformans var. neoformans serotype D (strain B-3501A) OX=283643 GN=CAS1 PE=3 SV=1	PF07779.14	Cas1_AcylT	10 TM Acyl Transferase domain found in Cas1p
EVM0000787	GO:0000113;GO:0070449;GO:0006511;GO:0070911;GO:0003746;GO:0031463;GO:0004842	cellular_component;cellular_component;biological_process;biological_process;molecular_function;cellular_component;molecular_function	CC:nucleotide-excision repair factor 4 complex;CC:elongin complex;BP:ubiquitin-dependent protein catabolic process;BP:global genome nucleotide-excision repair;MF:translation elongation factor activity;CC:Cul3-RING ubiquitin ligase complex;MF:ubiquitin-protein transferase activity	K03872	ELOC, TCEB1	map04120	Ubiquitin mediated proteolysis	ENOG41123WR	K:Transcription	XP_018267621.1	uncharacterized protein RHOBADRAFT_47753 [Rhodotorula graminis WP1]	sp|Q2KII4|ELOC_BOVIN	Elongin-C OS=Bos taurus OX=9913 GN=ELOC PE=1 SV=1	PF03931.17	Skp1_POZ	Skp1 family, tetramerisation domain
EVM0004356	GO:0016021;GO:0055085	cellular_component;biological_process	CC:integral component of membrane;BP:transmembrane transport							TNY18828.1	hypothetical protein DMC30DRAFT_402140 [Rhodotorula diobovata]
EVM0000504	GO:0008168;GO:0032259;GO:0008033	molecular_function;biological_process;biological_process	MF:methyltransferase activity;BP:methylation;BP:tRNA processing	K15445	TRMT10, TRM10, RG9MTD					XP_018274000.1	uncharacterized protein RHOBADRAFT_50474 [Rhodotorula graminis WP1]	sp|P0CS10|TRM10_CRYNJ	tRNA (guanine(9)-N1)-methyltransferase OS=Cryptococcus neoformans var. neoformans serotype D (strain JEC21 / ATCC MYA-565) OX=214684 GN=TRM10 PE=3 SV=1	PF01746.23	tRNA_m1G_MT	tRNA (Guanine-1)-methyltransferase
EVM0004692										XP_018273882.1	uncharacterized protein RHOBADRAFT_51635 [Rhodotorula graminis WP1]
EVM0006249	GO:0016021	cellular_component	CC:integral component of membrane							XP_018270759.1	uncharacterized protein RHOBADRAFT_53665 [Rhodotorula graminis WP1]
EVM0002770	GO:0016787	molecular_function	MF:hydrolase activity							TNY23524.1	Alpha/Beta hydrolase protein [Rhodotorula diobovata]	sp|P16386|LIPS_BOVIN	Hormone-sensitive lipase OS=Bos taurus OX=9913 GN=LIPE PE=1 SV=2	PF07859.15	Abhydrolase_3	alpha/beta hydrolase fold
EVM0004709	GO:0003887;GO:0016021;GO:0003684;GO:0006281	molecular_function;cellular_component;molecular_function;biological_process	MF:DNA-directed DNA polymerase activity;CC:integral component of membrane;MF:damaged DNA binding;BP:DNA repair	K20318	SYS1					XP_018270566.1	uncharacterized protein RHOBADRAFT_45006 [Rhodotorula graminis WP1]	sp|Q8N2H4|SYS1_HUMAN	Protein SYS1 homolog OS=Homo sapiens OX=9606 GN=SYS1 PE=1 SV=1	PF09801.11	SYS1	Integral membrane protein S linking to the trans Golgi network
EVM0006194										XP_018274447.1	uncharacterized protein RHOBADRAFT_50871 [Rhodotorula graminis WP1]
EVM0001406	GO:0016021	cellular_component	CC:integral component of membrane							XP_018271207.1	uncharacterized protein RHOBADRAFT_53176 [Rhodotorula graminis WP1]
EVM0000316	GO:0003723	molecular_function	MF:RNA binding	K14837	NOP12					XP_018271386.1	uncharacterized protein RHOBADRAFT_53326 [Rhodotorula graminis WP1]	sp|Q5BDC8|NOP12_EMENI	Nucleolar protein 12 OS=Emericella nidulans (strain FGSC A4 / ATCC 38163 / CBS 112.46 / NRRL 194 / M139) OX=227321 GN=nop12 PE=3 SV=1
EVM0003382	GO:0008270;GO:0003676	molecular_function;molecular_function	MF:zinc ion binding;MF:nucleic acid binding							XP_016274536.1	cellular nucleic acid-binding protein [Rhodotorula toruloides NP11]			PF00098.25	zf-CCHC	Zinc knuckle
EVM0001587	GO:0032040;GO:0006364;GO:0005730	cellular_component;biological_process;cellular_component	CC:small-subunit processome;BP:rRNA processing;CC:nucleolus	K14567	UTP14	map03008	Ribosome biogenesis in eukaryotes			XP_018270871.1	uncharacterized protein RHOBADRAFT_53759 [Rhodotorula graminis WP1]	sp|P87137|YDM6_SCHPO	Uncharacterized protein C57A7.06 OS=Schizosaccharomyces pombe (strain 972 / ATCC 24843) OX=284812 GN=SPAC57A7.06 PE=1 SV=1	PF04615.15	Utp14	Utp14 protein
EVM0000275	GO:0031683;GO:0005834;GO:0003924;GO:0001664;GO:0007186;GO:0005525	molecular_function;cellular_component;molecular_function;molecular_function;biological_process;molecular_function	MF:G-protein beta/gamma-subunit complex binding;CC:heterotrimeric G-protein complex;MF:GTPase activity;MF:G-protein coupled receptor binding;BP:G-protein coupled receptor signaling pathway;MF:GTP binding	K04630	GNAI	map04113	Meiosis - yeast	ENOG410XNVQ	S:Function unknown	TNY21081.1	heterotrimeric G-protein alpha subunit (G-alpha, GPA3) [Rhodotorula diobovata]	sp|P0CN97|GPA1_CRYNB	Guanine nucleotide-binding protein subunit alpha OS=Cryptococcus neoformans var. neoformans serotype D (strain B-3501A) OX=283643 GN=GPA1 PE=3 SV=1	PF00503.22;PF00025.23	G-alpha;Arf	G-protein alpha subunit;ADP-ribosylation factor family
EVM0002273	GO:0016021;GO:0030246;GO:0016051;GO:0003824;GO:0042597;GO:0005886;GO:0016758	cellular_component;molecular_function;biological_process;molecular_function;cellular_component;cellular_component;molecular_function	CC:integral component of membrane;MF:carbohydrate binding;BP:carbohydrate biosynthetic process;MF:catalytic activity;CC:periplasmic space;CC:plasma membrane;MF:transferase activity, transferring hexosyl groups	K03670	mdoG			COG3131	P:Inorganic ion transport and metabolism	KAG1270530.1	hypothetical protein G6F65_013046 [Rhizopus oryzae]	sp|B2FU50|OPGD_STRMK	Glucans biosynthesis protein D OS=Stenotrophomonas maltophilia (strain K279a) OX=522373 GN=opgD PE=3 SV=1	PF04349.14	MdoG	Periplasmic glucan biosynthesis protein, MdoG
EVM0006255	GO:0032259;GO:0019752;GO:0004451;GO:0046421;GO:0005739;GO:0008168;GO:0046872;GO:0006412	biological_process;biological_process;molecular_function;molecular_function;cellular_component;molecular_function;molecular_function;biological_process	BP:methylation;BP:carboxylic acid metabolic process;MF:isocitrate lyase activity;MF:methylisocitrate lyase activity;CC:mitochondrion;MF:methyltransferase activity;MF:metal ion binding;BP:translation	K01637	E4.1.3.1, aceA	map00630	Glyoxylate and dicarboxylate metabolism	COG2224	C:Energy production and conversion	XP_018273556.1	uncharacterized protein RHOBADRAFT_33664 [Rhodotorula graminis WP1]	sp|Q6BZP5|ACEB_YARLI	2-methylisocitrate lyase, mitochondrial OS=Yarrowia lipolytica (strain CLIB 122 / E 150) OX=284591 GN=YALI0F31999g PE=1 SV=1	PF00463.23;PF13714.8	ICL;PEP_mutase	Isocitrate lyase family;Phosphoenolpyruvate phosphomutase
EVM0003264	GO:0030659;GO:0016021;GO:0031966;GO:0000139	cellular_component;cellular_component;cellular_component;cellular_component	CC:cytoplasmic vesicle membrane;CC:integral component of membrane;CC:mitochondrial membrane;CC:Golgi membrane	K21141	ATG27	map04138	Autophagy - yeast			XP_018267879.1	uncharacterized protein RHOBADRAFT_56438 [Rhodotorula graminis WP1]	sp|Q6CBS9|ATG27_YARLI	Autophagy-related protein 27 OS=Yarrowia lipolytica (strain CLIB 122 / E 150) OX=284591 GN=ATG27 PE=3 SV=1	PF09451.12	ATG27	Autophagy-related protein 27
EVM0002257	GO:0003676	molecular_function	MF:nucleic acid binding							TNY19122.1	hypothetical protein DMC30DRAFT_354400 [Rhodotorula diobovata]			PF12923.9	RRP7	Ribosomal RNA-processing protein 7 (RRP7) C-terminal domain
EVM0004263	GO:0030976;GO:0016021;GO:0000287;GO:0016831;GO:0005789;GO:0046872	molecular_function;cellular_component;molecular_function;molecular_function;cellular_component;molecular_function	MF:thiamine pyrophosphate binding;CC:integral component of membrane;MF:magnesium ion binding;MF:carboxy-lyase activity;CC:endoplasmic reticulum membrane;MF:metal ion binding	K01568	PDC, pdc	map00010	Glycolysis / Gluconeogenesis			XP_018272070.1	uncharacterized protein RHOBADRAFT_43458 [Rhodotorula graminis WP1]	sp|O42873|PDC4_SCHPO	Putative pyruvate decarboxylase C3G9.11c OS=Schizosaccharomyces pombe (strain 972 / ATCC 24843) OX=284812 GN=SPAC3G9.11c PE=3 SV=1	PF02776.20;PF02775.23;PF00205.24	TPP_enzyme_N;TPP_enzyme_C;TPP_enzyme_M	Thiamine pyrophosphate enzyme, N-terminal TPP binding domain;Thiamine pyrophosphate enzyme, C-terminal TPP binding domain;Thiamine pyrophosphate enzyme, central domain
EVM0007300	GO:0016853	molecular_function	MF:isomerase activity					COG1082	G:Carbohydrate transport and metabolism	XP_018271601.1	uncharacterized protein RHOBADRAFT_26896 [Rhodotorula graminis WP1]	sp|P07046|3SHD_NEUCR	3-dehydroshikimate dehydratase OS=Neurospora crassa (strain ATCC 24698 / 74-OR23-1A / CBS 708.71 / DSM 1257 / FGSC 987) OX=367110 GN=qa-4 PE=4 SV=1	PF01261.26	AP_endonuc_2	Xylose isomerase-like TIM barrel
EVM0000153	GO:0016887;GO:0005524	molecular_function;molecular_function	MF:ATPase activity;MF:ATP binding					COG0443	O:Posttranslational modification, protein turnover, chaperones	XP_018271362.1	uncharacterized protein RHOBADRAFT_36168 [Rhodotorula graminis WP1]	sp|P87142|YDMC_SCHPO	Heat shock protein 70 homolog C57A7.12 OS=Schizosaccharomyces pombe (strain 972 / ATCC 24843) OX=284812 GN=SPAC57A7.12 PE=1 SV=3	PF00012.22;PF06723.15	HSP70;MreB_Mbl	Hsp70 protein;MreB/Mbl protein
EVM0004560
EVM0004715	GO:0008235;GO:0046872;GO:0016603	molecular_function;molecular_function;molecular_function	MF:metalloexopeptidase activity;MF:metal ion binding;MF:glutaminyl-peptide cyclotransferase activity	K00683	QPCT					XP_018272020.1	uncharacterized protein RHOBADRAFT_43403 [Rhodotorula graminis WP1]	sp|B7QK46|QPCT_IXOSC	Glutaminyl-peptide cyclotransferase OS=Ixodes scapularis OX=6945 GN=Qptc PE=1 SV=1	PF04389.19	Peptidase_M28	Peptidase family M28
EVM0007320	GO:1990939;GO:0008017;GO:0007018;GO:0004672;GO:0005874;GO:0005524	molecular_function;molecular_function;biological_process;molecular_function;cellular_component;molecular_function	MF:ATP-dependent microtubule motor activity;MF:microtubule binding;BP:microtubule-based movement;MF:protein kinase activity;CC:microtubule;MF:ATP binding	K11498	CENPE					XP_018269266.1	uncharacterized protein RHOBADRAFT_54995 [Rhodotorula graminis WP1]	sp|B9FFA3|KN7E_ORYSJ	Kinesin-like protein KIN-7E, chloroplastic OS=Oryza sativa subsp. japonica OX=39947 GN=KIN7E PE=3 SV=2	PF00225.25;PF16796.7;PF14932.8	Kinesin;Microtub_bd;HAUS-augmin3	Kinesin motor domain;Microtubule binding;HAUS augmin-like complex subunit 3
EVM0004400	GO:0005730;GO:0030687;GO:0005654;GO:0000463;GO:0000466;GO:0043021	cellular_component;cellular_component;cellular_component;biological_process;biological_process;molecular_function	CC:nucleolus;CC:preribosome, large subunit precursor;CC:nucleoplasm;BP:maturation of LSU-rRNA from tricistronic rRNA transcript (SSU-rRNA, 5.8S rRNA, LSU-rRNA;BP:maturation of 5.8S rRNA from tricistronic rRNA transcript (SSU-rRNA, 5.8S rRNA, LSU-rRNA;MF:ribonucleoprotein complex binding	K14843	PES1, NOP7					XP_018270436.1	uncharacterized protein RHOBADRAFT_37392 [Rhodotorula graminis WP1]	sp|A8Q1F0|PESC_MALGO	Pescadillo homolog OS=Malassezia globosa (strain ATCC MYA-4612 / CBS 7966) OX=425265 GN=NOP7 PE=3 SV=1	PF06732.13;PF16589.7;PF00533.28	Pescadillo_N;BRCT_2;BRCT	Pescadillo N-terminus;BRCT domain, a BRCA1 C-terminus domain;BRCA1 C Terminus (BRCT) domain
EVM0000177	GO:0005694;GO:0051276;GO:0005524	cellular_component;biological_process;molecular_function	CC:chromosome;BP:chromosome organization;MF:ATP binding							XP_018271570.1	uncharacterized protein RHOBADRAFT_53492 [Rhodotorula graminis WP1]
EVM0007440	GO:0016021	cellular_component	CC:integral component of membrane							XP_018272498.1	uncharacterized protein RHOBADRAFT_25518, partial [Rhodotorula graminis WP1]	sp|O14244|YELD_SCHPO	Uncharacterized membrane protein C6F6.13c OS=Schizosaccharomyces pombe (strain 972 / ATCC 24843) OX=284812 GN=SPAC6F6.13c PE=3 SV=1	PF05277.14	DUF726	Protein of unknown function (DUF726
EVM0005600	GO:0016567;GO:0005634;GO:0006281;GO:0003676;GO:0003677	biological_process;cellular_component;biological_process;molecular_function;molecular_function	BP:protein ubiquitination;CC:nucleus;BP:DNA repair;MF:nucleic acid binding;MF:DNA binding	K10610	DDB1	map04120;map03420	Ubiquitin mediated proteolysis;Nucleotide excision repair	ENOG410XPF6	L:Replication, recombination and repair	XP_018269377.1	uncharacterized protein RHOBADRAFT_55089 [Rhodotorula graminis WP1]	sp|Q9M0V3|DDB1A_ARATH	DNA damage-binding protein 1a OS=Arabidopsis thaliana OX=3702 GN=DDB1A PE=1 SV=1	PF10433.11;PF03178.17	MMS1_N;CPSF_A	Mono-functional DNA-alkylating methyl methanesulfonate N-term;CPSF A subunit region
EVM0004775										TNY19900.1	hypothetical protein DMC30DRAFT_417452 [Rhodotorula diobovata]
EVM0004783	GO:0006592;GO:0006526;GO:0008483;GO:0030170;GO:0005759;GO:0042450;GO:0003992	biological_process;biological_process;molecular_function;molecular_function;cellular_component;biological_process;molecular_function	BP:ornithine biosynthetic process;BP:arginine biosynthetic process;MF:transaminase activity;MF:pyridoxal phosphate binding;CC:mitochondrial matrix;BP:arginine biosynthetic process via ornithine;MF:N2-acetyl-L-ornithine	K00818	E2.6.1.11, argD	map00220	Arginine biosynthesis			XP_018270885.1	uncharacterized protein RHOBADRAFT_15451 [Rhodotorula graminis WP1]	sp|Q9P3I3|ARGD_NEUCR	Acetylornithine aminotransferase, mitochondrial OS=Neurospora crassa (strain ATCC 24698 / 74-OR23-1A / CBS 708.71 / DSM 1257 / FGSC 987) OX=367110 GN=arg-8 PE=3 SV=1	PF00202.23	Aminotran_3	Aminotransferase class-III
EVM0007541	GO:0016971	molecular_function	MF:flavin-linked sulfhydryl oxidase activity	K17783	ERV1, GFER, ALR					XP_018270581.1	uncharacterized protein RHOBADRAFT_54338 [Rhodotorula graminis WP1]	sp|P56213|ALR_MOUSE	FAD-linked sulfhydryl oxidase ALR OS=Mus musculus OX=10090 GN=Gfer PE=1 SV=2	PF04777.15	Evr1_Alr	Erv1 / Alr family
EVM0002999	GO:0016491	molecular_function	MF:oxidoreductase activity					ENOG410XQPQ	S:Function unknown	XP_018268166.1	uncharacterized protein RHOBADRAFT_66953 [Rhodotorula graminis WP1]	sp|F4J300|SDR5_ARATH	Short-chain dehydrogenase reductase 5 OS=Arabidopsis thaliana OX=3702 GN=SDR5 PE=3 SV=1	PF13561.8;PF00106.27;PF08659.12	adh_short_C2;adh_short;KR	Enoyl-(Acyl carrier protein) reductase;short chain dehydrogenase;KR domain
EVM0001059	GO:0016021;GO:0050660;GO:0016614	cellular_component;molecular_function;molecular_function	CC:integral component of membrane;MF:flavin adenine dinucleotide binding;MF:oxidoreductase activity, acting on CH-OH group of donors	K00108	betA, CHDH	map00260	Glycine, serine and threonine metabolism	COG2303	E:Amino acid transport and metabolism	XP_018272634.1	uncharacterized protein RHOBADRAFT_64774 [Rhodotorula graminis WP1]	sp|M5EAX2|GMCH_MALS4	GMC oxidoreductase family protein Mala s 12 OS=Malassezia sympodialis (strain ATCC 42132) OX=1230383 GN=MSY001_2108 PE=1 SV=1	PF00732.21;PF05199.15;PF07992.16;PF01266.26;PF05834.14;PF13450.8	GMC_oxred_N;GMC_oxred_C;Pyr_redox_2;DAO;Lycopene_cycl;NAD_binding_8	GMC oxidoreductase;GMC oxidoreductase;Pyridine nucleotide-disulphide oxidoreductase;FAD dependent oxidoreductase;Lycopene cyclase protein;NAD(P)-binding Rossmann-like domain
EVM0006235	GO:0030131;GO:0006886;GO:0016192	cellular_component;biological_process;biological_process	CC:clathrin adaptor complex;BP:intracellular protein transport;BP:vesicle-mediated transport	K12398	AP3M					XP_018272455.1	uncharacterized protein RHOBADRAFT_52417 [Rhodotorula graminis WP1]	sp|Q24K11|AP3M1_BOVIN	AP-3 complex subunit mu-1 OS=Bos taurus OX=9913 GN=AP3M1 PE=2 SV=1	PF00928.23	Adap_comp_sub	Adaptor complexes medium subunit family
EVM0002334	GO:0016787;GO:0005975;GO:0016829;GO:0003824;GO:0046873;GO:0046872;GO:0016874;GO:0016021;GO:0005524	molecular_function;biological_process;molecular_function;molecular_function;molecular_function;molecular_function;molecular_function;cellular_component;molecular_function	MF:hydrolase activity;BP:carbohydrate metabolic process;MF:lyase activity;MF:catalytic activity;MF:metal ion transmembrane transporter activity;MF:metal ion binding;MF:ligase activity;CC:integral component of membrane;MF:ATP binding	K07160	pxpA	map00480	Glutathione metabolism	COG1540	S:Function unknown	KAG1270548.1	hypothetical protein G6F65_013028 [Rhizopus oryzae]	sp|A1TSY0|PXPA_ACIAC	5-oxoprolinase subunit A OS=Acidovorax citrulli (strain AAC00-1) OX=397945 GN=pxpA PE=3 SV=1	PF03746.18	LamB_YcsF	LamB/YcsF family
EVM0002957	GO:0005856;GO:0005737;GO:0005874;GO:0008017;GO:0007018;GO:1990939;GO:0005524	cellular_component;cellular_component;cellular_component;molecular_function;biological_process;molecular_function;molecular_function	CC:cytoskeleton;CC:cytoplasm;CC:microtubule;MF:microtubule binding;BP:microtubule-based movement;MF:ATP-dependent microtubule motor activity;MF:ATP binding	K10402	KIF20					XP_018270257.1	uncharacterized protein RHOBADRAFT_54059 [Rhodotorula graminis WP1]	sp|Q29RT6|KI20A_BOVIN	Kinesin-like protein KIF20A OS=Bos taurus OX=9913 GN=KIF20A PE=2 SV=1	PF00225.25;PF16796.7	Kinesin;Microtub_bd	Kinesin motor domain;Microtubule binding
EVM0006846	GO:0019888;GO:0046872;GO:0030289	molecular_function;molecular_function;cellular_component	MF:protein phosphatase regulator activity;MF:metal ion binding;CC:protein phosphatase 4 complex	K10631	TOPORS					XP_018272520.1	uncharacterized protein RHOBADRAFT_52475 [Rhodotorula graminis WP1]	sp|Q9NS56|TOPRS_HUMAN	E3 ubiquitin-protein ligase Topors OS=Homo sapiens OX=9606 GN=TOPORS PE=1 SV=1	PF13920.8;PF13639.8;PF00097.27;PF13923.8;PF13445.8	zf-C3HC4_3;zf-RING_2;zf-C3HC4;zf-C3HC4_2;zf-RING_UBOX	Zinc finger, C3HC4 type (RING finger;Ring finger domain;Zinc finger, C3HC4 type (RING finger;Zinc finger, C3HC4 type (RING finger;RING-type zinc-finger
EVM0005405	GO:0000502	cellular_component	CC:proteasome complex	K06694	PSMD10					TNY20484.1	putative proteolysis and peptidolysis-related protein [Rhodotorula diobovata]			PF12796.9;PF13857.8;PF13637.8;PF00023.32;PF13606.8	Ank_2;Ank_5;Ank_4;Ank;Ank_3	Ankyrin repeats (3 copies;Ankyrin repeats (many copies;Ankyrin repeats (many copies;Ankyrin repeat;Ankyrin repeat
EVM0007195	GO:0005634;GO:0016874;GO:0017053;GO:0000122	cellular_component;molecular_function;cellular_component;biological_process	CC:nucleus;MF:ligase activity;CC:transcriptional repressor complex;BP:negative regulation of transcription from RNA polymerase II promoter	K03361	CDC4	map04111;map04120	Cell cycle - yeast;Ubiquitin mediated proteolysis			TNY21950.1	hypothetical protein DMC30DRAFT_415596 [Rhodotorula diobovata]	sp|F1MNN4|FBXW7_BOVIN	F-box/WD repeat-containing protein 7 OS=Bos taurus OX=9913 GN=FBXW7 PE=1 SV=3	PF00400.34;PF12894.9;PF12937.9;PF17005.7	WD40;ANAPC4_WD40;F-box-like;WD40_like	WD domain, G-beta repeat;Anaphase-promoting complex subunit 4 WD40 domain;F-box-like;WD40-like domain
EVM0004348										XP_018270783.1	uncharacterized protein RHOBADRAFT_53683 [Rhodotorula graminis WP1]
EVM0005399	GO:0006457;GO:0003676;GO:0004533;GO:0051082;GO:0008270;GO:0016887;GO:0005524	biological_process;molecular_function;molecular_function;molecular_function;molecular_function;molecular_function;molecular_function	BP:protein folding;MF:nucleic acid binding;MF:exoribonuclease H activity;MF:unfolded protein binding;MF:zinc ion binding;MF:ATPase activity;MF:ATP binding	K12597	AIR1_2	map03018	RNA degradation	COG5082;COG5082	O:Posttranslational modification, protein turnover, chaperones;U:Intracellular trafficking, secretion, and vesicular transport	XP_018274046.1	uncharacterized protein RHOBADRAFT_50520 [Rhodotorula graminis WP1]	sp|Q9P795|AIR1_SCHPO	Protein air1 OS=Schizosaccharomyces pombe (strain 972 / ATCC 24843) OX=284812 GN=air1 PE=1 SV=2	PF00098.25	zf-CCHC	Zinc knuckle
EVM0004917	GO:0005737;GO:0005634;GO:0006606	cellular_component;cellular_component;biological_process	CC:cytoplasm;CC:nucleus;BP:protein import into nucleus							XP_018269349.1	uncharacterized protein RHOBADRAFT_55062 [Rhodotorula graminis WP1]			PF08574.12	Iwr1	Transcription factor Iwr1
EVM0007046	GO:0016021;GO:0050440	cellular_component;molecular_function	CC:integral component of membrane;MF:2-methylcitrate synthase activity					COG5147	K:Transcription	XP_016273888.1	transcriptional activator Myb [Rhodotorula toruloides NP11]	sp|P10244|MYBB_HUMAN	Myb-related protein B OS=Homo sapiens OX=9606 GN=MYBL2 PE=1 SV=1	PF00249.33;PF13921.8	Myb_DNA-binding;Myb_DNA-bind_6	Myb-like DNA-binding domain;Myb-like DNA-binding domain
EVM0003927										XP_018270630.1	uncharacterized protein RHOBADRAFT_54380 [Rhodotorula graminis WP1]
EVM0004933										XP_018273136.1	uncharacterized protein RHOBADRAFT_52042 [Rhodotorula graminis WP1]
EVM0000986	GO:0016021;GO:0016020;GO:0016757	cellular_component;cellular_component;molecular_function	CC:integral component of membrane;CC:membrane;MF:transferase activity, transferring glycosyl groups							XP_018269444.1	uncharacterized protein RHOBADRAFT_55145 [Rhodotorula graminis WP1]			PF01697.29	Glyco_transf_92	Glycosyltransferase family 92
EVM0004332	GO:0005634;GO:0046872;GO:0004528;GO:0003676;GO:0036297	cellular_component;molecular_function;molecular_function;molecular_function;biological_process	CC:nucleus;MF:metal ion binding;MF:phosphodiesterase I activity;MF:nucleic acid binding;BP:interstrand cross-link repair	K15363	FAN1, MTMR15			ENOG410XRN3	S:Function unknown	XP_018271713.1	uncharacterized protein RHOBADRAFT_52704 [Rhodotorula graminis WP1]	sp|Q9Y804|FAN1_SCHPO	Fanconi-associated nuclease 1 homolog OS=Schizosaccharomyces pombe (strain 972 / ATCC 24843) OX=284812 GN=SPBC146.06c PE=1 SV=1	PF08774.13	VRR_NUC	VRR-NUC domain
EVM0007672	GO:0046421;GO:0005739;GO:0004451;GO:0019752;GO:0008168;GO:0032259;GO:0006412	molecular_function;cellular_component;molecular_function;biological_process;molecular_function;biological_process;biological_process	MF:methylisocitrate lyase activity;CC:mitochondrion;MF:isocitrate lyase activity;BP:carboxylic acid metabolic process;MF:methyltransferase activity;BP:methylation;BP:translation							XP_018273502.1	uncharacterized protein RHOBADRAFT_51304 [Rhodotorula graminis WP1]	sp|Q2TBP8|MET17_BOVIN	Methyltransferase-like protein 17, mitochondrial OS=Bos taurus OX=9913 GN=METTL17 PE=2 SV=1	PF09243.12	Rsm22	Mitochondrial small ribosomal subunit Rsm22
EVM0001219										XP_018268417.1	uncharacterized protein RHOBADRAFT_46818 [Rhodotorula graminis WP1]
EVM0001731	GO:0004671;GO:0016021;GO:0005789;GO:0003924;GO:0005525	molecular_function;cellular_component;cellular_component;molecular_function;molecular_function	MF:protein C-terminal S-isoprenylcysteine carboxyl O-methyltransferase activity;CC:integral component of membrane;CC:endoplasmic reticulum membrane;MF:GTPase activity;MF:GTP binding	K07889	RAB5C	map04145;map04144	Phagosome;Endocytosis			XP_018274350.1	uncharacterized protein RHOBADRAFT_32945 [Rhodotorula graminis WP1]	sp|P36017|VPS21_YEAST	Vacuolar protein sorting-associated protein 21 OS=Saccharomyces cerevisiae (strain ATCC 204508 / S288c) OX=559292 GN=VPS21 PE=1 SV=1	PF00071.24;PF08477.15;PF00025.23;PF00009.29	Ras;Roc;Arf;GTP_EFTU	Ras family;Ras of Complex, Roc, domain of DAPkinase;ADP-ribosylation factor family;Elongation factor Tu GTP binding domain
EVM0003631	GO:0016021	cellular_component	CC:integral component of membrane							XP_018268916.1	uncharacterized protein RHOBADRAFT_55539 [Rhodotorula graminis WP1]
EVM0005664	GO:0006435;GO:0005737;GO:0004829;GO:0005524	biological_process;cellular_component;molecular_function;molecular_function	BP:threonyl-tRNA aminoacylation;CC:cytoplasm;MF:threonine-tRNA ligase activity;MF:ATP binding	K01868	TARS, thrS	map00970	Aminoacyl-tRNA biosynthesis	COG0441	J:Translation, ribosomal structure and biogenesis	TNY24489.1	tars protein [Rhodotorula diobovata]	sp|P04801|SYTC_YEAST	Threonine--tRNA ligase, cytoplasmic OS=Saccharomyces cerevisiae (strain ATCC 204508 / S288c) OX=559292 GN=THS1 PE=1 SV=2	PF00587.27;PF03129.22;PF02824.23;PF07973.16	tRNA-synt_2b;HGTP_anticodon;TGS;tRNA_SAD	tRNA synthetase class II core domain (G, H, P, S and T;Anticodon binding domain;TGS domain;Threonyl and Alanyl tRNA synthetase second additional domain
EVM0002724	GO:0003735;GO:0006777;GO:0006412;GO:0005840	molecular_function;biological_process;biological_process;cellular_component	MF:structural constituent of ribosome;BP:Mo-molybdopterin cofactor biosynthetic process;BP:translation;CC:ribosome	K02873	RP-L13e, RPL13	map03010	Ribosome	COG4352	J:Translation, ribosomal structure and biogenesis	XP_018273943.1	uncharacterized protein RHOBADRAFT_64280 [Rhodotorula graminis WP1]	sp|O74175|RL13_SCHPO	60S ribosomal protein L13 OS=Schizosaccharomyces pombe (strain 972 / ATCC 24843) OX=284812 GN=rpl13 PE=1 SV=1	PF01294.20	Ribosomal_L13e	Ribosomal protein L13e
EVM0005371	GO:0033617;GO:0016021;GO:0005739	biological_process;cellular_component;cellular_component	BP:mitochondrial respiratory chain complex IV assembly;CC:integral component of membrane;CC:mitochondrion	K18187	PET100F			ENOG410Y8B2	S:Function unknown	TNY21759.1	hypothetical protein DMC30DRAFT_415723 [Rhodotorula diobovata]			PF09803.11	Pet100	Pet100
EVM0006834	GO:0006457;GO:0030544;GO:0051082;GO:0009408;GO:0046872;GO:0005524	biological_process;molecular_function;molecular_function;biological_process;molecular_function;molecular_function	BP:protein folding;MF:Hsp70 protein binding;MF:unfolded protein binding;BP:response to heat;MF:metal ion binding;MF:ATP binding	K14002	SCJ1	map04141	Protein processing in endoplasmic reticulum			XP_018271906.1	uncharacterized protein RHOBADRAFT_66293 [Rhodotorula graminis WP1]	sp|O94625|SPJ1_SCHPO	DnaJ-related protein spj1 OS=Schizosaccharomyces pombe (strain 972 / ATCC 24843) OX=284812 GN=spj1 PE=2 SV=2	PF01556.20;PF00684.21;PF00226.33	DnaJ_C;DnaJ_CXXCXGXG;DnaJ	DnaJ C terminal domain;DnaJ central domain;DnaJ domain
EVM0001362	GO:0016787	molecular_function	MF:hydrolase activity	K01049	ACHE	map00564	Glycerophospholipid metabolism			XP_018274612.1	uncharacterized protein RHOBADRAFT_51017 [Rhodotorula graminis WP1]	sp|D4B1N9|LIP3_ARTBC	Probable secreted lipase ARB_02369 OS=Arthroderma benhamiae (strain ATCC MYA-4681 / CBS 112371) OX=663331 GN=ARB_02369 PE=1 SV=1	PF00135.30;PF07859.15	COesterase;Abhydrolase_3	Carboxylesterase family;alpha/beta hydrolase fold
EVM0002039										XP_018271494.1	uncharacterized protein RHOBADRAFT_53420 [Rhodotorula graminis WP1]
EVM0005050								ENOG410XR3J	S:Function unknown	XP_018273419.1	uncharacterized protein RHOBADRAFT_51236 [Rhodotorula graminis WP1]	sp|O42947|YBPC_SCHPO	Uncharacterized protein C16H5.12c OS=Schizosaccharomyces pombe (strain 972 / ATCC 24843) OX=284812 GN=SPBC16H5.12c PE=1 SV=3	PF10360.11	DUF2433	Protein of unknown function (DUF2433
EVM0003772	GO:0005743;GO:0016021;GO:0005507	cellular_component;cellular_component;molecular_function	CC:mitochondrial inner membrane;CC:integral component of membrane;MF:copper ion binding	K02258	COX11, ctaG	map00190	Oxidative phosphorylation	COG3175	O:Posttranslational modification, protein turnover, chaperones	TNY24440.1	cytochrome c oxidase assembly protein COX11 [Rhodotorula diobovata]	sp|Q9UTM2|CO111_SCHPO	Rsm22-cox11 tandem protein 1, mitochondrial OS=Schizosaccharomyces pombe (strain 972 / ATCC 24843) OX=284812 GN=cox1101 PE=1 SV=2	PF04442.16	CtaG_Cox11	Cytochrome c oxidase assembly protein CtaG/Cox11
EVM0001480	GO:0004631;GO:0019287;GO:0005524;GO:0006694	molecular_function;biological_process;molecular_function;biological_process	MF:phosphomevalonate kinase activity;BP:isopentenyl diphosphate biosynthetic process, mevalonate pathway;MF:ATP binding;BP:steroid biosynthetic process	K00938	E2.7.4.2, mvaK2	map00900	Terpenoid backbone biosynthesis			XP_018270412.1	uncharacterized protein RHOBADRAFT_48606 [Rhodotorula graminis WP1]	sp|Q9C6T1|PMK_ARATH	Phosphomevalonate kinase, peroxisomal OS=Arabidopsis thaliana OX=3702 GN=PMK PE=1 SV=1	PF00288.28;PF08544.15	GHMP_kinases_N;GHMP_kinases_C	GHMP kinases N terminal domain;GHMP kinases C terminal
EVM0003120	GO:0016021	cellular_component	CC:integral component of membrane							XP_018269005.1	uncharacterized protein RHOBADRAFT_55209 [Rhodotorula graminis WP1]
EVM0003903	GO:0016021;GO:0016746	cellular_component;molecular_function	CC:integral component of membrane;MF:transferase activity, transferring acyl groups	K15109	SLC25A20_29, CACT, CACL, CRC1					XP_018273612.1	uncharacterized protein RHOBADRAFT_5402, partial [Rhodotorula graminis WP1]	sp|P74615|Y1483_SYNY3	Protein sll1483 OS=Synechocystis sp. (strain PCC 6803 / Kazusa) OX=1111708 GN=sll1483 PE=1 SV=1	PF02469.24	Fasciclin	Fasciclin domain
EVM0000799	GO:0003824;GO:0008289	molecular_function;molecular_function	MF:catalytic activity;MF:lipid binding					COG1024	I:Lipid transport and metabolism	KAG0666104.1	hypothetical protein C6P46_005455 [Rhodotorula mucilaginosa]	sp|Q4WF54|SIDH_ASPFU	Mevalonyl-coenzyme A hydratase sidH OS=Neosartorya fumigata (strain ATCC MYA-4609 / Af293 / CBS 101355 / FGSC A1100) OX=330879 GN=sidH PE=2 SV=1	PF00378.22;PF16113.7	ECH_1;ECH_2	Enoyl-CoA hydratase/isomerase;Enoyl-CoA hydratase/isomerase
EVM0001856	GO:0016021;GO:0005789	cellular_component;cellular_component	CC:integral component of membrane;CC:endoplasmic reticulum membrane							XP_018269178.1	uncharacterized protein RHOBADRAFT_65485 [Rhodotorula graminis WP1]			PF03896.18	TRAP_alpha	Translocon-associated protein (TRAP), alpha subunit
EVM0007420	GO:0050661;GO:0042542;GO:0004345;GO:0006098;GO:0006006;GO:0009051	molecular_function;biological_process;molecular_function;biological_process;biological_process;biological_process	MF:NADP binding;BP:response to hydrogen peroxide;MF:glucose-6-phosphate dehydrogenase activity;BP:pentose-phosphate shunt;BP:glucose metabolic process;BP:pentose-phosphate shunt, oxidative branch	K00036	G6PD, zwf	map00480;map00030	Glutathione metabolism;Pentose phosphate pathway			XP_018267751.1	uncharacterized protein RHOBADRAFT_65791 [Rhodotorula graminis WP1]	sp|P41764|G6PD_EMENI	Glucose-6-phosphate 1-dehydrogenase OS=Emericella nidulans (strain FGSC A4 / ATCC 38163 / CBS 112.46 / NRRL 194 / M139) OX=227321 GN=gsdA PE=3 SV=2	PF02781.18;PF00479.24	G6PD_C;G6PD_N	Glucose-6-phosphate dehydrogenase, C-terminal domain;Glucose-6-phosphate dehydrogenase, NAD binding domain
EVM0005046	GO:0120241	deleted	UN:old GO	K09022	ridA, tdcF, RIDA			COG0251	J:Translation, ribosomal structure and biogenesis	XP_018268492.1	uncharacterized protein RHOBADRAFT_66943 [Rhodotorula graminis WP1]	sp|Q9UZA3|Y1251_PYRAB	RutC family protein PYRAB12510 OS=Pyrococcus abyssi (strain GE5 / Orsay) OX=272844 GN=PYRAB12510 PE=3 SV=1	PF01042.23	Ribonuc_L-PSP	Endoribonuclease L-PSP
EVM0000318	GO:0004185	molecular_function	MF:serine-type carboxypeptidase activity	K13289	CTSA, CPY					XP_018272384.1	uncharacterized protein RHOBADRAFT_31481 [Rhodotorula graminis WP1]	sp|P52710|CBPY_KOMPG	Carboxypeptidase Y OS=Komagataella phaffii (strain GS115 / ATCC 20864) OX=644223 GN=PRC1 PE=1 SV=1	PF00450.24	Peptidase_S10	Serine carboxypeptidase
EVM0002031	GO:0004604;GO:0070814;GO:0019379	molecular_function;biological_process;biological_process	MF:phosphoadenylyl-sulfate reductase (thioredoxin) activity;BP:hydrogen sulfide biosynthetic process;BP:sulfate assimilation, phosphoadenylyl sulfate reduction by phosphoadenylyl-sulfate reductase (thioredoxin	K00390	cysH	map00920	Sulfur metabolism	COG0175	P:Inorganic ion transport and metabolism	XP_018273284.1	uncharacterized protein RHOBADRAFT_25146 [Rhodotorula graminis WP1]	sp|P56859|MET16_EMENI	Phosphoadenosine phosphosulfate reductase OS=Emericella nidulans (strain FGSC A4 / ATCC 38163 / CBS 112.46 / NRRL 194 / M139) OX=227321 GN=sA PE=3 SV=3	PF01507.21	PAPS_reduct	Phosphoadenosine phosphosulfate reductase family
EVM0005202										XP_018269120.1	uncharacterized protein RHOBADRAFT_55304 [Rhodotorula graminis WP1]
EVM0000067	GO:0016491	molecular_function	MF:oxidoreductase activity					ENOG410XPQW;COG0604	C:Energy production and conversion;C:Energy production and conversion	XP_018271204.1	uncharacterized protein RHOBADRAFT_66344 [Rhodotorula graminis WP1]	sp|O94564|YGD6_SCHPO	Zinc-type alcohol dehydrogenase-like protein C1773.06c OS=Schizosaccharomyces pombe (strain 972 / ATCC 24843) OX=284812 GN=SPBC1773.06c PE=3 SV=1	PF00107.28;PF13602.8;PF08240.14	ADH_zinc_N;ADH_zinc_N_2;ADH_N	Zinc-binding dehydrogenase;Zinc-binding dehydrogenase;Alcohol dehydrogenase GroES-like domain
EVM0000404										XP_018268218.1	uncharacterized protein RHOBADRAFT_56000 [Rhodotorula graminis WP1]
EVM0004454										TNY19144.1	hypothetical protein DMC30DRAFT_16655 [Rhodotorula diobovata]
EVM0002176	GO:0016021;GO:0005507;GO:0009055	cellular_component;molecular_function;molecular_function	CC:integral component of membrane;MF:copper ion binding;MF:electron carrier activity							XP_018270761.1	uncharacterized protein RHOBADRAFT_53667 [Rhodotorula graminis WP1]	sp|D4B3I5|A3024_ARTBC	Extracellular serine-rich protein ARB_03024 OS=Arthroderma benhamiae (strain ATCC MYA-4681 / CBS 112371) OX=663331 GN=ARB_03024 PE=1 SV=1	PF00127.22	Copper-bind	Copper binding proteins, plastocyanin/azurin family
EVM0005738	GO:0006974;GO:0003677	biological_process;molecular_function	BP:cellular response to DNA damage stimulus;MF:DNA binding	K24755	WDR76, CMR1					XP_018272097.1	uncharacterized protein RHOBADRAFT_53046 [Rhodotorula graminis WP1]	sp|P0CS57|CMR1_CRYNB	DNA damage-binding protein CMR1 OS=Cryptococcus neoformans var. neoformans serotype D (strain B-3501A) OX=283643 GN=CNBH2930 PE=3 SV=1
EVM0006907								COG2353	S:Function unknown	KAG0771899.1	hypothetical protein G6F22_016114 [Rhizopus oryzae]	sp|C1DI88|Y325_AZOVD	UPF0312 protein Avin_03250 OS=Azotobacter vinelandii (strain DJ / ATCC BAA-1303) OX=322710 GN=Avin_03250 PE=3 SV=1	PF04264.15	YceI	YceI-like domain
EVM0002306	GO:0016021;GO:0055085	cellular_component;biological_process	CC:integral component of membrane;BP:transmembrane transport							XP_018273277.1	uncharacterized protein RHOBADRAFT_52165 [Rhodotorula graminis WP1]	sp|O14031|PGT1_SCHPO	Glutathione transporter 1 OS=Schizosaccharomyces pombe (strain 972 / ATCC 24843) OX=284812 GN=pgt1 PE=1 SV=1	PF03169.17	OPT	OPT oligopeptide transporter protein
EVM0001239	GO:0034599;GO:0016791	biological_process;molecular_function	BP:cellular response to oxidative stress;MF:phosphatase activity	K18043	OCA1			COG2365	T:Signal transduction mechanisms	XP_018270899.1	uncharacterized protein RHOBADRAFT_44371 [Rhodotorula graminis WP1]	sp|Q4P7L6|OCA1_USTMA	Putative tyrosine-protein phosphatase OCA1 OS=Ustilago maydis (strain 521 / FGSC 9021) OX=237631 GN=OCA1 PE=3 SV=1	PF03162.15;PF13350.8	Y_phosphatase2;Y_phosphatase3	Tyrosine phosphatase family;Tyrosine phosphatase family
EVM0000771	GO:0016021;GO:0006629	cellular_component;biological_process	CC:integral component of membrane;BP:lipid metabolic process					COG3181	S:Function unknown	KAG1470859.1	hypothetical protein G6F57_011618 [Rhizopus oryzae]	sp|P0A177|YCLC_PSEPU	UPF0065 protein in clcB-clcD intergenic region OS=Pseudomonas putida OX=303 PE=3 SV=1	PF03401.16	TctC	Tripartite tricarboxylate transporter family receptor
EVM0007076	GO:0004834	molecular_function	MF:tryptophan synthase activity	K01694	TRP	map00400;map00260	Phenylalanine, tyrosine and tryptophan biosynthesis;Glycine, serine and threonine metabolism	COG0159	E:Amino acid transport and metabolism	XP_018270207.1	uncharacterized protein RHOBADRAFT_54014 [Rhodotorula graminis WP1]	sp|A8NEP3|TRP_COPC7	Tryptophan synthase OS=Coprinopsis cinerea (strain Okayama-7 / 130 / ATCC MYA-4618 / FGSC 9003) OX=240176 GN=TRP-1 PE=3 SV=2	PF00290.22;PF00291.27	Trp_syntA;PALP	Tryptophan synthase alpha chain;Pyridoxal-phosphate dependent enzyme
EVM0007221	GO:0016810;GO:0006351;GO:0008270;GO:0003677	molecular_function;biological_process;molecular_function;molecular_function	MF:hydrolase activity, acting on carbon-nitrogen (but not peptide) bonds;BP:transcription, DNA-templated;MF:zinc ion binding;MF:DNA binding					COG1228	Q:Secondary metabolites biosynthesis, transport and catabolism	XP_018273255.1	uncharacterized protein RHOBADRAFT_52146 [Rhodotorula graminis WP1]	sp|P40896|YJV3_YEAST	Uncharacterized protein YJL213W OS=Saccharomyces cerevisiae (strain ATCC 204508 / S288c) OX=559292 GN=YJL213W PE=3 SV=1	PF01979.22;PF07969.13	Amidohydro_1;Amidohydro_3	Amidohydrolase family;Amidohydrolase family
EVM0006816	GO:0070917;GO:0016021;GO:0006673	molecular_function;cellular_component;biological_process	MF:inositol phosphoceramide synthase regulator activity;CC:integral component of membrane;BP:inositolphosphoceramide metabolic process	K22724	KEI1					XP_018270521.1	uncharacterized protein RHOBADRAFT_54288 [Rhodotorula graminis WP1]			PF08552.13	Kei1	Inositolphosphorylceramide synthase subunit Kei1
EVM0005921	GO:0003735;GO:0006412;GO:0005840	molecular_function;biological_process;cellular_component	MF:structural constituent of ribosome;BP:translation;CC:ribosome	K02974	RP-S24e, RPS24	map03010	Ribosome			TNY21308.1	ribosomal protein L23/L15e core domain-containing protein [Rhodotorula diobovata]	sp|P14249|RS24_MUCCL	40S ribosomal protein S24 OS=Mucor circinelloides f. lusitanicus OX=29924 GN=RPS24 PE=3 SV=1	PF01282.21	Ribosomal_S24e	Ribosomal protein S24e
EVM0006752	GO:0016021;GO:0008643;GO:0005789;GO:0030659;GO:0005458;GO:0000139	cellular_component;biological_process;cellular_component;cellular_component;molecular_function;cellular_component	CC:integral component of membrane;BP:carbohydrate transport;CC:endoplasmic reticulum membrane;CC:cytoplasmic vesicle membrane;MF:GDP-mannose transmembrane transporter activity;CC:Golgi membrane	K15356	VRG4, GONST1					TNY23744.1	UAA transporter family-domain-containing protein [Rhodotorula diobovata]	sp|P0CS05|GMT2_CRYNB	GDP-mannose transporter 2 OS=Cryptococcus neoformans var. neoformans serotype D (strain B-3501A) OX=283643 GN=GMT2 PE=3 SV=1	PF00892.22;PF08449.13	EamA;UAA	EamA-like transporter family;UAA transporter family
EVM0003870										XP_018273098.1	uncharacterized protein RHOBADRAFT_52011 [Rhodotorula graminis WP1]
EVM0007201	GO:0016740;GO:0046872;GO:0016021;GO:0004722	molecular_function;molecular_function;cellular_component;molecular_function	MF:transferase activity;MF:metal ion binding;CC:integral component of membrane;MF:protein serine/threonine phosphatase activity							XP_018272068.1	glycosyltransferase family 31 protein [Rhodotorula graminis WP1]			PF04646.14;PF02434.18	DUF604;Fringe	Protein of unknown function, DUF604;Fringe-like
EVM0000632				K14285	NXT1_2, P15	map03008;map03015;map03013	Ribosome biogenesis in eukaryotes;mRNA surveillance pathway;Nucleocytoplasmic transport			XP_018272403.1	uncharacterized protein RHOBADRAFT_13171, partial [Rhodotorula graminis WP1]
EVM0002343				K12587	MTR3, EXOSC6	map03018	RNA degradation			XP_018267820.1	uncharacterized protein RHOBADRAFT_56391 [Rhodotorula graminis WP1]	sp|Q6P0I8|EXOS6_DANRE	Exosome complex component MTR3 OS=Danio rerio OX=7955 GN=exosc6 PE=2 SV=2	PF01138.23	RNase_PH	3' exoribonuclease family, domain 1
EVM0000714	GO:0006364;GO:0003755;GO:0003677	biological_process;molecular_function;molecular_function	BP:rRNA processing;MF:peptidyl-prolyl cis-trans isomerase activity;MF:DNA binding	K09579	PIN4			COG0760	O:Posttranslational modification, protein turnover, chaperones	XP_018272741.1	uncharacterized protein RHOBADRAFT_64578 [Rhodotorula graminis WP1]	sp|Q6P4K8|PIN4_XENTR	Peptidyl-prolyl cis-trans isomerase NIMA-interacting 4 OS=Xenopus tropicalis OX=8364 GN=pin4 PE=2 SV=1	PF13616.8;PF00639.23	Rotamase_3;Rotamase	PPIC-type PPIASE domain;PPIC-type PPIASE domain
EVM0000043										XP_018270114.1	uncharacterized protein RHOBADRAFT_54626 [Rhodotorula graminis WP1]
EVM0007380								ENOG410YTEU	S:Function unknown	XP_018274745.1	uncharacterized protein RHOBADRAFT_51130 [Rhodotorula graminis WP1]
EVM0001185				K07090	K07090			COG0730	S:Function unknown	KAE8236855.1	hypothetical protein A4X03_0g9301 [Tilletia caries]	sp|Q9PFB4|Y764_XYLFA	Probable membrane transporter protein XF_0764 OS=Xylella fastidiosa (strain 9a5c) OX=160492 GN=XF_0764 PE=2 SV=2	PF01925.21	TauE	Sulfite exporter TauE/SafE
EVM0001441	GO:0006886;GO:0010008	biological_process;cellular_component	BP:intracellular protein transport;CC:endosome membrane	K04705	STAM	map04144	Endocytosis	ENOG410XTSY	U:Intracellular trafficking, secretion, and vesicular transport	XP_018270203.1	uncharacterized protein RHOBADRAFT_54012 [Rhodotorula graminis WP1]	sp|A1CEK6|HSE1_ASPCL	Class E vacuolar protein-sorting machinery protein hse1 OS=Aspergillus clavatus (strain ATCC 1007 / CBS 513.65 / DSM 816 / NCTC 3887 / NRRL 1) OX=344612 GN=hse1 PE=3 SV=1	PF00790.21;PF00018.30;PF14604.8;PF07653.19;PF03127.16	VHS;SH3_1;SH3_9;SH3_2;GAT	VHS domain;SH3 domain;Variant SH3 domain;Variant SH3 domain;GAT domain
EVM0001943				K02180	BUB3	map04111	Cell cycle - yeast	ENOG410XRBG	S:Function unknown	XP_018271610.1	uncharacterized protein RHOBADRAFT_53527 [Rhodotorula graminis WP1]	sp|Q1JQB2|BUB3_BOVIN	Mitotic checkpoint protein BUB3 OS=Bos taurus OX=9913 GN=BUB3 PE=2 SV=1	PF00400.34	WD40	WD domain, G-beta repeat
EVM0001232	GO:0016791	molecular_function	MF:phosphatase activity							XP_018269608.1	uncharacterized protein RHOBADRAFT_54767 [Rhodotorula graminis WP1]			PF00782.22	DSPc	Dual specificity phosphatase, catalytic domain
EVM0003094										XP_018271080.1	uncharacterized protein RHOBADRAFT_44546 [Rhodotorula graminis WP1]
EVM0002013	GO:0003735;GO:0006412;GO:0005840	molecular_function;biological_process;cellular_component	MF:structural constituent of ribosome;BP:translation;CC:ribosome					COG0096	J:Translation, ribosomal structure and biogenesis	XP_018274692.1	uncharacterized protein RHOBADRAFT_51087 [Rhodotorula graminis WP1]	sp|O74956|RT08_SCHPO	37S ribosomal protein subunit S8, mitochondrial OS=Schizosaccharomyces pombe (strain 972 / ATCC 24843) OX=284812 GN=mrps8 PE=3 SV=1	PF00410.21	Ribosomal_S8	Ribosomal protein S8
EVM0003598								ENOG410ZKP6	S:Function unknown	XP_018270870.1	uncharacterized protein RHOBADRAFT_44344 [Rhodotorula graminis WP1]
EVM0006963	GO:0008168;GO:0032259	molecular_function;biological_process	MF:methyltransferase activity;BP:methylation					ENOG4111ZG1	S:Function unknown	XP_018272540.1	uncharacterized protein RHOBADRAFT_42832 [Rhodotorula graminis WP1]	sp|Q4WQZ0|TPCH_ASPFU	Methyltransferase tpcH OS=Neosartorya fumigata (strain ATCC MYA-4609 / Af293 / CBS 101355 / FGSC A1100) OX=330879 GN=tpcH PE=2 SV=2	PF01209.20;PF13649.8;PF08241.14;PF13847.8	Ubie_methyltran;Methyltransf_25;Methyltransf_11;Methyltransf_31	ubiE/COQ5 methyltransferase family;Methyltransferase domain;Methyltransferase domain;Methyltransferase domain
EVM0005763	GO:0051287;GO:0005634;GO:0004617;GO:0016616;GO:0003677	molecular_function;cellular_component;molecular_function;molecular_function;molecular_function	MF:NAD binding;CC:nucleus;MF:phosphoglycerate dehydrogenase activity;MF:oxidoreductase activity, acting on the CH-OH group of donors, NAD or NADP as acceptor;MF:DNA binding	K00058	serA, PHGDH	map00680;map00270;map00260	Methane metabolism;Cysteine and methionine metabolism;Glycine, serine and threonine metabolism			KAG0667501.1	hypothetical protein C6P46_000032 [Rhodotorula mucilaginosa]	sp|P40510|SER33_YEAST	D-3-phosphoglycerate dehydrogenase 2 OS=Saccharomyces cerevisiae (strain ATCC 204508 / S288c) OX=559292 GN=SER33 PE=1 SV=1	PF02826.21;PF00389.32;PF00557.26;PF00670.23;PF03446.17	2-Hacid_dh_C;2-Hacid_dh;Peptidase_M24;AdoHcyase_NAD;NAD_binding_2	D-isomer specific 2-hydroxyacid dehydrogenase, NAD binding domain;D-isomer specific 2-hydroxyacid dehydrogenase, catalytic domain;Metallopeptidase family M24;S-adenosyl-L-homocysteine hydrolase, NAD binding domain;NAD binding domain of 6-phosphogluconate dehydrogenase
EVM0003133	GO:0016021;GO:0005739;GO:0016491	cellular_component;cellular_component;molecular_function	CC:integral component of membrane;CC:mitochondrion;MF:oxidoreductase activity							XP_018270392.1	uncharacterized protein RHOBADRAFT_44832 [Rhodotorula graminis WP1]
EVM0007048	GO:0005525;GO:0003676;GO:0003677	molecular_function;molecular_function;molecular_function	MF:GTP binding;MF:nucleic acid binding;MF:DNA binding	K18754	LIN28			COG1278	K:Transcription	XP_018273949.1	uncharacterized protein RHOBADRAFT_40444 [Rhodotorula graminis WP1]	sp|Q61CX7|LIN28_CAEBR	Protein lin-28 OS=Caenorhabditis briggsae OX=6238 GN=lin-28 PE=3 SV=2	PF00313.24	CSD	'Cold-shock' DNA-binding domain
EVM0006354	GO:0006486;GO:0016757	biological_process;molecular_function	BP:protein glycosylation;MF:transferase activity, transferring glycosyl groups					ENOG410XTFH	S:Function unknown	XP_018271996.1	glycosyltransferase family 47 protein [Rhodotorula graminis WP1]	sp|Q3EAR7|GLYT2_ARATH	Probable glycosyltransferase At3g42180 OS=Arabidopsis thaliana OX=3702 GN=At3g42180 PE=2 SV=2	PF03016.17	Exostosin	Exostosin family
EVM0007668	GO:0000274;GO:0015986;GO:0015078;GO:0000276;GO:0046933	cellular_component;biological_process;molecular_function;cellular_component;molecular_function	CC:mitochondrial proton-transporting ATP synthase, stator stalk;BP:ATP synthesis coupled proton transport;MF:hydrogen ion transmembrane transporter activity;CC:mitochondrial proton-transporting ATP synthase complex, coupling factor F(o;MF:proton-transporting ATP synthase activity, rotational mechanism	K02138	ATPeF0D, ATP5H, ATP7	map00190	Oxidative phosphorylation			TNY24739.1	hypothetical protein DMC30DRAFT_412977 [Rhodotorula diobovata]	sp|Q6CFH9|ATP7_YARLI	ATP synthase subunit d, mitochondrial OS=Yarrowia lipolytica (strain CLIB 122 / E 150) OX=284591 GN=ATP7 PE=1 SV=1	PF05873.14	Mt_ATP-synt_D	ATP synthase D chain, mitochondrial (ATP5H
EVM0001199								COG3332	S:Function unknown	TNY17260.1	NRDE protein-domain-containing protein [Rhodotorula diobovata]	sp|Q29RZ5|TNG2_BOVIN	Transport and Golgi organization protein 2 homolog OS=Bos taurus OX=9913 GN=TANGO2 PE=2 SV=1	PF05742.14	TANGO2	Transport and Golgi organisation 2
EVM0007235	GO:0003848;GO:0016301;GO:0005524;GO:0004150;GO:0008233;GO:0046872;GO:0046654;GO:0004156;GO:0046656	molecular_function;molecular_function;molecular_function;molecular_function;molecular_function;molecular_function;biological_process;molecular_function;biological_process	MF:2-amino-4-hydroxy-6-hydroxymethyldihydropteridine diphosphokinase activity;MF:kinase activity;MF:ATP binding;MF:dihydroneopterin aldolase activity;MF:peptidase activity;MF:metal ion binding;BP:tetrahydrofolate biosynthetic process;MF:dihydropteroate synthase activity;BP:folic acid biosynthetic process	K13939	FOL1	map00790;map01240	Folate biosynthesis;Biosynthesis of cofactors	COG0801	H:Coenzyme transport and metabolism	XP_018268316.1	uncharacterized protein RHOBADRAFT_56081 [Rhodotorula graminis WP1]	sp|Q4LB35|FOL1_SCHPO	Folic acid synthesis protein fol1 OS=Schizosaccharomyces pombe (strain 972 / ATCC 24843) OX=284812 GN=fol1 PE=1 SV=2	PF00809.24;PF01288.22;PF02152.20;PF11597.10	Pterin_bind;HPPK;FolB;Med13_N	Pterin binding enzyme;7,8-dihydro-6-hydroxymethylpterin-pyrophosphokinase (HPPK;Dihydroneopterin aldolase;Mediator complex subunit 13 N-terminal
EVM0006008				K03770	ppiD			COG0760	O:Posttranslational modification, protein turnover, chaperones	KAG0192171.1	hypothetical protein DFQ28_010052 [Apophysomyces sp. BC1034]	sp|Q7VKX4|PPID_HAEDU	Periplasmic chaperone PpiD OS=Haemophilus ducreyi (strain 35000HP / ATCC 700724) OX=233412 GN=ppiD PE=3 SV=1	PF13624.8;PF13145.8;PF13616.8;PF00639.23;PF13623.8;PF09312.13	SurA_N_3;Rotamase_2;Rotamase_3;Rotamase;SurA_N_2;SurA_N	SurA N-terminal domain;PPIC-type PPIASE domain;PPIC-type PPIASE domain;PPIC-type PPIASE domain;SurA N-terminal domain;SurA N-terminal domain
EVM0001953										XP_018272278.1	uncharacterized protein RHOBADRAFT_52265, partial [Rhodotorula graminis WP1]
EVM0003818	GO:0005634;GO:0016301;GO:0003743	cellular_component;molecular_function;molecular_function	CC:nucleus;MF:kinase activity;MF:translation initiation factor activity	K23358	TAF1	map03022	Basal transcription factors			XP_018273369.1	uncharacterized protein RHOBADRAFT_51198 [Rhodotorula graminis WP1]	sp|Q09813|T111_SCHPO	Putative transcription initiation factor TFIID 111 kDa subunit OS=Schizosaccharomyces pombe (strain 972 / ATCC 24843) OX=284812 GN=SPAC2G11.14 PE=1 SV=1	PF12157.10	DUF3591	Protein of unknown function (DUF3591
EVM0001378										XP_018272590.1	uncharacterized protein RHOBADRAFT_52534 [Rhodotorula graminis WP1]	sp|Q01200|PRIA_LENED	Protein priA OS=Lentinula edodes OX=5353 GN=priA PE=2 SV=1
EVM0001880	GO:0046872;GO:0016301;GO:0005524;GO:0004150;GO:0008233;GO:0003848;GO:0046654;GO:0004156;GO:0046656	molecular_function;molecular_function;molecular_function;molecular_function;molecular_function;molecular_function;biological_process;molecular_function;biological_process	MF:metal ion binding;MF:kinase activity;MF:ATP binding;MF:dihydroneopterin aldolase activity;MF:peptidase activity;MF:2-amino-4-hydroxy-6-hydroxymethyldihydropteridine diphosphokinase activity;BP:tetrahydrofolate biosynthetic process;MF:dihydropteroate synthase activity;BP:folic acid biosynthetic process	K22762	DESI1, PPPDE2					TNY19480.1	thioredoxin family protein [Rhodotorula diobovata]	sp|Q6ICB0|DESI1_HUMAN	Desumoylating isopeptidase 1 OS=Homo sapiens OX=9606 GN=DESI1 PE=1 SV=1	PF05903.16;PF08324.13;PF00085.22	Peptidase_C97;PUL;Thioredoxin	PPPDE putative peptidase domain;PUL domain;Thioredoxin
EVM0002003	GO:0016021;GO:0003824;GO:0009058;GO:0008270;GO:0000981;GO:0030170	cellular_component;molecular_function;biological_process;molecular_function;molecular_function;molecular_function	CC:integral component of membrane;MF:catalytic activity;BP:biosynthetic process;MF:zinc ion binding;MF:RNA polymerase II transcription factor activity, sequence-specific DNA binding;MF:pyridoxal phosphate binding					ENOG410ZUJQ	S:Function unknown	XP_018274272.1	uncharacterized protein RHOBADRAFT_50717 [Rhodotorula graminis WP1]	sp|O59741|YN25_SCHPO	Uncharacterized transcriptional regulatory protein C530.05 OS=Schizosaccharomyces pombe (strain 972 / ATCC 24843) OX=284812 GN=SPBC530.05 PE=3 SV=2	PF00172.20	Zn_clus	Fungal Zn(2)-Cys(6) binuclear cluster domain
EVM0005579	GO:0046952;GO:0005739;GO:0008260	biological_process;cellular_component;molecular_function	BP:ketone body catabolic process;CC:mitochondrion;MF:3-oxoacid CoA-transferase activity	K01029	scoB	map00280;map00650	Valine, leucine and isoleucine degradation;Butanoate metabolism	COG2057	I:Lipid transport and metabolism	KAG1251980.1	hypothetical protein G6F65_018115 [Rhizopus oryzae]	sp|B0RVK3|SCOB_XANCB	Succinyl-CoA:3-ketoacid coenzyme A transferase subunit B OS=Xanthomonas campestris pv. campestris (strain B100) OX=509169 GN=lpsJ PE=3 SV=1	PF01144.25	CoA_trans	Coenzyme A transferase
EVM0000830	GO:0016021;GO:0046872;GO:0004222	cellular_component;molecular_function;molecular_function	CC:integral component of membrane;MF:metal ion binding;MF:metalloendopeptidase activity							XP_018271058.1	uncharacterized protein RHOBADRAFT_53917 [Rhodotorula graminis WP1]			PF01435.20	Peptidase_M48	Peptidase family M48
EVM0002464										XP_018269674.1	uncharacterized protein RHOBADRAFT_54823 [Rhodotorula graminis WP1]			PF00651.33	BTB	BTB/POZ domain
EVM0003168	GO:0004069;GO:0009058;GO:0006520;GO:0016021;GO:0030170	molecular_function;biological_process;biological_process;cellular_component;molecular_function	MF:L-aspartate;BP:biosynthetic process;BP:cellular amino acid metabolic process;CC:integral component of membrane;MF:pyridoxal phosphate binding	K14454	GOT1	map00220;map00270;map00330;map00250;map00360;map00350;map00400	Arginine biosynthesis;Cysteine and methionine metabolism;Arginine and proline metabolism;Alanine, aspartate and glutamate metabolism;Phenylalanine metabolism;Tyrosine metabolism;Phenylalanine, tyrosine and tryptophan biosynthesis	COG1448	E:Amino acid transport and metabolism	XP_018272617.1	uncharacterized protein RHOBADRAFT_66228 [Rhodotorula graminis WP1]	sp|O42652|AATC_SCHPO	Aspartate aminotransferase, cytoplasmic OS=Schizosaccharomyces pombe (strain 972 / ATCC 24843) OX=284812 GN=aat2 PE=1 SV=1	PF00155.23	Aminotran_1_2	Aminotransferase class I and II
EVM0001090	GO:0004386	molecular_function	MF:helicase activity							XP_016276179.1	hypothetical protein RHTO_02787 [Rhodotorula toruloides NP11]
EVM0006322	GO:0006891;GO:0016020;GO:0017119	biological_process;cellular_component;cellular_component	BP:intra-Golgi vesicle-mediated transport;CC:membrane;CC:Golgi transport complex	K20292	COG5					XP_018267687.1	uncharacterized protein RHOBADRAFT_19205 [Rhodotorula graminis WP1]	sp|Q8C0L8|COG5_MOUSE	Conserved oligomeric Golgi complex subunit 5 OS=Mus musculus OX=10090 GN=Cog5 PE=1 SV=3	PF10392.11	COG5	Golgi transport complex subunit 5
EVM0001217	GO:0004568;GO:0006032;GO:0008061;GO:0000272	molecular_function;biological_process;molecular_function;biological_process	MF:chitinase activity;BP:chitin catabolic process;MF:chitin binding;BP:polysaccharide catabolic process	K01336	E3.4.21.48	map04138	Autophagy - yeast			XP_018269570.1	uncharacterized protein RHOBADRAFT_65350 [Rhodotorula graminis WP1]			PF05922.18	Inhibitor_I9	Peptidase inhibitor I9
EVM0005981	GO:0005634;GO:0006260;GO:0047184;GO:0000808	cellular_component;biological_process;molecular_function;cellular_component	CC:nucleus;BP:DNA replication;MF:1-acylglycerophosphocholine O-acyltransferase activity;CC:origin recognition complex	K02604	ORC2	map04111;map04113	Cell cycle - yeast;Meiosis - yeast			XP_018274675.1	uncharacterized protein RHOBADRAFT_41170 [Rhodotorula graminis WP1]	sp|Q38899|ORC2_ARATH	Origin of replication complex subunit 2 OS=Arabidopsis thaliana OX=3702 GN=ORC2 PE=1 SV=1	PF04084.16	ORC2	Origin recognition complex subunit 2
EVM0003993	GO:0019878;GO:0004043;GO:0031177	biological_process;molecular_function;molecular_function	BP:lysine biosynthetic process via aminoadipic acid;MF:L-aminoadipate-semialdehyde dehydrogenase activity;MF:phosphopantetheine binding					ENOG410YMJA	S:Function unknown	XP_018268560.1	uncharacterized protein RHOBADRAFT_55616 [Rhodotorula graminis WP1]			PF00339.31;PF02752.24	Arrestin_N;Arrestin_C	Arrestin (or S-antigen), N-terminal domain;Arrestin (or S-antigen), C-terminal domain
EVM0005816										TNY17794.1	hypothetical protein DMC30DRAFT_419455 [Rhodotorula diobovata]
EVM0006736	GO:0016772;GO:0016740;GO:0016021	molecular_function;molecular_function;cellular_component	MF:transferase activity, transferring phosphorus-containing groups;MF:transferase activity;CC:integral component of membrane					ENOG41127YR	O:Posttranslational modification, protein turnover, chaperones	XP_018274722.1	uncharacterized protein RHOBADRAFT_41217 [Rhodotorula graminis WP1]	sp|E6RCE9|XPT1_CRYGW	3-O-alpha-D-mannopyranosyl-alpha-D-mannopyranose xylosylphosphotransferase OS=Cryptococcus gattii serotype B (strain WM276 / ATCC MYA-4071) OX=367775 GN=XPT1 PE=3 SV=1	PF11380.10;PF17102.7;PF17103.7;PF17101.7	Stealth_CR2;Stealth_CR3;Stealth_CR4;Stealth_CR1	Stealth protein CR2, conserved region 2;Stealth protein CR3, conserved region 3;Stealth protein CR4, conserved region 4;Stealth protein CR1, conserved region 1
EVM0001423	GO:0051996;GO:0016117;GO:0004310;GO:0016767;GO:0016021	molecular_function;biological_process;molecular_function;molecular_function;cellular_component	MF:squalene synthase activity;BP:carotenoid biosynthetic process;MF:farnesyl-diphosphate farnesyltransferase activity;MF:geranylgeranyl-diphosphate geranylgeranyltransferase activity;CC:integral component of membrane					COG2081	S:Function unknown	KAG1255974.1	hypothetical protein G6F68_010005 [Rhizopus microsporus]	sp|P37631|YHIN_ECOLI	Uncharacterized protein YhiN OS=Escherichia coli (strain K12) OX=83333 GN=yhiN PE=4 SV=3	PF03486.16;PF00890.26;PF07992.16;PF12831.9;PF01266.26;PF13450.8	HI0933_like;FAD_binding_2;Pyr_redox_2;FAD_oxidored;DAO;NAD_binding_8	HI0933-like protein;FAD binding domain;Pyridine nucleotide-disulphide oxidoreductase;FAD dependent oxidoreductase;FAD dependent oxidoreductase;NAD(P)-binding Rossmann-like domain
EVM0005256	GO:0016021	cellular_component	CC:integral component of membrane							TNY22934.1	hypothetical protein DMC30DRAFT_414673 [Rhodotorula diobovata]
EVM0000873	GO:0016021	cellular_component	CC:integral component of membrane							XP_018268784.1	uncharacterized protein RHOBADRAFT_55431 [Rhodotorula graminis WP1]
EVM0005828	GO:0055085;GO:0007035;GO:0016021;GO:0000329;GO:0015078;GO:0033179;GO:0000220;GO:0046961;GO:0034622;GO:0000032	biological_process;biological_process;cellular_component;cellular_component;molecular_function;cellular_component;cellular_component;molecular_function;biological_process;biological_process	BP:transmembrane transport;BP:vacuolar acidification;CC:integral component of membrane;CC:fungal-type vacuole membrane;MF:hydrogen ion transmembrane transporter activity;CC:proton-transporting V-type ATPase, V0 domain;CC:vacuolar proton-transporting V-type ATPase, V0 domain;MF:proton-transporting ATPase activity, rotational mechanism;BP:cellular macromolecular complex assembly;BP:cell wall mannop…	K02153	ATPeV0E, ATP6H	map04145;map00190	Phagosome;Oxidative phosphorylation	ENOG411259R	U:Intracellular trafficking, secretion, and vesicular transport	XP_018269313.1	uncharacterized protein RHOBADRAFT_66773 [Rhodotorula graminis WP1]	sp|Q5K8S8|VA0E_CRYNJ	V-type proton ATPase subunit e OS=Cryptococcus neoformans var. neoformans serotype D (strain JEC21 / ATCC MYA-565) OX=214684 GN=VMA9 PE=3 SV=2	PF05493.15	ATP_synt_H	ATP synthase subunit H
EVM0005673	GO:0009263;GO:0016491	biological_process;molecular_function	BP:deoxyribonucleotide biosynthetic process;MF:oxidoreductase activity	K10808	RRM2	map00240;map00480;map00230	Pyrimidine metabolism;Glutathione metabolism;Purine metabolism			XP_018273634.1	uncharacterized protein RHOBADRAFT_33740 [Rhodotorula graminis WP1]	sp|Q9C167|RIR2_NEUCR	Ribonucleoside-diphosphate reductase small chain OS=Neurospora crassa (strain ATCC 24698 / 74-OR23-1A / CBS 708.71 / DSM 1257 / FGSC 987) OX=367110 GN=rnr-2 PE=3 SV=2	PF00268.23	Ribonuc_red_sm	Ribonucleotide reductase, small chain
EVM0004042	GO:0016829;GO:0016021	molecular_function;cellular_component	MF:lyase activity;CC:integral component of membrane					ENOG4112AX3	S:Function unknown	XP_018268343.1	uncharacterized protein RHOBADRAFT_47142 [Rhodotorula graminis WP1]
EVM0003160	GO:0005737;GO:0051603;GO:0005839;GO:0043161;GO:0005634;GO:0019774;GO:0004298	cellular_component;biological_process;cellular_component;biological_process;cellular_component;cellular_component;molecular_function	CC:cytoplasm;BP:proteolysis involved in cellular protein catabolic process;CC:proteasome core complex;BP:proteasome-mediated ubiquitin-dependent protein catabolic process;CC:nucleus;CC:proteasome core complex, beta-subunit complex;MF:threonine-type endopeptidase activity	K02737	PSMB5	map03050	Proteasome			XP_016276940.1	20S proteasome subunit beta 5 [Rhodotorula toruloides NP11]	sp|P30656|PSB5_YEAST	Proteasome subunit beta type-5 OS=Saccharomyces cerevisiae (strain ATCC 204508 / S288c) OX=559292 GN=PRE2 PE=1 SV=3	PF00227.28	Proteasome	Proteasome subunit
EVM0005565	GO:0051213;GO:0020037;GO:0052878;GO:0016705;GO:0004601;GO:0005506;GO:0006979;GO:0016853	molecular_function;molecular_function;molecular_function;molecular_function;molecular_function;molecular_function;biological_process;molecular_function	MF:dioxygenase activity;MF:heme binding;MF:linoleate 8R-lipoxygenase activity;MF:oxidoreductase activity, acting on paired donors, with incorporation or reduction of molecular oxygen;MF:peroxidase activity;MF:iron ion binding;BP:response to oxidative stress;MF:isomerase activity	K17862	PPOC	map00591	Linoleic acid metabolism			XP_018273863.1	uncharacterized protein RHOBADRAFT_51621 [Rhodotorula graminis WP1]	sp|Q9UUS2|LIDS_GAEGR	Linoleate diol synthase OS=Gaeumannomyces graminis var. graminis OX=36780 PE=1 SV=3	PF03098.17	An_peroxidase	Animal haem peroxidase
EVM0003140										TNY18278.1	hypothetical protein DMC30DRAFT_64127 [Rhodotorula diobovata]
EVM0006677	GO:0030246	molecular_function	MF:carbohydrate binding	K23334	RANBP9_10, RANBPM			ENOG410XPCC	S:Function unknown	XP_018269823.1	uncharacterized protein RHOBADRAFT_54953 [Rhodotorula graminis WP1]	sp|Q9PTY5|RANB9_XENLA	Ran-binding protein 9 OS=Xenopus laevis OX=8355 GN=ranbp9 PE=2 SV=1	PF00622.30;PF10607.11;PF08513.13	SPRY;CLTH;LisH	SPRY domain;CTLH/CRA C-terminal to LisH motif domain;LisH
EVM0000438	GO:0047617;GO:0016853	molecular_function;molecular_function	MF:acyl-CoA hydrolase activity;MF:isomerase activity	K17362	ACOT13			ENOG410Y1EE;COG2050	S:Function unknown;Q:Secondary metabolites biosynthesis, transport and catabolism	XP_018273047.1	uncharacterized protein RHOBADRAFT_51967 [Rhodotorula graminis WP1]	sp|Q9NPJ3|ACO13_HUMAN	Acyl-coenzyme A thioesterase 13 OS=Homo sapiens OX=9606 GN=ACOT13 PE=1 SV=1	PF03061.24	4HBT	Thioesterase superfamily
EVM0005437	GO:0005737;GO:0006457;GO:0005832;GO:0051082;GO:0016887;GO:0005524	cellular_component;biological_process;cellular_component;molecular_function;molecular_function;molecular_function	CC:cytoplasm;BP:protein folding;CC:chaperonin-containing T-complex;MF:unfolded protein binding;MF:ATPase activity;MF:ATP binding	K09498	CCT6					XP_018267680.1	uncharacterized protein RHOBADRAFT_19076 [Rhodotorula graminis WP1]	sp|O94515|TCPZ_SCHPO	T-complex protein 1 subunit zeta OS=Schizosaccharomyces pombe (strain 972 / ATCC 24843) OX=284812 GN=cct6 PE=3 SV=1	PF00118.26	Cpn60_TCP1	TCP-1/cpn60 chaperonin family
EVM0001854	GO:0046983;GO:0005634;GO:0045944;GO:0000977;GO:0003677	molecular_function;cellular_component;biological_process;molecular_function;molecular_function	MF:protein dimerization activity;CC:nucleus;BP:positive regulation of transcription from RNA polymerase II promoter;MF:RNA polymerase II regulatory region sequence-specific DNA binding;MF:DNA binding	K09265	RLM1	map04011	MAPK signaling pathway - yeast			XP_018271229.1	uncharacterized protein RHOBADRAFT_53193, partial [Rhodotorula graminis WP1]	sp|G4MWZ7|MIG1_MAGO7	MADS-box MEF2 type transcription factor MIG1 OS=Magnaporthe oryzae (strain 70-15 / ATCC MYA-4617 / FGSC 8958) OX=242507 GN=MIG1 PE=1 SV=1	PF00319.20	SRF-TF	SRF-type transcription factor (DNA-binding and dimerisation domain
EVM0005614				K14829	IPI3					XP_018267940.1	uncharacterized protein RHOBADRAFT_56275 [Rhodotorula graminis WP1]	sp|Q4PHV3|IPI3_USTMA	Pre-rRNA-processing protein IPI3 OS=Ustilago maydis (strain 521 / FGSC 9021) OX=237631 GN=IPI3 PE=3 SV=1	PF00400.34	WD40	WD domain, G-beta repeat
EVM0001626	GO:0016021;GO:0016020;GO:0016757	cellular_component;cellular_component;molecular_function	CC:integral component of membrane;CC:membrane;MF:transferase activity, transferring glycosyl groups							XP_018269342.1	uncharacterized protein RHOBADRAFT_55056 [Rhodotorula graminis WP1]			PF01697.29	Glyco_transf_92	Glycosyltransferase family 92
EVM0006068	GO:0016779;GO:0042276;GO:0006281;GO:0005634;GO:0003723;GO:0003684;GO:0071897	molecular_function;biological_process;biological_process;cellular_component;molecular_function;molecular_function;biological_process	MF:nucleotidyltransferase activity;BP:error-prone translesion synthesis;BP:DNA repair;CC:nucleus;MF:RNA binding;MF:damaged DNA binding;BP:DNA biosynthetic process	K03515	REV1					TNY21909.1	hypothetical protein DMC30DRAFT_393672 [Rhodotorula diobovata]	sp|Q5R4N7|REV1_PONAB	DNA repair protein REV1 OS=Pongo abelii OX=9601 GN=REV1 PE=2 SV=1	PF00817.22;PF16727.7;PF16589.7;PF11799.10;PF14377.8;PF11798.10;PF00533.28	IMS;REV1_C;BRCT_2;IMS_C;UBM;IMS_HHH;BRCT	impB/mucB/samB family;DNA repair protein REV1 C-terminal domain;BRCT domain, a BRCA1 C-terminus domain;impB/mucB/samB family C-terminal domain;Ubiquitin binding region;IMS family HHH motif;BRCA1 C Terminus (BRCT) domain
EVM0007608										XP_018272074.1	uncharacterized protein RHOBADRAFT_53025 [Rhodotorula graminis WP1]
EVM0007650	GO:0004775;GO:0006099;GO:0000287;GO:0005739;GO:0005524	molecular_function;biological_process;molecular_function;cellular_component;molecular_function	MF:succinate-CoA ligase (ADP-forming) activity;BP:tricarboxylic acid cycle;MF:magnesium ion binding;CC:mitochondrion;MF:ATP binding	K01900	LSC2	map00020;map00640	Citrate cycle (TCA cycle;Propanoate metabolism			XP_018272955.1	uncharacterized protein RHOBADRAFT_42119 [Rhodotorula graminis WP1]	sp|Q9P567|SUCB_NEUCR	Succinate--CoA ligase [ADP-forming] subunit beta, mitochondrial OS=Neurospora crassa (strain ATCC 24698 / 74-OR23-1A / CBS 708.71 / DSM 1257 / FGSC 987) OX=367110 GN=tca-9 PE=3 SV=1	PF08442.12;PF00549.21;PF13549.8;PF01071.21	ATP-grasp_2;Ligase_CoA;ATP-grasp_5;GARS_A	ATP-grasp domain;CoA-ligase;ATP-grasp domain;Phosphoribosylglycinamide synthetase, ATP-grasp (A) domain
EVM0005820	GO:0043130;GO:0016236;GO:0008270;GO:0000407	molecular_function;biological_process;molecular_function;cellular_component	MF:ubiquitin binding;BP:macroautophagy;MF:zinc ion binding;CC:pre-autophagosomal structure							TNY24382.1	hypothetical protein DMC30DRAFT_165650 [Rhodotorula diobovata]			PF00569.19;PF03107.18	ZZ;C1_2	Zinc finger, ZZ type;C1 domain
EVM0004615	GO:0006420;GO:0005737;GO:0004814;GO:0005524;GO:0004672	biological_process;cellular_component;molecular_function;molecular_function;molecular_function	BP:arginyl-tRNA aminoacylation;CC:cytoplasm;MF:arginine-tRNA ligase activity;MF:ATP binding;MF:protein kinase activity	K01887	RARS, argS	map00970	Aminoacyl-tRNA biosynthesis			TNY20709.1	hypothetical protein DMC30DRAFT_236183 [Rhodotorula diobovata]	sp|Q05506|SYRC_YEAST	Arginine--tRNA ligase, cytoplasmic OS=Saccharomyces cerevisiae (strain ATCC 204508 / S288c) OX=559292 GN=YDR341C PE=1 SV=1	PF00750.21;PF05746.17	tRNA-synt_1d;DALR_1	tRNA synthetases class I (R;DALR anticodon binding domain
EVM0006487	GO:0016787	molecular_function	MF:hydrolase activity	K01046	lip, TGL2	map00561	Glycerolipid metabolism			TNY24641.1	hypothetical protein DMC30DRAFT_413 [Rhodotorula diobovata]	sp|P54857|TGL2_YEAST	Triacylglycerol lipase 2 OS=Saccharomyces cerevisiae (strain ATCC 204508 / S288c) OX=559292 GN=TGL2 PE=1 SV=1	PF05057.16	DUF676	Putative serine esterase (DUF676
EVM0006911	GO:0033897;GO:0016829;GO:0003723	molecular_function;molecular_function;molecular_function	MF:ribonuclease T2 activity;MF:lyase activity;MF:RNA binding	K01166	RNASET2					TNY23724.1	ribonuclease M [Rhodotorula diobovata]	sp|Q6CAV7|RNY1_YARLI	Ribonuclease T2-like OS=Yarrowia lipolytica (strain CLIB 122 / E 150) OX=284591 GN=RNY1 PE=3 SV=1	PF00445.20	Ribonuclease_T2	Ribonuclease T2 family
EVM0002235										XP_018274614.1	uncharacterized protein RHOBADRAFT_51019, partial [Rhodotorula graminis WP1]
EVM0001433	GO:0030976;GO:0016021;GO:0000287;GO:0016831;GO:0005789;GO:0046872	molecular_function;cellular_component;molecular_function;molecular_function;cellular_component;molecular_function	MF:thiamine pyrophosphate binding;CC:integral component of membrane;MF:magnesium ion binding;MF:carboxy-lyase activity;CC:endoplasmic reticulum membrane;MF:metal ion binding	K01568	PDC, pdc	map00010	Glycolysis / Gluconeogenesis	COG3961;COG3961	G:Carbohydrate transport and metabolism;H:Coenzyme transport and metabolism	XP_018272275.1	uncharacterized protein RHOBADRAFT_42554 [Rhodotorula graminis WP1]	sp|Q09737|PDC1_SCHPO	Putative pyruvate decarboxylase C13A11.06 OS=Schizosaccharomyces pombe (strain 972 / ATCC 24843) OX=284812 GN=SPAC13A11.06 PE=3 SV=2	PF02776.20;PF02775.23;PF00205.24	TPP_enzyme_N;TPP_enzyme_C;TPP_enzyme_M	Thiamine pyrophosphate enzyme, N-terminal TPP binding domain;Thiamine pyrophosphate enzyme, C-terminal TPP binding domain;Thiamine pyrophosphate enzyme, central domain
EVM0007142	GO:0031418;GO:0005506;GO:0016705;GO:0016021;GO:0051213	molecular_function;molecular_function;molecular_function;cellular_component;molecular_function	MF:L-ascorbic acid binding;MF:iron ion binding;MF:oxidoreductase activity, acting on paired donors, with incorporation or reduction of molecular oxygen;CC:integral component of membrane;MF:dioxygenase activity	K00472	P4HA	map00330	Arginine and proline metabolism	ENOG410XS5J	S:Function unknown	RKP07731.1	hypothetical protein THASP1DRAFT_2589, partial [Thamnocephalis sphaerospora]	sp|Q9ZW86|P4H1_ARATH	Prolyl 4-hydroxylase 1 OS=Arabidopsis thaliana OX=3702 GN=P4H1 PE=1 SV=1	PF13640.8	2OG-FeII_Oxy_3	2OG-Fe(II) oxygenase superfamily
EVM0005800	GO:0016021	cellular_component	CC:integral component of membrane							PRQ72723.1	hypothetical protein AAT19DRAFT_16647 [Rhodotorula toruloides]
EVM0000828										XP_018268444.1	uncharacterized protein RHOBADRAFT_55864 [Rhodotorula graminis WP1]
EVM0006897	GO:0006813;GO:0034765;GO:0047834;GO:0005244;GO:0016021	biological_process;biological_process;molecular_function;molecular_function;cellular_component	BP:potassium ion transport;BP:regulation of ion transmembrane transport;MF:D-threo-aldose 1-dehydrogenase activity;MF:voltage-gated ion channel activity;CC:integral component of membrane					COG0667	C:Energy production and conversion	XP_018271796.1	uncharacterized protein RHOBADRAFT_66271 [Rhodotorula graminis WP1]	sp|O23016|KCAB_ARATH	Probable voltage-gated potassium channel subunit beta OS=Arabidopsis thaliana OX=3702 GN=KAB1 PE=1 SV=1	PF00248.23	Aldo_ket_red	Aldo/keto reductase family
EVM0007126								COG0484	O:Posttranslational modification, protein turnover, chaperones	TNY17711.1	hypothetical protein DMC30DRAFT_429348 [Rhodotorula diobovata]	sp|P25303|SCJ1_YEAST	DnaJ-related protein SCJ1 OS=Saccharomyces cerevisiae (strain ATCC 204508 / S288c) OX=559292 GN=SCJ1 PE=1 SV=2	PF00226.33;PF00515.30;PF14559.8	DnaJ;TPR_1;TPR_19	DnaJ domain;Tetratricopeptide repeat;Tetratricopeptide repeat
EVM0003009	GO:0005634	cellular_component	CC:nucleus	K14833	NOC2			COG5604	S:Function unknown	XP_018268639.1	uncharacterized protein RHOBADRAFT_39174 [Rhodotorula graminis WP1]	sp|Q9P7G0|YKY4_SCHPO	Uncharacterized NOC2 family protein C1142.04 OS=Schizosaccharomyces pombe (strain 972 / ATCC 24843) OX=284812 GN=SPAC1142.04 PE=1 SV=1	PF03715.15;PF04147.14	Noc2;Nop14	Noc2p family;Nop14-like family
EVM0000424										XP_018271272.1	uncharacterized protein RHOBADRAFT_66355 [Rhodotorula graminis WP1]
EVM0006401	GO:0016491	molecular_function	MF:oxidoreductase activity	K22470	SQOR	map00920	Sulfur metabolism			XP_018268956.1	uncharacterized protein RHOBADRAFT_39036 [Rhodotorula graminis WP1]	sp|O94284|HMT2_SCHPO	Sulfide:quinone oxidoreductase, mitochondrial OS=Schizosaccharomyces pombe (strain 972 / ATCC 24843) OX=284812 GN=hmt2 PE=3 SV=1	PF07992.16	Pyr_redox_2	Pyridine nucleotide-disulphide oxidoreductase
EVM0004482
EVM0000410	GO:0016740;GO:0004755;GO:0006596;GO:0016491	molecular_function;molecular_function;biological_process;molecular_function	MF:transferase activity;MF:saccharopine dehydrogenase (NADP+, L-glutamate-forming) activity;BP:polyamine biosynthetic process;MF:oxidoreductase activity	K24034	SPE3-LYS9	map00270;map00480;map00330;map00310;map00300	Cysteine and methionine metabolism;Glutathione metabolism;Arginine and proline metabolism;Lysine degradation;Lysine biosynthesis			XP_018274655.1	uncharacterized protein RHOBADRAFT_33307 [Rhodotorula graminis WP1]	sp|O59711|LYS9_SCHPO	Saccharopine dehydrogenase [NADP(+), L-glutamate-forming] OS=Schizosaccharomyces pombe (strain 972 / ATCC 24843) OX=284812 GN=lys9 PE=3 SV=1	PF16653.7;PF01564.19;PF03435.20;PF17284.4;PF01488.22;PF13649.8;PF03447.18	Sacchrp_dh_C;Spermine_synth;Sacchrp_dh_NADP;Spermine_synt_N;Shikimate_DH;Methyltransf_25;NAD_binding_3	Saccharopine dehydrogenase C-terminal domain;Spermine/spermidine synthase domain;Saccharopine dehydrogenase NADP binding domain;Spermidine synthase tetramerisation domain;Shikimate / quinate 5-dehydrogenase;Methyltransferase domain;Homoserine dehydrogenase, NAD binding domain
EVM0005662	GO:0016021;GO:0005254	cellular_component;molecular_function	CC:integral component of membrane;MF:chloride channel activity	K08994	yneE, BEST					TNY20356.1	Bestrophin, RFP-TM, chloride channel-domain-containing protein [Rhodotorula diobovata]	sp|P72926|Y1024_SYNY3	UPF0187 protein sll1024 OS=Synechocystis sp. (strain PCC 6803 / Kazusa) OX=1111708 GN=sll1024 PE=3 SV=2	PF01062.23	Bestrophin	Bestrophin, RFP-TM, chloride channel
EVM0004817										XP_018272031.1	uncharacterized protein RHOBADRAFT_43413 [Rhodotorula graminis WP1]
EVM0001642	GO:0005737;GO:0004365;GO:0051287;GO:0050661;GO:0006006;GO:0006096	cellular_component;molecular_function;molecular_function;molecular_function;biological_process;biological_process	CC:cytoplasm;MF:glyceraldehyde-3-phosphate dehydrogenase (NAD+) (phosphorylating) activity;MF:NAD binding;MF:NADP binding;BP:glucose metabolic process;BP:glycolytic process	K00134	GAPDH, gapA	map00010	Glycolysis / Gluconeogenesis	COG0057	G:Carbohydrate transport and metabolism	TNY19120.1	putative glyceraldehyde 3-phosphate dehydrogenase [Rhodotorula diobovata]	sp|Q96UF2|G3P2_MUCCL	Glyceraldehyde-3-phosphate dehydrogenase 2 OS=Mucor circinelloides f. lusitanicus OX=29924 GN=GPD2 PE=3 SV=1	PF02800.22;PF00044.26	Gp_dh_C;Gp_dh_N	Glyceraldehyde 3-phosphate dehydrogenase, C-terminal domain;Glyceraldehyde 3-phosphate dehydrogenase, NAD binding domain
EVM0003640	GO:0004329;GO:0004477;GO:0004488;GO:0005524;GO:0035999	molecular_function;molecular_function;molecular_function;molecular_function;biological_process	MF:formate-tetrahydrofolate ligase activity;MF:methenyltetrahydrofolate cyclohydrolase activity;MF:methylenetetrahydrofolate dehydrogenase (NADP+) activity;MF:ATP binding;BP:tetrahydrofolate interconversion	K00288	MTHFD	map00670;map01240	One carbon pool by folate;Biosynthesis of cofactors			XP_018271933.1	uncharacterized protein RHOBADRAFT_26106 [Rhodotorula graminis WP1]	sp|Q8WZJ7|C1TC_SCHPO	C-1-tetrahydrofolate synthase, cytoplasmic OS=Schizosaccharomyces pombe (strain 972 / ATCC 24843) OX=284812 GN=SPBC839.16 PE=3 SV=1	PF01268.21;PF02882.21;PF00763.25	FTHFS;THF_DHG_CYH_C;THF_DHG_CYH	Formate--tetrahydrofolate ligase;Tetrahydrofolate dehydrogenase/cyclohydrolase, NAD(P)-binding domain;Tetrahydrofolate dehydrogenase/cyclohydrolase, catalytic domain
EVM0004555	GO:0004364;GO:0010731;GO:0004602;GO:0006749;GO:0005783	molecular_function;biological_process;molecular_function;biological_process;cellular_component	MF:glutathione transferase activity;BP:protein glutathionylation;MF:glutathione peroxidase activity;BP:glutathione metabolic process;CC:endoplasmic reticulum	K00799	GST, gst	map00480	Glutathione metabolism	ENOG410XV35	O:Posttranslational modification, protein turnover, chaperones	TPX65939.1	hypothetical protein SpCBS45565_g04817 [Spizellomyces sp. 'palustris']	sp|Q9P6M1|GST3_SCHPO	Glutathione S-transferase 3 OS=Schizosaccharomyces pombe (strain 972 / ATCC 24843) OX=284812 GN=gst3 PE=1 SV=3	PF02798.22;PF13847.8;PF08241.14;PF13649.8;PF13409.8;PF13417.8;PF08242.14;PF13489.8;PF00043.27;PF02390.19;PF00891.20;PF05175.16;PF13410.8;PF01209.20;PF14497.8	GST_N;Methyltransf_31;Methyltransf_11;Methyltransf_25;GST_N_2;GST_N_3;Methyltransf_12;Methyltransf_23;GST_C;Methyltransf_4;Methyltransf_2;MTS;GST_C_2;Ubie_methyltran;GST_C_3	Glutathione S-transferase, N-terminal domain;Methyltransferase domain;Methyltransferase domain;Methyltransferase domain;Glutathione S-transferase, N-terminal domain;Glutathione S-transferase, N-terminal domain;Methyltransferase domain;Methyltransferase domain;Glutathione S-transferase, C-terminal domain;Putative methyltransferase;O-methyltransferase domain;Methyltransferase small domain;Glutathio…
EVM0000820	GO:0005730;GO:0005634;GO:0042254;GO:0016788;GO:0008234;GO:0006506;GO:0016021;GO:0006397	cellular_component;cellular_component;biological_process;molecular_function;molecular_function;biological_process;cellular_component;biological_process	CC:nucleolus;CC:nucleus;BP:ribosome biogenesis;MF:hydrolase activity, acting on ester bonds;MF:cysteine-type peptidase activity;BP:GPI anchor biosynthetic process;CC:integral component of membrane;BP:mRNA processing	K14799	TSR1					TNY20727.1	hypothetical protein DMC30DRAFT_236744 [Rhodotorula diobovata]	sp|O13956|TSR1_SCHPO	Ribosome biogenesis protein tsr1 OS=Schizosaccharomyces pombe (strain 972 / ATCC 24843) OX=284812 GN=tsr1 PE=3 SV=1	PF04950.14;PF08142.14	RIBIOP_C;AARP2CN	40S ribosome biogenesis protein Tsr1 and BMS1 C-terminal;AARP2CN (NUC121) domain
EVM0003074	GO:0030466;GO:0009378;GO:0071162;GO:1904931;GO:0000781;GO:0003677;GO:0003678;GO:0007049;GO:0005737;GO:0042555;GO:0000727;GO:0005634;GO:0097373;GO:0005656;GO:0006267;GO:0006268;GO:0003697;GO:0005524;GO:0016787;GO:0017116;GO:0031298;GO:0006348;GO:0043138;GO:0006271;GO:0006270;GO:0003688;GO:0003682	biological_process;molecular_function;cellular_component;molecular_function;cellular_component;molecular_function;molecular_function;biological_process;cellular_component;cellular_component;biological_process;cellular_component;cellular_component;cellular_component;biological_process;biological_process;molecular_function;molecular_function;molecular_function;molecular_function;cellular_component;…	BP:chromatin silencing at silent mating-type cassette;MF:four-way junction helicase activity;CC:CMG complex;MF:MCM complex binding;CC:chromosome, telomeric region;MF:DNA binding;MF:DNA helicase activity;BP:cell cycle;CC:cytoplasm;CC:MCM complex;BP:double-strand break repair via break-induced replication;CC:nucleus;CC:MCM core complex;CC:nuclear pre-replicative complex;BP:pre-replicative complex a…	K02210	MCM7, CDC47	map04111;map04113;map03030	Cell cycle - yeast;Meiosis - yeast;DNA replication			TNY23701.1	MCM2/3/5 family-domain-containing protein [Rhodotorula diobovata]	sp|O75001|MCM7_SCHPO	DNA replication licensing factor mcm7 OS=Schizosaccharomyces pombe (strain 972 / ATCC 24843) OX=284812 GN=mcm7 PE=1 SV=1	PF00493.25;PF17207.5;PF17855.3;PF14551.8;PF07728.16	MCM;MCM_OB;MCM_lid;MCM_N;AAA_5	MCM P-loop domain;MCM OB domain;MCM AAA-lid domain;MCM N-terminal domain;AAA domain (dynein-related subfamily
EVM0004609	GO:0005743	cellular_component	CC:mitochondrial inner membrane	K18171	CMC1					TNY17318.1	hypothetical protein DMC30DRAFT_419902 [Rhodotorula diobovata]			PF08583.12	Cmc1	Cytochrome c oxidase biogenesis protein Cmc1 like
EVM0006415										XP_018269574.1	uncharacterized protein RHOBADRAFT_54741 [Rhodotorula graminis WP1]
EVM0000398								ENOG4111WSE	S:Function unknown
EVM0002104	GO:0004114;GO:0046872;GO:0007165	molecular_function;molecular_function;biological_process	MF:3',5'-cyclic-nucleotide phosphodiesterase activity;MF:metal ion binding;BP:signal transduction							XP_018271586.1	uncharacterized protein RHOBADRAFT_53504 [Rhodotorula graminis WP1]	sp|Q23917|PDE2_DICDI	3',5'-cyclic-nucleotide phosphodiesterase regA OS=Dictyostelium discoideum OX=44689 GN=regA PE=1 SV=1	PF00233.21	PDEase_I	3'5'-cyclic nucleotide phosphodiesterase
EVM0006129	GO:0005324;GO:0006633;GO:0016021;GO:0004467	molecular_function;biological_process;cellular_component;molecular_function	MF:long-chain fatty acid transporter activity;BP:fatty acid biosynthetic process;CC:integral component of membrane;MF:long-chain fatty acid-CoA ligase activity					ENOG410XQ8T	I:Lipid transport and metabolism	TNY18949.1	putative bifunctional fatty acid transporter/acyl-CoA synthetase FAT1 [Rhodotorula diobovata]	sp|O42633|FAT1_COCHE	Very long-chain fatty acid transport protein OS=Cochliobolus heterostrophus OX=5016 GN=FAT1 PE=3 SV=1	PF00501.30;PF13193.8	AMP-binding;AMP-binding_C	AMP-binding enzyme;AMP-binding enzyme C-terminal domain
EVM0004076	GO:0016021;GO:0005975;GO:0030246;GO:0004553	cellular_component;biological_process;molecular_function;molecular_function	CC:integral component of membrane;BP:carbohydrate metabolic process;MF:carbohydrate binding;MF:hydrolase activity, hydrolyzing O-glycosyl compounds					ENOG4111YS6	S:Function unknown	TNY23732.1	concanavalin A-like lectin/glucanase [Rhodotorula diobovata]	sp|P45797|GUB_PAEPO	Beta-glucanase OS=Paenibacillus polymyxa OX=1406 GN=gluB PE=3 SV=1	PF00722.23	Glyco_hydro_16	Glycosyl hydrolases family 16
EVM0003864	GO:0008955;GO:0004180;GO:0005615;GO:0004866;GO:0008658	molecular_function;molecular_function;cellular_component;molecular_function;molecular_function	MF:peptidoglycan glycosyltransferase activity;MF:carboxypeptidase activity;CC:extracellular space;MF:endopeptidase inhibitor activity;MF:penicillin binding	K05367	pbpC			COG4953	M:Cell wall/membrane/envelope biogenesis	KAG6335759.1	hypothetical protein ID866_3313 [Astraeus odoratus]	sp|P76577|PBPC_ECOLI	Penicillin-binding protein 1C OS=Escherichia coli (strain K12) OX=83333 GN=pbpC PE=1 SV=1
EVM0003447	GO:0018107;GO:0018105;GO:0034456;GO:0019887;GO:0016301;GO:0006359;GO:0006974;GO:0006356;GO:0030291;GO:0005956	biological_process;biological_process;cellular_component;molecular_function;molecular_function;biological_process;biological_process;biological_process;molecular_function;cellular_component	BP:peptidyl-threonine phosphorylation;BP:peptidyl-serine phosphorylation;CC:UTP-C complex;MF:protein kinase regulator activity;MF:kinase activity;BP:regulation of transcription from RNA polymerase III promoter;BP:cellular response to DNA damage stimulus;BP:regulation of transcription from RNA polymerase I promoter;MF:protein serine/threonine kinase inhibitor activity;CC:protein kinase CK2 complex	K03115	CSNK2B	map03008;map04139	Ribosome biogenesis in eukaryotes;Mitophagy - yeast			TNY18119.1	casein kinase II regulatory subunit-domain-containing protein [Rhodotorula diobovata]	sp|Q8TG12|CSK2B_NEUCR	Casein kinase II subunit beta-1 OS=Neurospora crassa (strain ATCC 24698 / 74-OR23-1A / CBS 708.71 / DSM 1257 / FGSC 987) OX=367110 GN=ckb-1 PE=2 SV=1	PF01214.20	CK_II_beta	Casein kinase II regulatory subunit
EVM0004137	GO:0016021	cellular_component	CC:integral component of membrane							XP_018268891.1	uncharacterized protein RHOBADRAFT_46432 [Rhodotorula graminis WP1]			PF20152.1	DUF6534	Family of unknown function (DUF6534
EVM0007394								ENOG410YGWM	S:Function unknown	XP_018270915.1	uncharacterized protein RHOBADRAFT_44387 [Rhodotorula graminis WP1]	sp|Q9Y7N9|YCKC_SCHPO	PX domain-containing protein C1450.12 OS=Schizosaccharomyces pombe (strain 972 / ATCC 24843) OX=284812 GN=SPCC1450.12 PE=1 SV=1	PF12825.9;PF12828.9	DUF3818;PXB	Domain of unknown function in PX-proteins (DUF3818;PX-associated
EVM0006088										XP_018271430.1	uncharacterized protein RHOBADRAFT_53364 [Rhodotorula graminis WP1]
EVM0002662	GO:0022857;GO:0016021	molecular_function;cellular_component	MF:transmembrane transporter activity;CC:integral component of membrane							XP_018273965.1	uncharacterized protein RHOBADRAFT_50444 [Rhodotorula graminis WP1]	sp|A0A4Q4NMP3|MFS54_ALTAL	MFS-type transporter MFS54 OS=Alternaria alternata OX=5599 GN=MFS54 PE=2 SV=1	PF07690.18;PF00083.26	MFS_1;Sugar_tr	Major Facilitator Superfamily;Sugar (and other) transporter
EVM0003896	GO:0015031;GO:0005634	biological_process;cellular_component	BP:protein transport;CC:nucleus	K17263;K15262	CAND1, TIP120A;BCP1, BCCIP					TNY17592.1	p21-C-terminal region-binding protein-domain-containing protein [Rhodotorula diobovata]	sp|Q5AXW5|BCP1_EMENI	Protein bcp1 OS=Emericella nidulans (strain FGSC A4 / ATCC 38163 / CBS 112.46 / NRRL 194 / M139) OX=227321 GN=bcp1 PE=3 SV=1	PF13862.8	BCCIP	BCCIP
EVM0005577	GO:0046872;GO:0016491	molecular_function;molecular_function	MF:metal ion binding;MF:oxidoreductase activity							XP_018268196.1	uncharacterized protein RHOBADRAFT_32326 [Rhodotorula graminis WP1]	sp|Q7LL04|YQK1_SCHPO	UPF0676 protein C1494.01 OS=Schizosaccharomyces pombe (strain 972 / ATCC 24843) OX=284812 GN=SPCC1494.01 PE=3 SV=2	PF14226.8;PF03171.22	DIOX_N;2OG-FeII_Oxy	non-haem dioxygenase in morphine synthesis N-terminal;2OG-Fe(II) oxygenase superfamily
EVM0003898	GO:0009229;GO:0009228;GO:0004417;GO:0004789;GO:0046872;GO:0005524	biological_process;biological_process;molecular_function;molecular_function;molecular_function;molecular_function	BP:thiamine diphosphate biosynthetic process;BP:thiamine biosynthetic process;MF:hydroxyethylthiazole kinase activity;MF:thiamine-phosphate diphosphorylase activity;MF:metal ion binding;MF:ATP binding	K14154	THI6	map00730;map01240	Thiamine metabolism;Biosynthesis of cofactors			XP_018270641.1	uncharacterized protein RHOBADRAFT_15851 [Rhodotorula graminis WP1]	sp|P40386|THI6_SCHPO	Probable thiamine biosynthetic bifunctional enzyme OS=Schizosaccharomyces pombe (strain 972 / ATCC 24843) OX=284812 GN=thi4 PE=2 SV=1	PF02110.17;PF02581.19;PF08543.14	HK;TMP-TENI;Phos_pyr_kin	Hydroxyethylthiazole kinase family;Thiamine monophosphate synthase;Phosphomethylpyrimidine kinase
EVM0003378	GO:0005085	molecular_function	MF:guanyl-nucleotide exchange factor activity							TNY19110.1	Proteophosphoglycan ppg4 [Rhodotorula diobovata]			PF06428.13;PF07558.13;PF04849.15;PF17078.7;PF08614.13;PF05911.13	Sec2p;Shugoshin_N;HAP1_N;SHE3;ATG16;FPP	GDP/GTP exchange factor Sec2p;Shugoshin N-terminal coiled-coil region;HAP1 N-terminal conserved region;SWI5-dependent HO expression protein 3;Autophagy protein 16 (ATG16;Filament-like plant protein, long coiled-coil
EVM0005091	GO:0016021;GO:0006357;GO:0032777	cellular_component;biological_process;cellular_component	CC:integral component of membrane;BP:regulation of transcription from RNA polymerase II promoter;CC:Piccolo NuA4 histone acetyltransferase complex							XP_018269357.1	uncharacterized protein RHOBADRAFT_45875 [Rhodotorula graminis WP1]
EVM0002756
EVM0006653	GO:0016627;GO:0050660	molecular_function;molecular_function	MF:oxidoreductase activity, acting on the CH-CH group of donors;MF:flavin adenine dinucleotide binding					COG1960	I:Lipid transport and metabolism	XP_018269919.1	uncharacterized protein RHOBADRAFT_54463 [Rhodotorula graminis WP1]	sp|Q5ATG5|APDG_EMENI	Acyl-CoA dehydrogenase apdG OS=Emericella nidulans (strain FGSC A4 / ATCC 38163 / CBS 112.46 / NRRL 194 / M139) OX=227321 GN=apdG PE=2 SV=1	PF00441.26;PF02771.18;PF02770.21;PF08028.13	Acyl-CoA_dh_1;Acyl-CoA_dh_N;Acyl-CoA_dh_M;Acyl-CoA_dh_2	Acyl-CoA dehydrogenase, C-terminal domain;Acyl-CoA dehydrogenase, N-terminal domain;Acyl-CoA dehydrogenase, middle domain;Acyl-CoA dehydrogenase, C-terminal domain
EVM0001980	GO:0005737;GO:0016021;GO:0005739	cellular_component;cellular_component;cellular_component	CC:cytoplasm;CC:integral component of membrane;CC:mitochondrion	K13348	MPV17	map04146	Peroxisome	ENOG4111SYH	S:Function unknown	XP_018273513.1	uncharacterized protein RHOBADRAFT_64494 [Rhodotorula graminis WP1]	sp|Q4IPX8|SYM1_GIBZE	Protein SYM1 OS=Gibberella zeae (strain ATCC MYA-4620 / CBS 123657 / FGSC 9075 / NRRL 31084 / PH-1) OX=229533 GN=SYM1 PE=3 SV=1	PF04117.14	Mpv17_PMP22	Mpv17 / PMP22 family
EVM0006580	GO:0017056;GO:0005643;GO:0005085;GO:0015031;GO:0032012;GO:0051028	molecular_function;cellular_component;molecular_function;biological_process;biological_process;biological_process	MF:structural constituent of nuclear pore;CC:nuclear pore;MF:guanyl-nucleotide exchange factor activity;BP:protein transport;BP:regulation of ARF protein signal transduction;BP:mRNA transport					COG5307	S:Function unknown	TNY20947.1	hypothetical protein DMC30DRAFT_446623 [Rhodotorula diobovata]	sp|Q10491|SEC74_SCHPO	Arf guanine nucleotide exchange factor sec74 OS=Schizosaccharomyces pombe (strain 972 / ATCC 24843) OX=284812 GN=sec74 PE=1 SV=2	PF01369.22;PF15410.8;PF00169.31	Sec7;PH_9;PH	Sec7 domain;Pleckstrin homology domain;PH domain
EVM0001111	GO:0005975;GO:0016787;GO:0005576;GO:0030248;GO:0008810	biological_process;molecular_function;cellular_component;molecular_function;molecular_function	BP:carbohydrate metabolic process;MF:hydrolase activity;CC:extracellular region;MF:cellulose binding;MF:cellulase activity	K19356	E1.14.99.54			ENOG410YI33;ENOG4111J3J	G:Carbohydrate transport and metabolism;G:Carbohydrate transport and metabolism	XP_018273406.1	glycoside hydrolase family 61 protein [Rhodotorula graminis WP1]	sp|A2R5N0|EGLD_ASPNC	Probable endo-beta-1,4-glucanase D OS=Aspergillus niger (strain CBS 513.88 / FGSC A1513) OX=425011 GN=eglD PE=3 SV=1	PF03443.16	AA9	Auxiliary Activity family 9 (formerly GH61
EVM0001457	GO:0016779;GO:0070733;GO:0007114;GO:0002143;GO:0016021;GO:0008641;GO:0042292;GO:0032447;GO:0005829;GO:0005524;GO:2000220;GO:0034599;GO:0046872;GO:0004792;GO:0001403;GO:0042802	molecular_function;molecular_function;biological_process;biological_process;cellular_component;molecular_function;molecular_function;biological_process;cellular_component;molecular_function;biological_process;biological_process;molecular_function;molecular_function;biological_process;molecular_function	MF:nucleotidyltransferase activity;MF:protein adenylyltransferase activity;BP:cell budding;BP:tRNA wobble position uridine thiolation;CC:integral component of membrane;MF:small protein activating enzyme activity;MF:URM1 activating enzyme activity;BP:protein urmylation;CC:cytosol;MF:ATP binding;BP:regulation of pseudohyphal growth;BP:cellular response to oxidative stress;MF:metal ion binding;MF:th…	K11996	MOCS3, UBA4	map04122	Sulfur relay system	COG0607;COG0476	P:Inorganic ion transport and metabolism;H:Coenzyme transport and metabolism	XP_018269166.1	uncharacterized protein RHOBADRAFT_55338 [Rhodotorula graminis WP1]	sp|O59954|UBA4_EMENI	Adenylyltransferase and sulfurtransferase uba4 OS=Emericella nidulans (strain FGSC A4 / ATCC 38163 / CBS 112.46 / NRRL 194 / M139) OX=227321 GN=uba4 PE=1 SV=2	PF00899.23;PF01488.22	ThiF;Shikimate_DH	ThiF family;Shikimate / quinate 5-dehydrogenase
EVM0002551	GO:0004674;GO:0005524;GO:0004672	molecular_function;molecular_function;molecular_function	MF:protein serine/threonine kinase activity;MF:ATP binding;MF:protein kinase activity	K08286	E2.7.11.-			COG0515	T:Signal transduction mechanisms	XP_018273944.1	uncharacterized protein RHOBADRAFT_32492 [Rhodotorula graminis WP1]	sp|Q9UTH3|PPK6_SCHPO	Serine/threonine-protein kinase ppk6 OS=Schizosaccharomyces pombe (strain 972 / ATCC 24843) OX=284812 GN=ppk6 PE=1 SV=2	PF00069.27;PF07714.19;PF14531.8;PF01636.25	Pkinase;PK_Tyr_Ser-Thr;Kinase-like;APH	Protein kinase domain;Protein tyrosine and serine/threonine kinase;Kinase-like;Phosphotransferase enzyme family
EVM0003400	GO:0019901;GO:0005737;GO:0016301	molecular_function;cellular_component;molecular_function	MF:protein kinase binding;CC:cytoplasm;MF:kinase activity	K09554	CDC37			ENOG410XTCZ	S:Function unknown	XP_018270804.1	uncharacterized protein RHOBADRAFT_36690 [Rhodotorula graminis WP1]	sp|O94740|CDC37_SCHPO	Hsp90 co-chaperone Cdc37 OS=Schizosaccharomyces pombe (strain 972 / ATCC 24843) OX=284812 GN=cdc37 PE=1 SV=1	PF08565.13;PF08564.12;PF03234.16	CDC37_M;CDC37_C;CDC37_N	Cdc37 Hsp90 binding domain;Cdc37 C terminal domain;Cdc37 N terminal kinase binding
EVM0005121	GO:0046983;GO:0046872;GO:0070006	molecular_function;molecular_function;molecular_function	MF:protein dimerization activity;MF:metal ion binding;MF:metalloaminopeptidase activity	K01262	pepP			COG0006	E:Amino acid transport and metabolism	XP_018267547.1	uncharacterized protein RHOBADRAFT_40316 [Rhodotorula graminis WP1]	sp|A8P5H7|AMPP1_COPC7	Probable Xaa-Pro aminopeptidase P OS=Coprinopsis cinerea (strain Okayama-7 / 130 / ATCC MYA-4618 / FGSC 9003) OX=240176 GN=AMPP PE=3 SV=1	PF16189.7;PF00557.26;PF16188.7;PF01321.20;PF00010.28	Creatinase_N_2;Peptidase_M24;Peptidase_M24_C;Creatinase_N;HLH	Creatinase/Prolidase N-terminal domain;Metallopeptidase family M24;C-terminal region of peptidase_M24;Creatinase/Prolidase N-terminal domain;Helix-loop-helix DNA-binding domain
EVM0003326										TNY20643.1	hypothetical protein DMC30DRAFT_416764 [Rhodotorula diobovata]
EVM0001131
EVM0001744				K11877	PSMG3, PAC3			ENOG410Y7TI	S:Function unknown	XP_018273487.1	uncharacterized protein RHOBADRAFT_51293 [Rhodotorula graminis WP1]			PF10178.11	PAC3	Proteasome assembly chaperone 3
EVM0006076	GO:0043864;GO:0004040	molecular_function;molecular_function	MF:indoleacetamide hydrolase activity;MF:amidase activity							TNY19601.1	amidase signature domain-containing protein [Rhodotorula diobovata]	sp|A0A348AXX5|TR02_CURCL	Putative amidase OS=Curvularia clavata OX=95742 GN=TR02 PE=3 SV=1	PF01425.23	Amidase	Amidase
EVM0000272	GO:0016021;GO:0005739	cellular_component;cellular_component	CC:integral component of membrane;CC:mitochondrion							XP_018271174.1	uncharacterized protein RHOBADRAFT_53151 [Rhodotorula graminis WP1]	sp|P43557|FMP32_YEAST	Protein FMP32, mitochondrial OS=Saccharomyces cerevisiae (strain ATCC 204508 / S288c) OX=559292 GN=FMP32 PE=1 SV=1	PF07798.13;PF02183.20	DUF1640;HALZ	Protein of unknown function (DUF1640;Homeobox associated leucine zipper
EVM0002711	GO:0003725	molecular_function	MF:double-stranded RNA binding							EGU11976.1	hypothetical protein RTG_01856 [Rhodotorula toruloides ATCC 204091]	sp|Q568A0|PKRI1_DANRE	PRKR-interacting protein 1 homolog OS=Danio rerio OX=7955 GN=prkrip1 PE=2 SV=1	PF06658.14	DUF1168	Protein of unknown function (DUF1168
EVM0003987	GO:0016740	molecular_function	MF:transferase activity							XP_018274060.1	uncharacterized protein RHOBADRAFT_50534 [Rhodotorula graminis WP1]
EVM0004127	GO:0001100;GO:0016021;GO:0005096;GO:0043547;GO:1990334	biological_process;cellular_component;molecular_function;biological_process;cellular_component	BP:negative regulation of exit from mitosis;CC:integral component of membrane;MF:GTPase activator activity;BP:positive regulation of GTPase activity;CC:Bfa1-Bub2 complex							TNY17464.1	hypothetical protein DMC30DRAFT_405724 [Rhodotorula diobovata]
EVM0005896	GO:0016787	molecular_function	MF:hydrolase activity							XP_018273219.1	uncharacterized protein RHOBADRAFT_52115 [Rhodotorula graminis WP1]	sp|P21369|PNCA_ECOLI	Nicotinamidase OS=Escherichia coli (strain K12) OX=83333 GN=pncA PE=1 SV=1	PF00857.22	Isochorismatase	Isochorismatase family
EVM0004244				K06665	SSN6, CYC8	map04111;map04011	Cell cycle - yeast;MAPK signaling pathway - yeast			XP_018269603.1	uncharacterized protein RHOBADRAFT_54762 [Rhodotorula graminis WP1]	sp|O77033|CYC8_DICDI	General transcriptional corepressor trfA OS=Dictyostelium discoideum OX=44689 GN=trfA PE=2 SV=1	PF00515.30;PF07719.19;PF13181.8;PF13428.8;PF13431.8;PF14559.8;PF13432.8;PF13424.8;PF13414.8	TPR_1;TPR_2;TPR_8;TPR_14;TPR_17;TPR_19;TPR_16;TPR_12;TPR_11	Tetratricopeptide repeat;Tetratricopeptide repeat;Tetratricopeptide repeat;Tetratricopeptide repeat;Tetratricopeptide repeat;Tetratricopeptide repeat;Tetratricopeptide repeat;Tetratricopeptide repeat;TPR repeat
EVM0002559	GO:0016021;GO:0016491	cellular_component;molecular_function	CC:integral component of membrane;MF:oxidoreductase activity							XP_018274512.1	uncharacterized protein RHOBADRAFT_23496 [Rhodotorula graminis WP1]	sp|O53176|Y2449_MYCTU	Putative trans-acting enoyl reductase Rv2449c OS=Mycobacterium tuberculosis (strain ATCC 25618 / H37Rv) OX=83332 GN=Rv2449c PE=1 SV=3	PF03435.20;PF05368.15	Sacchrp_dh_NADP;NmrA	Saccharopine dehydrogenase NADP binding domain;NmrA-like family
EVM0003015										XP_018272823.1	uncharacterized protein RHOBADRAFT_41984 [Rhodotorula graminis WP1]	sp|Q9UUF4|AIM19_SCHPO	Altered inheritance of mitochondria protein 19 homolog OS=Schizosaccharomyces pombe (strain 972 / ATCC 24843) OX=284812 GN=aim19 PE=3 SV=1	PF10315.11	Aim19	Altered inheritance of mitochondria protein 19
EVM0002499	GO:0003735;GO:0006412;GO:0005840	molecular_function;biological_process;cellular_component	MF:structural constituent of ribosome;BP:translation;CC:ribosome							XP_018270979.1	uncharacterized protein RHOBADRAFT_53855 [Rhodotorula graminis WP1]
EVM0000507	GO:0016829;GO:0006546;GO:0004375;GO:0005739	molecular_function;biological_process;molecular_function;cellular_component	MF:lyase activity;BP:glycine catabolic process;MF:glycine dehydrogenase (decarboxylating) activity;CC:mitochondrion	K00281	GLDC, gcvP	map00630;map00260	Glyoxylate and dicarboxylate metabolism;Glycine, serine and threonine metabolism			XP_018270717.1	uncharacterized protein RHOBADRAFT_36574 [Rhodotorula graminis WP1]	sp|Q09785|GCSP_SCHPO	Putative glycine dehydrogenase (decarboxylating), mitochondrial OS=Schizosaccharomyces pombe (strain 972 / ATCC 24843) OX=284812 GN=gcv2 PE=3 SV=2	PF02347.18	GDC-P	Glycine cleavage system P-protein
EVM0004732	GO:0000155;GO:0016021;GO:0003677;GO:0071555;GO:0005886;GO:0005524	molecular_function;cellular_component;molecular_function;biological_process;cellular_component;molecular_function	MF:phosphorelay sensor kinase activity;CC:integral component of membrane;MF:DNA binding;BP:cell wall organization;CC:plasma membrane;MF:ATP binding					COG3279	T:Signal transduction mechanisms	KAG1253664.1	hypothetical protein G6F68_011226 [Rhizopus microsporus]	sp|Q9KL96|Y0G0_VIBCH	Uncharacterized response regulatory protein VC_A0850 OS=Vibrio cholerae serotype O1 (strain ATCC 39315 / El Tor Inaba N16961) OX=243277 GN=VC_A0850 PE=3 SV=1	PF04397.17;PF00072.26	LytTR;Response_reg	LytTr DNA-binding domain;Response regulator receiver domain
EVM0001139	GO:0000287;GO:0030955;GO:0016301;GO:0004743;GO:0005524	molecular_function;molecular_function;molecular_function;molecular_function;molecular_function	MF:magnesium ion binding;MF:potassium ion binding;MF:kinase activity;MF:pyruvate kinase activity;MF:ATP binding	K00873	PK, pyk	map00010;map00230;map00620;map01240	Glycolysis / Gluconeogenesis;Purine metabolism;Pyruvate metabolism;Biosynthesis of cofactors			XP_018270043.1	uncharacterized protein RHOBADRAFT_65329 [Rhodotorula graminis WP1]	sp|O94122|KPYK_AGABI	Pyruvate kinase OS=Agaricus bisporus OX=5341 GN=pkiA PE=2 SV=1	PF00224.23;PF02887.18;PF03328.16	PK;PK_C;HpcH_HpaI	Pyruvate kinase, barrel domain;Pyruvate kinase, alpha/beta domain;HpcH/HpaI aldolase/citrate lyase family
EVM0000486	GO:0004252	molecular_function	MF:serine-type endopeptidase activity					ENOG411157A	S:Function unknown	XP_018271410.1	uncharacterized protein RHOBADRAFT_53346 [Rhodotorula graminis WP1]	sp|Q6NYX8|PITH1_DANRE	PITH domain-containing protein 1 OS=Danio rerio OX=7955 GN=pithd1 PE=2 SV=1	PF06201.15	PITH	PITH domain
EVM0000158	GO:0003824;GO:0016787;GO:0005975;GO:0030246;GO:0016798	molecular_function;molecular_function;biological_process;molecular_function;molecular_function	MF:catalytic activity;MF:hydrolase activity;BP:carbohydrate metabolic process;MF:carbohydrate binding;MF:hydrolase activity, acting on glycosyl bonds					COG1554	G:Carbohydrate transport and metabolism	XP_018273314.1	carbohydrate-binding module family 32 protein [Rhodotorula graminis WP1]	sp|D4B5H9|ATC1_ARTBC	Cell wall acid trehalase ARB_03719 OS=Arthroderma benhamiae (strain ATCC MYA-4681 / CBS 112371) OX=663331 GN=ARB_03719 PE=1 SV=1	PF03632.17;PF03636.17;PF00754.27;PF03633.17	Glyco_hydro_65m;Glyco_hydro_65N;F5_F8_type_C;Glyco_hydro_65C	Glycosyl hydrolase family 65 central catalytic domain;Glycosyl hydrolase family 65, N-terminal domain;F5/8 type C domain;Glycosyl hydrolase family 65, C-terminal domain
EVM0005054										XP_018273187.1	uncharacterized protein RHOBADRAFT_52087 [Rhodotorula graminis WP1]
EVM0001125	GO:0005737;GO:0034388;GO:0032040;GO:0005730;GO:0000920;GO:0000472;GO:0030010;GO:0000447;GO:0000480	cellular_component;cellular_component;cellular_component;cellular_component;biological_process;biological_process;biological_process;biological_process;biological_process	CC:cytoplasm;CC:Pwp2p-containing subcomplex of 90S preribosome;CC:small-subunit processome;CC:nucleolus;BP:cell separation after cytokinesis;BP:endonucleolytic cleavage to generate mature 5'-end of SSU-rRNA from (SSU-rRNA, 5.8S rRNA, LSU-rRNA;BP:establishment of cell polarity;BP:endonucleolytic cleavage in ITS1 to separate SSU-rRNA from 5.8S rRNA and LSU-rRNA from tricistronic rRNA transcript (SS…	K14558	PWP2, UTP1	map03008	Ribosome biogenesis in eukaryotes			XP_018271502.1	uncharacterized protein RHOBADRAFT_53428 [Rhodotorula graminis WP1]	sp|Q9C1X1|PWP2_SCHPO	Periodic tryptophan protein 2 homolog OS=Schizosaccharomyces pombe (strain 972 / ATCC 24843) OX=284812 GN=SPBC713.04c PE=1 SV=1	PF00400.34;PF04003.14;PF12894.9	WD40;Utp12;ANAPC4_WD40	WD domain, G-beta repeat;Dip2/Utp12 Family;Anaphase-promoting complex subunit 4 WD40 domain
EVM0006340										XP_018274295.1	uncharacterized protein RHOBADRAFT_50737 [Rhodotorula graminis WP1]
EVM0001776	GO:0000811;GO:0006260	cellular_component;biological_process	CC:GINS complex;BP:DNA replication	K10734	GINS3					XP_018274404.1	uncharacterized protein RHOBADRAFT_40901 [Rhodotorula graminis WP1]	sp|P0CQ33|PSF3_CRYNB	DNA replication complex GINS protein PSF3 OS=Cryptococcus neoformans var. neoformans serotype D (strain B-3501A) OX=283643 GN=PSF3 PE=3 SV=1	PF05916.13	Sld5	GINS complex protein
EVM0007606				K04771	degP, htrA			COG0265	O:Posttranslational modification, protein turnover, chaperones	KAG0193159.1	hypothetical protein DFQ28_006167 [Apophysomyces sp. BC1034]	sp|A5W8F5|DEGPL_PSEP1	Probable periplasmic serine endoprotease DegP-like OS=Pseudomonas putida (strain ATCC 700007 / DSM 6899 / BCRC 17059 / F1) OX=351746 GN=Pput_4291 PE=3 SV=1	PF13365.8;PF13180.8;PF17820.3;PF00595.26;PF00089.28	Trypsin_2;PDZ_2;PDZ_6;PDZ;Trypsin	Trypsin-like peptidase domain;PDZ domain;PDZ domain;PDZ domain;Trypsin
EVM0005132	GO:0016740;GO:0016021	molecular_function;cellular_component	MF:transferase activity;CC:integral component of membrane							TNY17271.1	ASST-domain-containing protein [Rhodotorula diobovata]			PF14269.8;PF05935.13	Arylsulfotran_2;Arylsulfotrans	Arylsulfotransferase (ASST;Arylsulfotransferase (ASST
EVM0003357										XP_018273458.1	uncharacterized protein RHOBADRAFT_51265 [Rhodotorula graminis WP1]
EVM0003300	GO:0031419;GO:0016021;GO:0042558;GO:0008705;GO:0008270;GO:0032259	molecular_function;cellular_component;biological_process;molecular_function;molecular_function;biological_process	MF:cobalamin binding;CC:integral component of membrane;BP:pteridine-containing compound metabolic process;MF:methionine synthase activity;MF:zinc ion binding;BP:methylation	K00548	metH, MTR	map00450;map00670;map00270	Selenocompound metabolism;One carbon pool by folate;Cysteine and methionine metabolism	COG1410	E:Amino acid transport and metabolism	KAG6336549.1	hypothetical protein ID866_2524 [Astraeus odoratus]	sp|P13009|METH_ECOLI	Methionine synthase OS=Escherichia coli (strain K12) OX=83333 GN=metH PE=1 SV=5	PF02965.19;PF00809.24;PF02607.19;PF02310.21	Met_synt_B12;Pterin_bind;B12-binding_2;B12-binding	Vitamin B12 dependent methionine synthase, activation domain;Pterin binding enzyme;B12 binding domain;B12 binding domain
EVM0000150	GO:0008270	molecular_function	MF:zinc ion binding	K06874	K06874			COG1779	S:Function unknown	XP_018270478.1	uncharacterized protein RHOBADRAFT_54252 [Rhodotorula graminis WP1]	sp|O13724|ZPR1_SCHPO	Zinc finger protein zpr1 OS=Schizosaccharomyces pombe (strain 972 / ATCC 24843) OX=284812 GN=zpr1 PE=3 SV=1	PF03367.15	zf-ZPR1	ZPR1 zinc-finger domain
EVM0002216	GO:0005085	molecular_function	MF:guanyl-nucleotide exchange factor activity							XP_018273986.1	uncharacterized protein RHOBADRAFT_50463 [Rhodotorula graminis WP1]			PF00621.22	RhoGEF	RhoGEF domain
EVM0004567	GO:0005524;GO:0004672	molecular_function;molecular_function	MF:ATP binding;MF:protein kinase activity							XP_018269307.1	uncharacterized protein RHOBADRAFT_55030 [Rhodotorula graminis WP1]
EVM0006054										XP_018268949.1	uncharacterized protein RHOBADRAFT_55568 [Rhodotorula graminis WP1]
[truncated: 6,907 more rows]
