# Supplementary material for: Effect of Heat Stress on the Biosynthesis of Exopolysaccharides from Rhodotorula glutinis YM25079 and Its Underlying Mechanisms
Source: J Fungi (Basel). 2025 Dec 14;11(12):883. doi: 10.3390/jof11120883 (PMC12733683; doi:10.3390/jof11120883)
Supplement: Supplementary file 1 [file jof-11-00883-s001.zip › Table S3. Differential expression analysis results.xlsx]

## Sheet: Total
GeneID	baseMean	log2FoldChange	lfcSE	stat	pvalue	padj
EVM0005241	9186.39	5.14127	0.214114	24.0118	2.0917e-127	1.51878e-123
EVM0004395	819.116	4.84586	0.263767	18.3718	2.21086e-75	8.02652e-72
EVM0003064	20271.2	4.54822	0.248469	18.305	7.54941e-75	1.82721e-71
EVM0003840	7253.54	3.58049	0.215726	16.5974	7.28054e-62	1.3216e-58
EVM0005022	2387.47	4.55895	0.278535	16.3676	3.25818e-60	4.73153e-57
EVM0003688	878.16	4.58965	0.283629	16.1819	6.7702e-59	8.19307e-56
EVM0006524	2067.81	-4.33406	0.270858	-16.0012	1.25286e-57	1.29958e-54
EVM0006838	801.326	4.81202	0.301476	15.9616	2.36715e-57	2.14848e-54
EVM0006408	1265.27	8.06491	0.530536	15.2014	3.45912e-52	2.79074e-49
EVM0005239	6822.7	3.75214	0.24926	15.0531	3.29428e-51	2.39198e-48
EVM0000670	2091.45	4.44839	0.304656	14.6013	2.75362e-48	1.68357e-45
EVM0001626	795.662	-4.55868	0.312225	-14.6006	2.78238e-48	1.68357e-45
EVM0003234	593.801	3.96667	0.278649	14.2354	5.52768e-46	3.08742e-43
EVM0004822	2701.92	-4.11553	0.29739	-13.8388	1.48585e-43	7.70625e-41
EVM0006256	3454.05	3.18912	0.231013	13.8049	2.37946e-43	1.15182e-40
EVM0002668	3920.91	-3.7269	0.27163	-13.7205	7.65465e-43	3.47378e-40
EVM0003274	650.068	4.76248	0.349134	13.6409	2.28851e-42	9.32396e-40
EVM0000076	294.503	-5.96177	0.437076	-13.6401	2.31141e-42	9.32396e-40
EVM0002341	9389.45	2.7955	0.207323	13.4838	1.94876e-41	7.44732e-39
EVM0007636	5112.22	3.06481	0.228152	13.4332	3.86425e-41	1.40292e-38
EVM0004483	750.297	3.33058	0.250428	13.2996	2.32859e-40	8.05139e-38
EVM0006521	2336.6	5.77882	0.436539	13.2378	5.30815e-40	1.75193e-37
EVM0006246	6156.28	4.54986	0.347722	13.0848	4.02438e-39	1.27048e-36
EVM0004659	1011.5	5.07868	0.391589	12.9694	1.82416e-38	5.51886e-36
EVM0003444	357.868	4.2558	0.330727	12.868	6.81568e-38	1.97954e-35
EVM0007199	618.192	6.81078	0.534589	12.7402	3.53394e-37	9.86921e-35
EVM0006341	2665.59	3.99202	0.314476	12.6942	6.36806e-37	1.71254e-34
EVM0007429	474.107	3.39854	0.269922	12.5908	2.37147e-36	6.14973e-34
EVM0003361	1850.61	4.29713	0.341396	12.5869	2.49178e-36	6.23891e-34
EVM0003951	2168.81	4.9215	0.392218	12.5479	4.08304e-36	9.88232e-34
EVM0002348	3645.15	2.96713	0.239087	12.4102	2.2995e-35	5.38602e-33
EVM0005971	650.699	3.8168	0.308198	12.3843	3.18042e-35	7.21657e-33
EVM0005096	4404.66	-2.45768	0.200575	-12.2532	1.61595e-34	3.55558e-32
EVM0001650	411.925	4.68094	0.383369	12.21	2.74866e-34	5.87001e-32
EVM0002872	49400.3	-2.78783	0.2284	-12.2059	2.89098e-34	5.99755e-32
EVM0006650	344.64	7.47008	0.615134	12.1438	6.18615e-34	1.24771e-31
EVM0005454	6624.48	2.93693	0.242123	12.1299	7.33185e-34	1.43883e-31
EVM0007697	423.596	-4.51014	0.372186	-12.118	8.48415e-34	1.62114e-31
EVM0007577	4121.23	-2.60964	0.215772	-12.0944	1.13009e-33	2.10399e-31
EVM0000470	186.407	4.2549	0.359961	11.8204	3.06078e-32	5.55608e-30
EVM0005706	511.676	3.46703	0.294834	11.7593	6.32882e-32	1.12082e-29
EVM0003425	442.347	2.96006	0.2518	11.7556	6.60876e-32	1.14253e-29
EVM0000733	2023	5.66819	0.484763	11.6927	1.38909e-31	2.34563e-29
EVM0002297	3449.59	-2.58862	0.22353	-11.5806	5.16627e-31	8.52551e-29
EVM0005209	507.069	4.34293	0.375306	11.5717	5.73296e-31	9.25045e-29
EVM0001241	174.014	4.60245	0.400885	11.4807	1.64872e-30	2.60248e-28
EVM0006212	8547.96	2.85633	0.248998	11.4713	1.83855e-30	2.84037e-28
EVM0000050	1285.14	-2.85858	0.252436	-11.324	9.98588e-30	1.4904e-27
EVM0001179	5592.33	-3.99296	0.352631	-11.3233	1.00578e-29	1.4904e-27
EVM0003623	5661.03	2.45854	0.220124	11.1688	5.79265e-29	8.35528e-27
EVM0005443	119.113	-4.18493	0.374735	-11.1677	5.8686e-29	8.35528e-27
EVM0000881	10413.7	2.55673	0.231767	11.0315	2.69318e-28	3.76062e-26
EVM0007392	217.663	3.16036	0.287199	11.0041	3.65139e-28	5.0024e-26
EVM0002010	691.582	-4.05645	0.369632	-10.9743	5.08017e-28	6.83095e-26
EVM0000423	5862.09	2.87797	0.263945	10.9037	1.10667e-27	1.461e-25
EVM0006435	1647.51	-2.84362	0.261715	-10.8653	1.68582e-27	2.18585e-25
EVM0006294	109.835	6.19793	0.571269	10.8494	2.00699e-27	2.55662e-25
EVM0003674	998.344	-3.0567	0.281799	-10.8471	2.05893e-27	2.57757e-25
EVM0001111	278.169	2.8794	0.26839	10.7284	7.48725e-27	9.21439e-25
EVM0004204	949.474	-2.65157	0.247414	-10.7171	8.46044e-27	1.02385e-24
EVM0003572	444.555	3.00896	0.281209	10.7001	1.01697e-26	1.21052e-24
EVM0001528	1794.48	2.75407	0.257987	10.6752	1.32983e-26	1.55741e-24
EVM0006646	5586.18	-3.05823	0.286727	-10.666	1.46792e-26	1.69183e-24
EVM0000165	3644.63	2.38987	0.224214	10.6589	1.58512e-26	1.79837e-24
EVM0003392	449.467	-3.61122	0.343439	-10.5149	7.37576e-26	8.23929e-24
EVM0001703	285.841	3.19381	0.30422	10.4984	8.78967e-26	9.66997e-24
EVM0006579	1906.36	-3.42391	0.326817	-10.4765	1.10726e-25	1.19997e-23
EVM0006586	114.164	4.17324	0.400051	10.4318	1.7753e-25	1.87233e-23
EVM0001589	2176.91	3.06314	0.293641	10.4316	1.77924e-25	1.87233e-23
EVM0003101	3262.12	-2.37873	0.228652	-10.4033	2.39595e-25	2.48528e-23
EVM0000690	671.956	7.45686	0.717326	10.3954	2.60289e-25	2.63112e-23
EVM0005552	3510.48	2.15499	0.207308	10.3951	2.60901e-25	2.63112e-23
EVM0006471	16503.2	2.04766	0.19739	10.3737	3.26798e-25	3.25052e-23
EVM0004101	417.382	3.06366	0.295552	10.3659	3.54478e-25	3.4782e-23
EVM0003436	1090.76	2.69725	0.261161	10.3279	5.26751e-25	5.03743e-23
EVM0001134	6557.11	2.85408	0.276377	10.3268	5.33313e-25	5.03743e-23
EVM0001864	286.352	-2.7378	0.265121	-10.3266	5.34199e-25	5.03743e-23
EVM0003027	122.669	-4.54621	0.441027	-10.3082	6.46725e-25	6.02035e-23
EVM0003293	544.349	2.73101	0.265295	10.2942	7.48076e-25	6.87567e-23
EVM0005986	186.721	-3.39688	0.330156	-10.2887	7.92185e-25	7.19007e-23
EVM0006114	2474.89	3.91101	0.388794	10.0593	8.35588e-24	7.49037e-22
EVM0004109	182.531	8.21813	0.820812	10.0122	1.34733e-23	1.19304e-21
EVM0000195	1208.09	2.15784	0.215893	9.99495	1.60367e-23	1.40292e-21
EVM0003460	385.805	4.00308	0.405522	9.87141	5.53784e-23	4.78694e-21
EVM0005716	164.946	3.0943	0.316448	9.77822	1.39651e-22	1.19294e-20
EVM0002565	892.953	3.30175	0.339501	9.72531	2.35194e-22	1.97582e-20
EVM0003948	310.458	3.28169	0.337461	9.72464	2.36739e-22	1.97582e-20
EVM0005278	1786.1	3.45614	0.356991	9.68131	3.62037e-22	2.98721e-20
EVM0001675	586.149	4.0641	0.420061	9.67502	3.85014e-22	3.1411e-20
EVM0003192	509.462	3.21658	0.332759	9.66638	4.18951e-22	3.38e-20
EVM0005871	337.673	4.87395	0.508427	9.58634	9.12631e-22	7.282e-20
EVM0003723	2429.65	2.31957	0.242133	9.57971	9.73222e-22	7.68105e-20
EVM0003225	9405.02	4.0827	0.426695	9.56821	1.08769e-21	8.49218e-20
EVM0007030	311.751	-2.64011	0.276502	-9.54822	1.31946e-21	1.01921e-19
EVM0000760	284.791	4.01009	0.422109	9.50013	2.09638e-21	1.6023e-19
EVM0005416	269.484	-2.68869	0.283101	-9.49727	2.15457e-21	1.62962e-19
EVM0005513	130.911	5.11812	0.541645	9.44921	3.41395e-21	2.55554e-19
EVM0007625	60064.4	2.10069	0.222396	9.44573	3.52944e-21	2.61503e-19
EVM0005683	171.615	3.6467	0.387064	9.42145	4.44898e-21	3.26304e-19
EVM0000992	361.276	3.99656	0.427782	9.34251	9.40732e-21	6.83066e-19
EVM0001275	2520.1	2.20903	0.23648	9.34127	9.51841e-21	6.84289e-19
EVM0002184	8325.96	2.67223	0.289417	9.23314	2.62819e-20	1.87091e-18
EVM0006415	1223.88	2.81922	0.305422	9.23054	2.69261e-20	1.89816e-18
EVM0007666	6248.97	2.03657	0.220824	9.22259	2.89998e-20	2.02469e-18
EVM0001515	496.829	2.41029	0.263884	9.13389	6.60797e-20	4.56957e-18
EVM0002411	754.922	4.78256	0.523971	9.12753	7.00781e-20	4.80035e-18
EVM0004599	3318.79	-1.98615	0.21792	-9.11411	7.93184e-20	5.38253e-18
EVM0005631	1326.33	2.88373	0.317398	9.08552	1.03203e-19	6.93852e-18
EVM0003167	95.567	4.96578	0.54676	9.08219	1.06412e-19	7.08861e-18
EVM0003119	1346.31	2.79468	0.309924	9.01731	1.9277e-19	1.27246e-17
EVM0003069	115.12	5.04509	0.559702	9.01388	1.98885e-19	1.30099e-17
EVM0001024	774.744	-2.34112	0.261102	-8.96632	3.06596e-19	1.98768e-17
EVM0000066	8970.11	2.04723	0.231853	8.82986	1.04808e-18	6.73461e-17
EVM0000635	1005.07	-1.93825	0.220155	-8.80402	1.32003e-18	8.40766e-17
EVM0002182	854	2.54717	0.289688	8.79282	1.45847e-18	9.20867e-17
EVM0000756	146.789	4.35159	0.495905	8.77504	1.7084e-18	1.06937e-16
EVM0004837	14125.8	2.04337	0.233161	8.76376	1.88847e-18	1.17198e-16
EVM0005893	58.9743	4.84507	0.554001	8.7456	2.21829e-18	1.36091e-16
EVM0005188	820.147	1.99562	0.228202	8.74499	2.23038e-18	1.36091e-16
EVM0002590	71.4029	4.3694	0.500727	8.72612	2.63567e-18	1.5948e-16
EVM0000956	1136.99	2.36699	0.272986	8.67075	4.29282e-18	2.57605e-16
EVM0002079	2115.38	2.76298	0.318909	8.66388	4.55982e-18	2.71384e-16
EVM0004090	110.1	4.36564	0.504664	8.6506	5.12309e-18	3.02429e-16
EVM0002146	110.711	4.75859	0.55021	8.64868	5.20991e-18	3.05074e-16
EVM0000477	155.836	10.7482	1.2489	8.6061	7.55859e-18	4.39063e-16
EVM0007423	4665.04	-2.11972	0.246487	-8.5997	7.99223e-18	4.60568e-16
EVM0000707	3688.8	1.83439	0.213505	8.59179	8.5623e-18	4.88641e-16
EVM0005032	139.626	4.3825	0.510121	8.5911	8.61397e-18	4.88641e-16
EVM0007617	492.869	4.38291	0.512413	8.55348	1.19429e-17	6.72226e-16
EVM0007377	326.727	2.25915	0.265078	8.5226	1.56016e-17	8.71408e-16
EVM0004504	418.76	2.9797	0.350096	8.51109	1.72306e-17	9.55047e-16
EVM0007352	343.403	2.56013	0.30085	8.50966	1.74446e-17	9.59587e-16
EVM0001261	221.6	11.2566	1.32538	8.49311	2.01175e-17	1.09829e-15
EVM0001580	105.369	3.84616	0.452912	8.49206	2.03005e-17	1.10001e-15
EVM0003411	3233.03	-2.06365	0.243189	-8.48581	2.14229e-17	1.15223e-15
EVM0006583	561.218	2.71578	0.320612	8.47061	2.4411e-17	1.3033e-15
EVM0006284	1377.54	1.8478	0.220361	8.38533	5.05823e-17	2.67451e-15
EVM0006291	5750.74	-1.65823	0.197768	-8.38476	5.08309e-17	2.67451e-15
EVM0007443	760.855	3.98879	0.476371	8.37329	5.60334e-17	2.92704e-15
EVM0004730	144.209	3.27091	0.390701	8.37192	5.66857e-17	2.93996e-15
EVM0001680	97.8334	-2.84396	0.34129	-8.33299	7.88282e-17	4.05937e-15
EVM0001609	71.4111	4.97305	0.597132	8.32821	8.20728e-17	4.19669e-15
EVM0007099	1164.27	2.44419	0.29402	8.313	9.33112e-17	4.71226e-15
EVM0006237	219.207	3.33692	0.401419	8.31282	9.34535e-17	4.71226e-15
EVM0006745	127.63	5.49585	0.661763	8.30486	9.99333e-17	5.00425e-15
EVM0004811	1843.08	2.43603	0.293613	8.29674	1.07009e-16	5.32184e-15
EVM0002680	2407.75	2.44927	0.297833	8.22366	1.97386e-16	9.74981e-15
EVM0006394	1696.63	2.55889	0.311321	8.21946	2.04424e-16	1.00292e-14
EVM0004922	3587.57	-2.54434	0.309981	-8.20803	2.24848e-16	1.09572e-14
EVM0001077	2396.02	1.68855	0.206147	8.19097	2.59138e-16	1.2544e-14
EVM0004934	4388.43	-2.22729	0.271996	-8.18871	2.64047e-16	1.2697e-14
EVM0004124	3158.27	1.84372	0.225763	8.16663	3.17137e-16	1.51495e-14
EVM0001710	1157.58	2.60398	0.319723	8.14448	3.80904e-16	1.80767e-14
EVM0004926	469.403	-2.75385	0.338198	-8.14273	3.86467e-16	1.82217e-14
EVM0003072	304.155	-2.27902	0.280526	-8.1241	4.50694e-16	2.11128e-14
EVM0004150	313.972	2.34425	0.290629	8.06613	7.25616e-16	3.37737e-14
EVM0005614	1185.77	1.77805	0.220652	8.05816	7.74512e-16	3.582e-14
EVM0001561	1500.71	1.97279	0.24551	8.03548	9.32113e-16	4.26724e-14
EVM0005941	109.717	3.22355	0.40118	8.03518	9.34432e-16	4.26724e-14
EVM0004696	3006.76	-2.63947	0.329425	-8.01237	1.12521e-15	5.10632e-14
EVM0000559	6878.54	-1.73841	0.217683	-7.98598	1.39405e-15	6.28706e-14
EVM0005864	720.382	1.88934	0.236905	7.97509	1.52266e-15	6.8247e-14
EVM0003887	789.677	-2.33776	0.293813	-7.95662	1.76801e-15	7.87577e-14
EVM0004653	1928.5	3.59057	0.451439	7.95362	1.81145e-15	8.02007e-14
EVM0000362	775.131	-2.71991	0.342398	-7.94369	1.96251e-15	8.63624e-14
EVM0005078	69.7108	2.88802	0.364998	7.91244	2.524e-15	1.10402e-13
EVM0007463	170.735	2.67782	0.339701	7.88286	3.1996e-15	1.39116e-13
EVM0003477	54.7102	4.57081	0.581299	7.8631	3.74729e-15	1.61959e-13
EVM0007187	167.024	4.87244	0.621547	7.83921	4.53374e-15	1.9479e-13
EVM0003976	167.834	4.81563	0.614635	7.83493	4.69096e-15	2.00359e-13
EVM0003185	73.9727	7.38708	0.943576	7.82882	4.92477e-15	2.09115e-13
EVM0006498	5330.21	2.47896	0.316814	7.82466	5.0903e-15	2.14888e-13
EVM0000521	2286.86	-2.50091	0.319768	-7.82103	5.23938e-15	2.19903e-13
EVM0005633	508.637	2.61	0.334337	7.80648	5.88066e-15	2.44543e-13
EVM0005830	842.339	4.43835	0.56857	7.80615	5.89594e-15	2.44543e-13
EVM0003240	1300.19	2.08965	0.267716	7.80548	5.9275e-15	2.44543e-13
EVM0005061	71.1762	5.84874	0.749836	7.80003	6.18949e-15	2.53909e-13
EVM0006794	92.1861	2.51254	0.322837	7.7827	7.09919e-15	2.89591e-13
EVM0005623	140.648	3.0984	0.399493	7.75582	8.77725e-15	3.56042e-13
EVM0007337	389.561	2.23431	0.28843	7.74644	9.45012e-15	3.81207e-13
EVM0002148	1036.66	-1.61651	0.208967	-7.73574	1.02805e-14	4.12413e-13
EVM0003924	686.325	1.73342	0.224135	7.73382	1.04369e-14	4.16388e-13
EVM0003350	1007.86	2.21497	0.286801	7.72302	1.13606e-14	4.5076e-13
EVM0005844	749.947	-2.19126	0.284151	-7.71162	1.24227e-14	4.90225e-13
EVM0001610	654.188	-2.4077	0.31225	-7.71081	1.25017e-14	4.90674e-13
EVM0003819	984.252	1.94402	0.253072	7.6817	1.56988e-14	6.12843e-13
EVM0003490	954.531	2.1007	0.274324	7.65775	1.89225e-14	7.34738e-13
EVM0005509	45.5712	3.32943	0.434977	7.65427	1.94406e-14	7.50842e-13
EVM0000158	8468.66	2.95469	0.386147	7.65172	1.98316e-14	7.61889e-13
EVM0007492	60.9772	6.95189	0.909188	7.64626	2.06905e-14	7.90704e-13
EVM0001369	405.596	2.07317	0.271185	7.64485	2.09184e-14	7.95226e-13
EVM0000692	793.067	2.05677	0.269718	7.62563	2.42854e-14	9.18418e-13
EVM0003933	207.447	3.36313	0.441661	7.61474	2.6423e-14	9.94081e-13
EVM0004551	1356.71	1.80575	0.237503	7.60305	2.89231e-14	1.08253e-12
EVM0006914	272.209	2.75708	0.364374	7.5666	3.83106e-14	1.42653e-12
EVM0007648	753.618	1.68337	0.2229	7.55214	4.28174e-14	1.58621e-12
EVM0001172	57.3006	9.30218	1.23353	7.54113	4.65915e-14	1.71109e-12
EVM0002615	4279.56	1.63356	0.216626	7.54094	4.66598e-14	1.71109e-12
EVM0000062	855.063	2.3826	0.316286	7.53307	4.95593e-14	1.80102e-12
EVM0003049	764.325	-1.79826	0.238724	-7.5328	4.96637e-14	1.80102e-12
EVM0006449	1070.11	-2.03396	0.270032	-7.5323	4.98561e-14	1.80102e-12
EVM0004892	65.385	3.01095	0.400053	7.52639	5.21644e-14	1.87508e-12
EVM0002939	2574.62	2.76924	0.36804	7.52431	5.30011e-14	1.89577e-12
EVM0007482	1287.18	1.70547	0.226765	7.52083	5.44283e-14	1.93727e-12
EVM0004435	423.666	3.32949	0.44403	7.49835	6.46266e-14	2.28904e-12
EVM0002566	316.401	1.86534	0.249253	7.48374	7.22391e-14	2.54625e-12
EVM0000447	787.394	-2.04111	0.273093	-7.47404	7.77709e-14	2.72799e-12
EVM0007618	263.101	2.21536	0.296779	7.46466	8.3512e-14	2.91529e-12
EVM0007067	52.9106	9.19729	1.23324	7.45783	8.79603e-14	3.04735e-12
EVM0007100	289.673	1.73733	0.232962	7.45757	8.81343e-14	3.04735e-12
EVM0001756	10143	2.78564	0.374557	7.43715	1.02881e-13	3.54036e-12
EVM0000682	482.932	-2.00225	0.26956	-7.42784	1.10388e-13	3.78078e-12
EVM0002232	16188.4	-1.93031	0.260584	-7.40763	1.28576e-13	4.38305e-12
EVM0007338	1093.03	2.05263	0.277324	7.40155	1.346e-13	4.56697e-12
EVM0001725	201.361	4.22923	0.571611	7.39879	1.37427e-13	4.64119e-12
EVM0007561	842.53	1.62586	0.220173	7.38447	1.53065e-13	5.14505e-12
EVM0006691	16411	-1.46594	0.198533	-7.38386	1.53763e-13	5.14505e-12
EVM0001700	777.337	1.71379	0.232487	7.37156	1.68648e-13	5.6172e-12
EVM0004725	1774.54	1.79169	0.243079	7.37079	1.69622e-13	5.62386e-12
EVM0005005	483.958	-2.69503	0.365746	-7.36857	1.72473e-13	5.6924e-12
EVM0002215	87.1664	9.90782	1.34479	7.36754	1.73801e-13	5.71026e-12
EVM0002443	170.556	3.89933	0.529313	7.36677	1.74807e-13	5.71744e-12
EVM0001272	564.744	-1.60191	0.217573	-7.36264	1.80303e-13	5.87076e-12
EVM0007349	166.939	3.37567	0.45911	7.35264	1.94325e-13	6.29907e-12
EVM0007059	1258.04	-1.54228	0.210424	-7.32937	2.31236e-13	7.46223e-12
EVM0000768	582.026	2.35423	0.322597	7.29776	2.92608e-13	9.40102e-12
EVM0000620	1648.56	2.64125	0.362413	7.28796	3.14687e-13	1.00658e-11
EVM0005336	9750.97	-1.44762	0.198869	-7.27926	3.3565e-13	1.06893e-11
EVM0002915	651.704	-2.14989	0.295386	-7.27825	3.38181e-13	1.07229e-11
EVM0007673	6757.76	2.06707	0.284527	7.26495	3.73186e-13	1.17813e-11
EVM0007712	45.4408	4.11191	0.566215	7.26209	3.81156e-13	1.19808e-11
EVM0004636	7971.77	1.60164	0.220759	7.25517	4.01145e-13	1.25548e-11
EVM0000687	996.212	2.16838	0.299395	7.24254	4.40369e-13	1.37233e-11
EVM0007435	3983.71	2.61597	0.361604	7.23434	4.67803e-13	1.45159e-11
EVM0004015	3207.11	2.40759	0.33294	7.2313	4.78392e-13	1.47813e-11
EVM0002649	966.046	-1.92245	0.266171	-7.22261	5.0998e-13	1.56905e-11
EVM0002021	17531.6	2.36118	0.328097	7.19661	6.17286e-13	1.89119e-11
EVM0001458	253.846	2.43398	0.338515	7.19016	6.47176e-13	1.97443e-11
EVM0004620	336.514	2.52177	0.350876	7.18707	6.6197e-13	2.01111e-11
EVM0002929	835.921	1.87042	0.260481	7.18066	6.93778e-13	2.09897e-11
EVM0006539	282.408	-2.88532	0.402234	-7.17324	7.32409e-13	2.20665e-11
EVM0002757	33.2135	-4.18114	0.583106	-7.17047	7.47432e-13	2.2426e-11
EVM0007252	849.248	2.36988	0.332215	7.13356	9.78033e-13	2.92243e-11
EVM0000420	1609.72	1.45348	0.203799	7.13193	9.89689e-13	2.94514e-11
EVM0004114	123.148	5.41568	0.760491	7.12129	1.06922e-12	3.16881e-11
EVM0001590	842.369	1.76965	0.249102	7.1041	1.2111e-12	3.57472e-11
EVM0005297	658.603	1.73658	0.245454	7.07498	1.49465e-12	4.3938e-11
EVM0006734	2346.8	2.184	0.310371	7.03674	1.96793e-12	5.76176e-11
EVM0000855	9181.27	1.65074	0.234759	7.03164	2.04115e-12	5.95213e-11
EVM0007495	1114.07	1.7976	0.25606	7.02025	2.21477e-12	6.43259e-11
EVM0001127	1915.72	-1.4617	0.208364	-7.01513	2.29742e-12	6.64605e-11
EVM0004656	61.1417	2.35819	0.336196	7.01435	2.31021e-12	6.65653e-11
EVM0006028	596.634	2.722	0.388161	7.01255	2.34021e-12	6.71631e-11
EVM0000245	1225.19	1.5603	0.223077	6.99446	2.66276e-12	7.61193e-11
EVM0005322	567.387	1.97673	0.283102	6.9824	2.9017e-12	8.26246e-11
EVM0000176	7418.8	2.82028	0.404982	6.96396	3.30844e-12	9.38381e-11
EVM0006003	104.14	2.41239	0.346928	6.95359	3.56101e-12	1.00609e-10
EVM0007255	683.263	1.68676	0.243007	6.94118	3.88838e-12	1.09432e-10
EVM0003584	1440.65	2.42959	0.350343	6.93488	4.06552e-12	1.13976e-10
EVM0006097	362.582	2.47106	0.356431	6.93278	4.1266e-12	1.15243e-10
EVM0004897	5187.68	1.92496	0.27808	6.92234	4.4423e-12	1.23585e-10
EVM0002095	1517.91	-2.45435	0.356068	-6.89292	5.46574e-12	1.51476e-10
EVM0002244	25.9142	3.82683	0.555992	6.88289	5.86516e-12	1.61928e-10
EVM0001167	4471.67	1.68985	0.246053	6.86782	6.519e-12	1.79297e-10
EVM0006346	3222.14	2.0507	0.298783	6.86353	6.71797e-12	1.84072e-10
EVM0002368	925.698	-1.783	0.259974	-6.85838	6.96437e-12	1.90106e-10
EVM0000012	182.794	2.94495	0.430158	6.84621	7.58309e-12	2.0622e-10
EVM0007484	88.422	2.20527	0.32229	6.84249	7.78258e-12	2.10413e-10
EVM0002990	1193.23	2.30081	0.336265	6.84226	7.79522e-12	2.10413e-10
EVM0003876	58.3169	5.72688	0.83994	6.81819	9.21929e-12	2.47931e-10
EVM0000399	354.865	2.21621	0.32609	6.79633	1.07317e-11	2.87539e-10
EVM0000726	59.5358	-2.51605	0.371074	-6.78047	1.19787e-11	3.1977e-10
EVM0003550	8027.51	1.6591	0.244709	6.7799	1.20262e-11	3.19861e-10
EVM0004952	530.592	1.70044	0.250924	6.7767	1.22955e-11	3.24872e-10
EVM0005315	236.826	1.80672	0.266612	6.7766	1.23041e-11	3.24872e-10
EVM0007545	2895	2.17219	0.320688	6.77353	1.2568e-11	3.30639e-10
EVM0002051	101.358	-2.1021	0.310659	-6.76659	1.31853e-11	3.45626e-10
EVM0000131	12358.7	-1.58269	0.234403	-6.752	1.45823e-11	3.80871e-10
EVM0003117	4076.72	1.56159	0.231311	6.75106	1.46765e-11	3.81958e-10
EVM0003793	824.69	2.30835	0.342321	6.74322	1.5491e-11	4.01714e-10
EVM0006389	27.8679	8.27355	1.23034	6.72463	1.76045e-11	4.54898e-10
EVM0000270	1361.93	2.29536	0.341934	6.71287	1.90828e-11	4.91348e-10
EVM0005112	7798.93	2.28716	0.340876	6.70964	1.95107e-11	5.0059e-10
EVM0004396	1622.94	1.5402	0.230021	6.69588	2.14379e-11	5.48102e-10
EVM0000845	1332.94	1.39042	0.207821	6.69047	2.22453e-11	5.66749e-10
EVM0006172	851.26	-2.45333	0.367624	-6.67349	2.49795e-11	6.34183e-10
EVM0003170	1634.02	-1.39653	0.209387	-6.66962	2.56472e-11	6.48864e-10
EVM0006719	595.745	-1.8199	0.272926	-6.66812	2.59093e-11	6.53221e-10
EVM0005978	31.293	6.0731	0.911804	6.66053	2.72841e-11	6.84323e-10
EVM0003919	1662.78	1.78963	0.268703	6.66028	2.73314e-11	6.84323e-10
EVM0001098	4667.24	-1.5754	0.236615	-6.65806	2.77467e-11	6.92332e-10
EVM0000536	583.555	-2.19728	0.330858	-6.64116	3.11221e-11	7.73895e-10
EVM0004010	912.038	-2.33726	0.352058	-6.63884	3.16171e-11	7.83521e-10
EVM0004418	351.918	2.01285	0.303641	6.62904	3.37869e-11	8.34444e-10
EVM0005963	1239.19	1.65626	0.249967	6.62591	3.45125e-11	8.49475e-10
EVM0003131	7300.75	-1.53331	0.231919	-6.6114	3.80707e-11	9.3389e-10
EVM0004165	400.244	-1.80299	0.272769	-6.60997	3.84403e-11	9.39781e-10
EVM0001030	6785.54	1.48748	0.225704	6.5904	4.38633e-11	1.06876e-09
EVM0005938	127.41	2.19386	0.333045	6.58728	4.47957e-11	1.08783e-09
EVM0004538	25.2697	8.13435	1.2375	6.57319	4.92479e-11	1.19196e-09
EVM0000087	628.64	2.87294	0.437398	6.56825	5.09097e-11	1.22809e-09
EVM0000940	1685.13	2.02195	0.308728	6.54929	5.78096e-11	1.38835e-09
EVM0006453	465.62	2.31555	0.353584	6.54881	5.7999e-11	1.38835e-09
EVM0007644	895.094	-1.53878	0.234983	-6.54848	5.81267e-11	1.38835e-09
EVM0006995	921.237	-2.02893	0.310521	-6.53395	6.40554e-11	1.52494e-09
EVM0005493	520.059	-1.52211	0.233237	-6.52603	6.75359e-11	1.60254e-09
EVM0000519	1956.63	-1.57963	0.242129	-6.52392	6.84929e-11	1.61996e-09
EVM0007332	2060.32	1.51524	0.232565	6.51536	7.25165e-11	1.70955e-09
EVM0000308	1268.96	-1.65736	0.25454	-6.51118	7.45634e-11	1.75212e-09
EVM0005758	600.652	-1.9711	0.302899	-6.50745	7.64373e-11	1.79036e-09
EVM0006463	1305.66	-1.76222	0.271404	-6.49299	8.41492e-11	1.96465e-09
EVM0000982	275.077	1.6711	0.257776	6.48274	9.00704e-11	2.09616e-09
EVM0007127	951.082	1.37431	0.212857	6.45648	1.07164e-10	2.486e-09
EVM0006852	2815.81	-1.366	0.212088	-6.44071	1.18919e-10	2.74991e-09
EVM0002536	2614.84	1.35002	0.209635	6.43985	1.19589e-10	2.75662e-09
EVM0004397	557.021	-1.53562	0.239335	-6.4162	1.39714e-10	3.21033e-09
EVM0006612	519.123	-1.489	0.232862	-6.39435	1.61227e-10	3.69296e-09
EVM0003489	1500.48	1.59571	0.249675	6.39115	1.64645e-10	3.75938e-09
EVM0002684	1301.79	1.56733	0.245254	6.39066	1.65172e-10	3.7596e-09
EVM0004460	260.03	1.76592	0.276564	6.38519	1.7118e-10	3.88419e-09
EVM0000383	1070.26	2.61735	0.410553	6.37519	1.82736e-10	4.13348e-09
EVM0006140	507.003	-2.49531	0.391719	-6.37017	1.88825e-10	4.25793e-09
EVM0001687	244.934	-2.75091	0.432283	-6.36368	1.96974e-10	4.42795e-09
EVM0004829	24.3231	8.07506	1.27054	6.35562	2.07584e-10	4.65207e-09
EVM0004914	66.529	2.98848	0.470733	6.34857	2.17326e-10	4.85539e-09
EVM0005353	1672.51	-1.53846	0.242663	-6.33992	2.29881e-10	5.12015e-09
EVM0002918	273.94	1.89461	0.299042	6.3356	2.36417e-10	5.24962e-09
EVM0001863	21.2729	7.87179	1.24433	6.32612	2.51404e-10	5.56538e-09
EVM0001727	80.6935	2.22131	0.35119	6.3251	2.53069e-10	5.5852e-09
EVM0006301	358.095	1.79433	0.284078	6.31633	2.6784e-10	5.8933e-09
EVM0006678	312.199	1.98799	0.315572	6.29965	2.98316e-10	6.54403e-09
EVM0001598	6293.08	1.4825	0.235455	6.29633	3.04779e-10	6.66567e-09
EVM0001579	1383.54	-2.00461	0.318678	-6.2904	3.16651e-10	6.90452e-09
EVM0005221	73.5282	2.67305	0.425185	6.28681	3.24062e-10	7.04495e-09
EVM0000860	819.153	-1.48722	0.236827	-6.27976	3.39093e-10	7.34971e-09
EVM0002510	1756.84	-1.35659	0.216096	-6.27774	3.43528e-10	7.42368e-09
EVM0006309	2873.34	-1.37509	0.219135	-6.2751	3.49421e-10	7.52861e-09
EVM0002917	6044.8	-1.31215	0.209219	-6.27166	3.57208e-10	7.67363e-09
EVM0001545	3984.17	1.38241	0.220511	6.26912	3.63098e-10	7.77714e-09
EVM0005264	2532.13	1.6487	0.263248	6.2629	3.77888e-10	8.07014e-09
EVM0003551	3228.83	-1.459	0.233158	-6.25759	3.90978e-10	8.30374e-09
EVM0000109	1004.17	2.47094	0.394875	6.25753	3.91114e-10	8.30374e-09
EVM0004482	2278	1.50593	0.240983	6.24913	4.1274e-10	8.73733e-09
EVM0004931	82.2729	2.27985	0.364955	6.24693	4.18592e-10	8.83545e-09
EVM0001036	1792.83	-1.82894	0.29287	-6.24489	4.2409e-10	8.92557e-09
EVM0000290	34.8689	8.57976	1.37451	6.24207	4.31813e-10	9.06183e-09
EVM0002033	5808.32	-1.63609	0.262283	-6.23789	4.43499e-10	9.28025e-09
EVM0000120	33.6017	4.80327	0.772305	6.21939	4.99086e-10	1.04134e-08
EVM0005751	426.821	1.84287	0.296409	6.21732	5.05728e-10	1.04925e-08
EVM0000071	947.506	2.3521	0.378315	6.2173	5.05766e-10	1.04925e-08
EVM0004517	1986.38	1.28715	0.207483	6.20365	5.51669e-10	1.14122e-08
EVM0007061	25.5798	3.50649	0.56556	6.20003	5.64512e-10	1.16447e-08
EVM0001873	57.2538	3.25034	0.524392	6.1983	5.7077e-10	1.17404e-08
EVM0002362	1514.31	-1.36767	0.220681	-6.19749	5.73725e-10	1.17678e-08
EVM0006024	52.8424	2.91784	0.471028	6.19462	5.84265e-10	1.19503e-08
EVM0005816	34.2715	2.44909	0.395547	6.19166	5.95326e-10	1.21423e-08
EVM0007672	1510.23	1.31315	0.212154	6.18962	6.0309e-10	1.22662e-08
EVM0001543	1053.06	-1.72159	0.278284	-6.18646	6.15292e-10	1.24794e-08
EVM0007661	257.722	1.52928	0.247315	6.18352	6.26869e-10	1.26788e-08
EVM0006699	1653.47	1.50028	0.242763	6.18001	6.40957e-10	1.29277e-08
EVM0006998	174144	1.78538	0.289246	6.17254	6.72019e-10	1.35167e-08
EVM0003792	14189.4	1.41639	0.229595	6.16906	6.86968e-10	1.37792e-08
EVM0003237	34.3565	5.77071	0.937424	6.15592	7.46434e-10	1.49307e-08
EVM0004975	3384.75	-1.36567	0.221891	-6.15468	7.52269e-10	1.50061e-08
EVM0004813	25.871	3.47612	0.565375	6.14835	7.8293e-10	1.55749e-08
EVM0002746	855.908	2.04062	0.33238	6.13942	8.28207e-10	1.64306e-08
EVM0005703	10083.2	1.33248	0.217269	6.13287	8.63074e-10	1.70757e-08
EVM0004949	149.77	-2.37331	0.387277	-6.12819	8.88833e-10	1.75375e-08
EVM0001634	47.1375	6.23259	1.01817	6.12136	9.27797e-10	1.82278e-08
EVM0006359	656.71	-1.59494	0.260561	-6.12118	9.28835e-10	1.82278e-08
EVM0001754	17.4327	7.60633	1.25045	6.08289	1.18038e-09	2.31017e-08
EVM0007251	95.7704	2.65078	0.435869	6.0816	1.18989e-09	2.32253e-08
EVM0006412	799.741	2.36599	0.389108	6.08057	1.19758e-09	2.33127e-08
EVM0006290	621.401	2.15387	0.354695	6.07247	1.2596e-09	2.44544e-08
EVM0004154	4151.81	1.30959	0.215975	6.06363	1.33085e-09	2.57688e-08
EVM0006156	2873.01	1.29321	0.21331	6.06259	1.33946e-09	2.58665e-08
EVM0003263	657.642	-1.48589	0.245324	-6.05682	1.38842e-09	2.67408e-08
EVM0000249	1094.25	1.98293	0.327826	6.04872	1.46001e-09	2.80454e-08
EVM0006376	444.359	1.48384	0.245383	6.04703	1.47544e-09	2.82669e-08
EVM0004672	987.281	-1.90418	0.314923	-6.0465	1.48027e-09	2.82848e-08
EVM0004574	2650.68	-1.27349	0.210892	-6.03857	1.55481e-09	2.96313e-08
EVM0007353	3092.02	1.41646	0.235032	6.02664	1.67401e-09	3.18194e-08
EVM0000164	47.4946	2.1946	0.364228	6.02535	1.68744e-09	3.19908e-08
EVM0002195	762.155	1.60648	0.266692	6.02374	1.70431e-09	3.22266e-08
EVM0002933	7606.42	1.47411	0.244892	6.01945	1.75012e-09	3.30068e-08
EVM0006150	148.623	1.69567	0.282	6.01301	1.8211e-09	3.42565e-08
EVM0005724	2334.59	-1.51312	0.2517	-6.01158	1.83722e-09	3.44705e-08
EVM0005389	18.6498	7.70498	1.28294	6.0057	1.90505e-09	3.56509e-08
EVM0006229	400.547	3.56995	0.596193	5.98791	2.12551e-09	3.96744e-08
EVM0001001	3873.74	1.92258	0.321403	5.98182	2.20653e-09	4.10811e-08
EVM0001983	58.1849	3.71798	0.622167	5.97586	2.28886e-09	4.2505e-08
EVM0006264	1145.74	-1.76745	0.295822	-5.9747	2.30509e-09	4.26971e-08
EVM0000458	5038.39	1.54688	0.259121	5.96972	2.37667e-09	4.39109e-08
EVM0002346	16.241	7.47434	1.25215	5.96921	2.38402e-09	4.3935e-08
EVM0004523	2578.86	-1.61907	0.271362	-5.96647	2.42442e-09	4.45664e-08
EVM0005852	6876.98	-1.18263	0.198357	-5.96216	2.48932e-09	4.56438e-08
EVM0007305	2290.6	1.30645	0.219365	5.95559	2.59132e-09	4.73945e-08
EVM0001059	52125.7	1.23511	0.207446	5.95391	2.61817e-09	4.7664e-08
EVM0002200	42850.1	1.37881	0.231583	5.95384	2.61919e-09	4.7664e-08
EVM0003900	8010.1	1.29014	0.217402	5.93435	2.95015e-09	5.35526e-08
EVM0001088	650.649	-1.52295	0.256653	-5.93388	2.95866e-09	5.35731e-08
EVM0002537	16714.3	-1.37524	0.231855	-5.93146	3.0026e-09	5.42335e-08
EVM0001130	85.1718	2.03563	0.343284	5.92988	3.03158e-09	5.46211e-08
EVM0006391	3293.86	-1.6648	0.280885	-5.92699	3.08535e-09	5.54523e-08
EVM0006425	1634.3	1.47823	0.250386	5.90381	3.55211e-09	6.36836e-08
EVM0002465	116.992	1.90877	0.323517	5.90007	3.63344e-09	6.49661e-08
EVM0006548	2212.3	-1.37471	0.233014	-5.8997	3.64154e-09	6.49661e-08
EVM0005114	30.6035	7.43055	1.26142	5.89064	3.84711e-09	6.84654e-08
EVM0005161	642.271	1.40771	0.239263	5.88354	4.01583e-09	7.12933e-08
EVM0005702	4084.44	1.71521	0.291631	5.88144	4.06722e-09	7.20294e-08
EVM0000595	889.024	1.23867	0.210775	5.87674	4.18428e-09	7.39222e-08
EVM0002669	266.109	-2.12713	0.362267	-5.87172	4.31301e-09	7.60116e-08
EVM0003564	1473.55	-1.3735	0.234047	-5.86846	4.39869e-09	7.73339e-08
EVM0000603	161.707	2.8122	0.479434	5.86565	4.47365e-09	7.84618e-08
EVM0007192	1426.98	-1.50951	0.257637	-5.85904	4.65559e-09	8.1456e-08
EVM0005415	2187.52	-1.68454	0.287862	-5.85191	4.85951e-09	8.48195e-08
EVM0000396	1441.24	1.45034	0.247877	5.85105	4.8849e-09	8.50582e-08
EVM0001813	2926.82	-1.22306	0.209331	-5.8427	5.13625e-09	8.92209e-08
EVM0001186	2956.74	1.66431	0.285137	5.83688	5.31864e-09	9.21687e-08
EVM0001540	703.308	1.3232	0.226776	5.83483	5.38468e-09	9.30909e-08
EVM0001122	388.041	1.73025	0.297079	5.82422	5.73788e-09	9.89614e-08
EVM0003362	52.1544	3.0871	0.531416	5.8092	6.27732e-09	1.07784e-07
EVM0004412	16.8999	4.50467	0.775445	5.80915	6.2791e-09	1.07784e-07
EVM0000980	46.8932	3.28627	0.567017	5.79572	6.80299e-09	1.16501e-07
EVM0004785	10315.6	-1.18664	0.205002	-5.78844	7.10441e-09	1.21169e-07
EVM0002194	538.119	2.04844	0.353891	5.78833	7.10892e-09	1.21169e-07
EVM0000510	25.6418	2.76981	0.478644	5.78678	7.17497e-09	1.22008e-07
EVM0000105	73.5975	2.34421	0.405332	5.78343	7.31936e-09	1.24173e-07
EVM0001740	391.494	1.4239	0.246253	5.78225	7.37068e-09	1.24752e-07
EVM0003935	3644.26	-1.2812	0.221613	-5.78123	7.41576e-09	1.25223e-07
EVM0004526	1178.34	1.4417	0.249924	5.76855	7.9958e-09	1.34704e-07
EVM0007223	864.43	2.39342	0.414974	5.76765	8.03842e-09	1.35109e-07
EVM0001839	1441.18	1.53023	0.265348	5.76687	8.0756e-09	1.3542e-07
EVM0005304	815.316	-1.47906	0.257023	-5.75461	8.68431e-09	1.45292e-07
EVM0000869	549.377	2.29766	0.399553	5.75057	8.8944e-09	1.48465e-07
EVM0007201	43.8607	3.24859	0.565105	5.74864	8.9966e-09	1.49826e-07
EVM0002709	13918.1	-1.58879	0.276528	-5.74548	9.16592e-09	1.52297e-07
EVM0000887	614.89	1.50088	0.261283	5.74426	9.23226e-09	1.53049e-07
EVM0001746	746.226	1.48319	0.258778	5.73151	9.95404e-09	1.64638e-07
EVM0006488	6955.71	1.17898	0.205824	5.72809	1.01565e-08	1.67605e-07
EVM0003866	1770.16	1.33584	0.234053	5.70741	1.14709e-08	1.88867e-07
EVM0003084	1413.24	-1.60204	0.281143	-5.6983	1.21006e-08	1.98783e-07
EVM0004063	739.603	-1.52444	0.267575	-5.69724	1.21761e-08	1.99573e-07
EVM0004169	5474.96	-1.40761	0.24718	-5.69466	1.23619e-08	2.02161e-07
EVM0001490	1726.8	1.35295	0.237753	5.69057	1.26618e-08	2.06601e-07
EVM0005720	144.107	2.12634	0.37392	5.68662	1.29582e-08	2.10963e-07
EVM0004374	23.5954	-3.44338	0.605661	-5.68532	1.30567e-08	2.12091e-07
EVM0003094	16.7921	4.81175	0.848127	5.67338	1.40004e-08	2.26913e-07
EVM0002349	751.946	-1.30359	0.230041	-5.66678	1.4551e-08	2.35312e-07
EVM0007198	12.0852	7.04485	1.2456	5.65579	1.55128e-08	2.50308e-07
EVM0001975	24.8742	3.28639	0.581663	5.64999	1.60453e-08	2.58326e-07
EVM0000452	98.3408	2.16805	0.384039	5.64537	1.64822e-08	2.64773e-07
EVM0004890	624.121	1.46467	0.25955	5.6431	1.67013e-08	2.677e-07
EVM0000183	476.027	-1.56142	0.276914	-5.63865	1.71389e-08	2.74109e-07
EVM0002104	2285.77	-1.20246	0.213657	-5.62799	1.82325e-08	2.90959e-07
EVM0006122	63.1104	2.06348	0.366675	5.62753	1.82806e-08	2.91086e-07
EVM0005999	1581.75	1.24956	0.222064	5.62702	1.83352e-08	2.91316e-07
EVM0005562	4995.19	1.44435	0.257101	5.61782	1.93377e-08	3.06574e-07
EVM0004489	839.1	2.51405	0.447565	5.61716	1.94119e-08	3.0708e-07
EVM0003761	42.4136	2.77531	0.494616	5.61103	2.0112e-08	3.17464e-07
EVM0005294	11511.9	-1.42278	0.25405	-5.6004	2.13863e-08	3.36845e-07
EVM0002866	8776	-1.31782	0.23533	-5.59985	2.14533e-08	3.37169e-07
EVM0000735	815.651	2.31529	0.413569	5.59832	2.16441e-08	3.39434e-07
EVM0004560	16.5787	7.50111	1.34003	5.59773	2.17171e-08	3.39844e-07
EVM0000704	12.4447	7.07934	1.26482	5.59712	2.17936e-08	3.40308e-07
EVM0000737	1296.21	-1.31851	0.235685	-5.59438	2.21416e-08	3.45e-07
EVM0007072	10045.5	-1.16361	0.20827	-5.58701	2.31014e-08	3.59184e-07
EVM0004880	476.172	-1.4993	0.268477	-5.58446	2.34429e-08	3.6352e-07
EVM0003330	1228.39	-1.19053	0.213196	-5.58418	2.34804e-08	3.6352e-07
EVM0003578	476.111	2.62194	0.469595	5.58341	2.35843e-08	3.64352e-07
EVM0004274	365.953	-1.33762	0.239936	-5.57491	2.47656e-08	3.8179e-07
EVM0000672	616.477	1.52634	0.274173	5.56707	2.59064e-08	3.98531e-07
EVM0000113	320.87	1.89055	0.340016	5.56019	2.6948e-08	4.13677e-07
EVM0007705	11.3554	6.99619	1.26215	5.54305	2.97243e-08	4.55334e-07
EVM0004136	468.041	-1.85522	0.334846	-5.54052	3.01576e-08	4.60999e-07
EVM0003563	3823.05	-1.14952	0.20753	-5.53904	3.04132e-08	4.63928e-07
EVM0000152	1556.13	1.50149	0.272093	5.5183	3.42296e-08	5.2105e-07
EVM0005672	1646.74	1.52022	0.275546	5.5171	3.44645e-08	5.23529e-07
EVM0000811	3334.85	-1.29861	0.235534	-5.51346	3.51844e-08	5.33348e-07
EVM0005202	18.5851	3.39374	0.615876	5.51042	3.57969e-08	5.41258e-07
EVM0006626	33.2771	4.77469	0.866529	5.51014	3.58553e-08	5.41258e-07
EVM0004916	612.347	-1.25925	0.228606	-5.50838	3.62142e-08	5.45073e-07
EVM0001778	10.7089	6.87823	1.24873	5.50817	3.62581e-08	5.45073e-07
EVM0004351	315.269	1.31164	0.23863	5.49653	3.8733e-08	5.81075e-07
EVM0006219	1554.85	-1.33718	0.243408	-5.49359	3.9384e-08	5.89623e-07
EVM0006479	1436.48	1.9496	0.354961	5.49242	3.96473e-08	5.92344e-07
EVM0001629	235.996	3.22531	0.587314	5.49162	3.98263e-08	5.93797e-07
EVM0006608	1518.41	1.39937	0.25512	5.48514	4.13136e-08	6.14709e-07
EVM0003972	394.332	1.91354	0.348916	5.48423	4.15277e-08	6.16631e-07
EVM0006990	196.542	2.40129	0.437974	5.48273	4.18815e-08	6.19926e-07
EVM0000577	20550	1.39206	0.253906	5.48256	4.19203e-08	6.19926e-07
EVM0006683	153.953	1.68317	0.307028	5.48213	4.20233e-08	6.20185e-07
EVM0004088	326.536	-1.45114	0.264774	-5.48065	4.23761e-08	6.24124e-07
EVM0000588	168.249	1.98822	0.363188	5.47434	4.39148e-08	6.45477e-07
EVM0002087	5511.31	1.19996	0.219455	5.46789	4.55428e-08	6.68053e-07
EVM0002364	6340.38	1.2682	0.23215	5.46286	4.68526e-08	6.8588e-07
EVM0001424	221.646	-1.84345	0.337489	-5.46227	4.70079e-08	6.86769e-07
EVM0006009	147.379	1.48528	0.27203	5.46	4.76133e-08	6.94218e-07
EVM0000520	1584.94	1.49879	0.275087	5.44841	5.08228e-08	7.39528e-07
EVM0006411	1903.7	1.14376	0.210021	5.44594	5.15326e-08	7.48356e-07
EVM0005402	10.3263	6.8111	1.25132	5.44315	5.23468e-08	7.58663e-07
EVM0000688	9337.87	1.43298	0.263445	5.43941	5.3456e-08	7.73085e-07
EVM0002183	934.673	1.23417	0.226908	5.43909	5.35548e-08	7.73085e-07
EVM0005888	11.5482	6.98529	1.28789	5.42383	5.83339e-08	8.40402e-07
EVM0002371	1598.02	1.50799	0.278681	5.41116	6.26177e-08	9.00331e-07
EVM0003875	1170.4	1.24684	0.23063	5.40623	6.43646e-08	9.23619e-07
EVM0001659	2331.99	1.36415	0.252826	5.39562	6.82885e-08	9.77993e-07
EVM0005556	2231.74	-1.26206	0.233925	-5.39516	6.84629e-08	9.78561e-07
EVM0001728	206.097	2.82982	0.525403	5.386	7.20429e-08	1.02771e-06
EVM0004280	10258.8	1.31151	0.243533	5.38534	7.23094e-08	1.02949e-06
EVM0004423	4156.12	-1.33481	0.247894	-5.38458	7.26142e-08	1.0318e-06
EVM0000468	10.6945	6.85279	1.27318	5.38241	7.34968e-08	1.04231e-06
EVM0007208	2330.31	1.35129	0.251175	5.37989	7.45308e-08	1.05491e-06
EVM0004146	9772.76	1.30923	0.243561	5.37537	7.64276e-08	1.07965e-06
EVM0006431	10267.7	-1.37405	0.256234	-5.36247	8.20903e-08	1.1559e-06
EVM0002030	3276.73	-1.45927	0.272133	-5.36236	8.21433e-08	1.1559e-06
EVM0003802	21054.1	-1.12794	0.210359	-5.36198	8.23148e-08	1.15607e-06
EVM0003624	9.16397	6.67636	1.24684	5.35463	8.5732e-08	1.20174e-06
EVM0002198	220.089	3.2164	0.60127	5.34934	8.82745e-08	1.23499e-06
EVM0006223	7410.83	1.60492	0.300045	5.34893	8.84746e-08	1.23541e-06
EVM0006079	15.4251	3.93666	0.736024	5.34855	8.866e-08	1.23562e-06
EVM0006296	1281.47	-1.4573	0.272623	-5.34547	9.0181e-08	1.25441e-06
EVM0001647	1095.82	-1.27285	0.238386	-5.33943	9.32403e-08	1.29449e-06
EVM0004411	730.764	1.93539	0.362859	5.33371	9.62244e-08	1.33337e-06
EVM0006902	1182.95	1.22545	0.229778	5.3332	9.64983e-08	1.33462e-06
EVM0005299	146.516	1.812	0.340573	5.32046	1.03505e-07	1.42881e-06
EVM0000637	109674	-1.17162	0.220305	-5.31815	1.04828e-07	1.44431e-06
EVM0002185	10129.2	-1.0729	0.201826	-5.31597	1.06091e-07	1.45896e-06
EVM0006165	93.7306	2.47484	0.465701	5.31422	1.07116e-07	1.46939e-06
EVM0002188	8890.47	1.45794	0.27436	5.31398	1.07255e-07	1.46939e-06
EVM0002097	723.383	1.42971	0.269287	5.30924	1.10081e-07	1.50528e-06
EVM0004281	1696.21	1.3685	0.257902	5.30629	1.11877e-07	1.52696e-06
EVM0006275	1072.02	-1.23742	0.233283	-5.30437	1.13066e-07	1.53983e-06
EVM0004694	48.8472	2.17021	0.409181	5.3038	1.13419e-07	1.53983e-06
EVM0002748	14.4529	4.6018	0.867652	5.30373	1.13457e-07	1.53983e-06
EVM0000797	31.8687	2.37829	0.448892	5.29813	1.16996e-07	1.58403e-06
EVM0004604	558.586	1.44608	0.272955	5.29789	1.1715e-07	1.58403e-06
EVM0003849	44.9693	3.12565	0.590189	5.29602	1.18351e-07	1.5973e-06
EVM0003872	56.3904	2.31007	0.436259	5.29518	1.18899e-07	1.60171e-06
EVM0002775	6255.17	1.11844	0.21134	5.29214	1.2089e-07	1.62553e-06
EVM0006399	19295.3	1.37758	0.260608	5.286	1.25019e-07	1.67794e-06
EVM0001160	3747.76	1.10771	0.209876	5.27793	1.30653e-07	1.75032e-06
EVM0002634	386.933	-2.1511	0.40826	-5.26895	1.37209e-07	1.83476e-06
EVM0005745	64.1611	2.24125	0.425523	5.26705	1.38636e-07	1.85043e-06
EVM0007638	9.88381	6.73564	1.28042	5.2605	1.43662e-07	1.91332e-06
EVM0004384	123.861	1.82678	0.347281	5.26023	1.43875e-07	1.91332e-06
EVM0007372	441.387	1.479	0.281723	5.24984	1.52228e-07	2.02071e-06
EVM0004593	772.383	-1.27998	0.243955	-5.24679	1.54771e-07	2.04827e-06
EVM0000363	12646.4	-1.09466	0.208639	-5.24668	1.54869e-07	2.04827e-06
EVM0000484	7309.82	-1.07775	0.205445	-5.24594	1.55486e-07	2.05269e-06
EVM0001435	310.467	1.86223	0.355055	5.2449	1.56368e-07	2.0606e-06
EVM0001901	14982.1	1.38893	0.265389	5.23356	1.66278e-07	2.18722e-06
EVM0003204	258.092	1.25827	0.240511	5.23163	1.68021e-07	2.20615e-06
EVM0000111	1268.7	1.42433	0.272673	5.22358	1.75498e-07	2.29694e-06
EVM0005127	132.443	4.21091	0.806147	5.2235	1.75568e-07	2.29694e-06
EVM0003676	3485.24	-1.30089	0.249203	-5.22022	1.78715e-07	2.3339e-06
EVM0004263	3383.84	2.2958	0.439976	5.218	1.80865e-07	2.35773e-06
EVM0003213	5239.63	1.15461	0.221347	5.21627	1.82564e-07	2.37563e-06
EVM0004645	141.936	3.00346	0.576919	5.20604	1.92918e-07	2.50586e-06
EVM0005257	719.262	2.02031	0.388453	5.2009	1.98322e-07	2.57146e-06
EVM0002622	889.131	-1.09971	0.21148	-5.20007	1.99219e-07	2.57848e-06
EVM0005134	646.789	1.44941	0.278756	5.19957	1.99746e-07	2.5807e-06
EVM0001929	359.294	1.17814	0.226683	5.19728	2.02228e-07	2.60813e-06
EVM0003542	88.4495	2.27338	0.437749	5.19335	2.06544e-07	2.65907e-06
EVM0002218	978.831	-1.2156	0.234631	-5.1809	2.20816e-07	2.83778e-06
EVM0001000	1164.51	-1.18199	0.22816	-5.18051	2.21279e-07	2.8387e-06
EVM0000647	37.1224	2.17217	0.420028	5.17149	2.3224e-07	2.96976e-06
EVM0006177	874.034	-1.15992	0.224295	-5.17143	2.32313e-07	2.96976e-06
EVM0004468	732.279	1.3843	0.268007	5.16517	2.40221e-07	3.06545e-06
EVM0006025	1282.9	1.89908	0.368232	5.1573	2.50537e-07	3.1915e-06
EVM0002288	244.882	-1.55029	0.301187	-5.14726	2.64317e-07	3.36113e-06
EVM0006550	624.027	1.39493	0.271299	5.14167	2.72303e-07	3.45663e-06
EVM0002992	210.036	1.66823	0.324577	5.13969	2.75187e-07	3.48714e-06
EVM0007035	2150.09	1.05796	0.206654	5.11948	3.06385e-07	3.87572e-06
EVM0005997	8.01095	6.47178	1.26449	5.11811	3.08609e-07	3.89706e-06
EVM0004497	11.32	6.94888	1.35809	5.11666	3.11e-07	3.92043e-06
EVM0003433	320.522	1.79858	0.351554	5.11608	3.11951e-07	3.92561e-06
EVM0007220	2382.08	-1.81703	0.355384	-5.11285	3.17331e-07	3.9864e-06
EVM0006194	1087.82	1.13734	0.222932	5.10172	3.36582e-07	4.22094e-06
EVM0005980	2740.51	-1.18723	0.232835	-5.09901	3.41434e-07	4.2744e-06
EVM0003682	14.0063	7.25565	1.42331	5.09773	3.43744e-07	4.29591e-06
EVM0004042	301.586	-1.47114	0.288749	-5.09488	3.48963e-07	4.35364e-06
EVM0006315	308.474	-1.78256	0.349974	-5.09341	3.51679e-07	4.38001e-06
EVM0000343	97.2292	1.76538	0.346695	5.09203	3.54249e-07	4.40445e-06
EVM0002571	2203.97	1.44989	0.284771	5.09143	3.55379e-07	4.41095e-06
EVM0001305	500.174	1.85349	0.364657	5.08282	3.71874e-07	4.60781e-06
EVM0002481	68.4259	1.79372	0.35375	5.0706	3.96573e-07	4.90548e-06
EVM0004273	4862.87	1.84174	0.363797	5.06254	4.13711e-07	5.10876e-06
EVM0003511	7.3025	6.32875	1.25029	5.06184	4.15223e-07	5.11658e-06
EVM0000583	386.386	-1.14333	0.225884	-5.0616	4.15753e-07	5.11658e-06
EVM0004301	5902.4	-1.24288	0.245711	-5.0583	4.23002e-07	5.19698e-06
EVM0006601	451.442	1.3578	0.268783	5.05166	4.37992e-07	5.37206e-06
EVM0007351	7.39114	6.33874	1.25646	5.04491	4.53745e-07	5.55588e-06
EVM0000341	86.9798	1.42204	0.281975	5.04314	4.57958e-07	5.59804e-06
EVM0004582	3603.02	1.63442	0.32415	5.04217	4.60276e-07	5.61692e-06
EVM0006571	1683.43	-1.12734	0.223684	-5.03986	4.65863e-07	5.67556e-06
EVM0002648	884.03	1.35741	0.269466	5.0374	4.71905e-07	5.73954e-06
EVM0002455	234.385	-1.25591	0.249638	-5.03095	4.88053e-07	5.92601e-06
EVM0001681	1302.07	-1.1593	0.230864	-5.02156	5.12545e-07	6.213e-06
EVM0004486	8355.89	1.25364	0.249795	5.01868	5.20281e-07	6.29627e-06
EVM0006469	8.04634	6.50934	1.29815	5.01431	5.32255e-07	6.43045e-06
EVM0005998	21.2424	4.43692	0.886191	5.00673	5.53628e-07	6.6774e-06
EVM0007554	3143.18	2.42394	0.484168	5.00641	5.54534e-07	6.6774e-06
EVM0003677	31854.4	1.87702	0.375117	5.00383	5.62029e-07	6.75645e-06
EVM0002550	1420.34	1.07435	0.214824	5.00107	5.70116e-07	6.84233e-06
EVM0006202	10018.3	-1.16122	0.232476	-4.99503	5.88276e-07	7.04863e-06
EVM0006829	250.237	-1.59213	0.318951	-4.99178	5.98256e-07	7.1564e-06
EVM0007241	40.2443	2.10544	0.422116	4.98783	6.10609e-07	7.29216e-06
EVM0004040	1624.71	1.0241	0.205624	4.98044	6.34383e-07	7.56364e-06
EVM0004976	8048.97	-1.10847	0.222619	-4.9792	6.38468e-07	7.59986e-06
EVM0003177	635.385	-1.31615	0.264673	-4.97275	6.60111e-07	7.84462e-06
EVM0003519	55081.4	1.08147	0.217525	4.97168	6.63759e-07	7.87508e-06
EVM0003226	1004.06	-1.94114	0.390568	-4.97003	6.69417e-07	7.92926e-06
EVM0006196	147.597	2.11258	0.425447	4.96555	6.85059e-07	8.10133e-06
EVM0007674	1632.1	0.994588	0.20066	4.95659	7.17398e-07	8.46996e-06
EVM0001663	2224.57	1.27042	0.256334	4.95612	7.19161e-07	8.477e-06
EVM0000208	1395.97	-1.06699	0.215826	-4.94376	7.66295e-07	9.01793e-06
EVM0001673	1579.78	-1.30075	0.263384	-4.93863	7.86747e-07	9.24364e-06
EVM0001037	27.2408	2.83141	0.573531	4.93681	7.94106e-07	9.31503e-06
EVM0000207	8.00478	6.46984	1.31367	4.92501	8.43544e-07	9.86631e-06
EVM0006784	565.017	1.66244	0.337556	4.92495	8.4382e-07	9.86631e-06
EVM0005974	1132.64	1.13572	0.230635	4.92434	8.46453e-07	9.88118e-06
EVM0003449	532.33	1.2845	0.26126	4.91656	8.80781e-07	1.02654e-05
EVM0006375	2611.13	-1.0309	0.209723	-4.91554	8.85401e-07	1.03027e-05
EVM0005503	707.163	1.29863	0.264224	4.91487	8.88398e-07	1.03211e-05
EVM0004537	573.314	-1.26099	0.25691	-4.90829	9.18737e-07	1.06565e-05
EVM0004207	4057.88	-1.16644	0.237774	-4.90567	9.31111e-07	1.07828e-05
EVM0002930	858.251	-1.52233	0.310394	-4.90452	9.36547e-07	1.08284e-05
EVM0005940	371.032	1.578	0.321948	4.9014	9.51557e-07	1.09845e-05
EVM0004375	94524.2	1.05438	0.215387	4.89529	9.81625e-07	1.13136e-05
EVM0007282	203	1.37063	0.280198	4.89167	9.99858e-07	1.15055e-05
EVM0000848	1844.44	-1.24703	0.254979	-4.89072	1.0047e-06	1.15429e-05
EVM0006461	1350.57	-1.085	0.221913	-4.8893	1.01194e-06	1.16077e-05
EVM0002710	9.37653	6.6996	1.37183	4.88369	1.0412e-06	1.19245e-05
EVM0004597	5293.27	1.36756	0.280381	4.87752	1.07427e-06	1.22839e-05
EVM0006602	2896.48	-1.58408	0.324998	-4.87412	1.09292e-06	1.24775e-05
EVM0001454	2013.34	-1.09489	0.224773	-4.87109	1.10986e-06	1.26427e-05
EVM0003645	68.5422	1.70098	0.349212	4.87091	1.11087e-06	1.26427e-05
EVM0003607	2084.29	1.27934	0.262754	4.86896	1.12186e-06	1.27478e-05
EVM0006387	295.155	-1.28174	0.263622	-4.86203	1.16191e-06	1.31822e-05
EVM0002080	222.327	-1.37433	0.282697	-4.86149	1.16508e-06	1.31976e-05
EVM0000744	1474.49	1.06523	0.219293	4.85754	1.18851e-06	1.3442e-05
EVM0001550	1961.38	1.04977	0.216511	4.84857	1.24356e-06	1.40428e-05
EVM0001692	1219.34	1.35068	0.278838	4.84396	1.27275e-06	1.43501e-05
EVM0003355	6.11709	6.07557	1.25584	4.83787	1.3124e-06	1.47742e-05
EVM0007010	927.665	-1.8465	0.381955	-4.83434	1.3359e-06	1.50154e-05
EVM0006262	416.084	1.1664	0.241313	4.83356	1.34115e-06	1.50512e-05
EVM0001149	1262.75	1.48813	0.307956	4.83227	1.34982e-06	1.51251e-05
EVM0000659	978.206	-1.16537	0.24121	-4.83136	1.35607e-06	1.51716e-05
EVM0004977	8.22596	6.46696	1.33939	4.82828	1.37717e-06	1.5384e-05
EVM0004050	660.15	-1.38374	0.286744	-4.82569	1.3952e-06	1.55615e-05
EVM0003632	157.18	-2.37341	0.492772	-4.81644	1.46143e-06	1.62752e-05
EVM0001858	3747.76	1.06196	0.220606	4.81384	1.48054e-06	1.64628e-05
EVM0001974	21.915	4.26546	0.886951	4.80912	1.51595e-06	1.68307e-05
EVM0000954	3559.2	1.05894	0.220257	4.80775	1.52635e-06	1.69204e-05
EVM0006575	550.275	-1.67309	0.348232	-4.80453	1.55113e-06	1.71689e-05
EVM0003834	15381.1	2.17656	0.453128	4.80342	1.55981e-06	1.72387e-05
EVM0002422	8087.01	-1.43286	0.298491	-4.80034	1.584e-06	1.74794e-05
EVM0007557	54395.7	1.04111	0.217103	4.79548	1.62286e-06	1.7881e-05
EVM0007627	103319	1.12031	0.23376	4.79255	1.64671e-06	1.81163e-05
EVM0001499	1287.49	-1.09007	0.227901	-4.78309	1.72624e-06	1.89625e-05
EVM0001264	542.607	1.06382	0.222579	4.77951	1.75725e-06	1.9274e-05
EVM0000589	6.94862	6.22646	1.30315	4.77802	1.77029e-06	1.93877e-05
EVM0001180	2805.41	1.27487	0.267002	4.77475	1.79934e-06	1.96494e-05
EVM0001988	357.622	1.24355	0.260444	4.77472	1.79959e-06	1.96494e-05
EVM0006720	1472.26	1.5197	0.318378	4.77326	1.81268e-06	1.97626e-05
EVM0000497	5990.51	-1.11297	0.233318	-4.7702	1.84045e-06	2.00353e-05
EVM0007032	130.051	2.21465	0.464373	4.76911	1.85038e-06	2.01132e-05
EVM0005637	347.575	1.23886	0.25979	4.76872	1.85403e-06	2.01228e-05
EVM0006007	2083.89	-1.29411	0.271405	-4.76819	1.85884e-06	2.01448e-05
EVM0001575	818.513	1.42626	0.299301	4.76532	1.88554e-06	2.04038e-05
EVM0007602	964.967	1.32464	0.278157	4.76222	1.91476e-06	2.06891e-05
EVM0001040	614.18	1.42533	0.299624	4.75708	1.96411e-06	2.11908e-05
EVM0006363	4424.02	-1.37184	0.288494	-4.75518	1.98273e-06	2.136e-05
EVM0002282	731.269	1.34859	0.284133	4.74635	2.07123e-06	2.22803e-05
EVM0006044	1779.09	-0.945192	0.199289	-4.74281	2.10769e-06	2.2639e-05
EVM0000177	532.15	1.63538	0.345285	4.73631	2.17641e-06	2.33425e-05
EVM0000812	367.837	1.35632	0.286421	4.73541	2.18616e-06	2.34125e-05
EVM0003579	13.5081	4.55942	0.962923	4.73498	2.19079e-06	2.34275e-05
EVM0002996	2325.18	-1.09438	0.231579	-4.72573	2.29288e-06	2.44833e-05
EVM0006055	2229.47	1.05828	0.224074	4.72291	2.32494e-06	2.47892e-05
EVM0003622	1860.07	1.16586	0.24691	4.72182	2.33742e-06	2.48857e-05
EVM0004964	460.783	1.39849	0.296541	4.716	2.40524e-06	2.55702e-05
EVM0005082	6821.75	-1.56393	0.331864	-4.71256	2.44627e-06	2.59683e-05
EVM0005242	326.604	1.55079	0.329161	4.71134	2.46095e-06	2.60861e-05
EVM0002165	1608.25	-1.27922	0.272122	-4.7009	2.59021e-06	2.74162e-05
EVM0001830	704.395	-1.21584	0.258747	-4.69894	2.6151e-06	2.76394e-05
EVM0006970	22131.8	0.993837	0.211571	4.69741	2.63476e-06	2.78067e-05
EVM0002509	15.3032	3.45212	0.735321	4.69471	2.66983e-06	2.81359e-05
EVM0003561	5.45502	5.91029	1.25928	4.6934	2.68708e-06	2.82766e-05
EVM0002221	1208.18	-1.2615	0.268957	-4.69032	2.72773e-06	2.86629e-05
EVM0004098	8785.75	-1.17366	0.25039	-4.68733	2.76799e-06	2.90439e-05
EVM0006065	48.308	2.1823	0.465876	4.68428	2.80942e-06	2.94361e-05
EVM0002870	596.032	1.30481	0.278586	4.6837	2.81741e-06	2.94773e-05
EVM0003870	2419.58	1.26993	0.27133	4.68041	2.863e-06	2.99112e-05
EVM0001679	127.992	1.48018	0.316429	4.67777	2.90018e-06	3.0256e-05
EVM0002476	6.47372	6.10525	1.30601	4.67475	2.94314e-06	3.06602e-05
EVM0001200	343.558	1.20466	0.257931	4.67047	3.00508e-06	3.12606e-05
EVM0006909	90.0903	1.31619	0.281977	4.66772	3.04555e-06	3.16363e-05
EVM0005778	1368.81	1.09694	0.235615	4.65565	3.22955e-06	3.34996e-05
EVM0006948	2959.89	1.27382	0.273664	4.65468	3.24491e-06	3.36109e-05
EVM0001089	1338.57	-1.40922	0.302793	-4.65409	3.25414e-06	3.36585e-05
EVM0000914	1799	1.83904	0.395276	4.65255	3.27855e-06	3.38628e-05
EVM0000459	289.534	-1.24561	0.267888	-4.64976	3.32315e-06	3.42747e-05
EVM0005438	353.396	1.11069	0.239191	4.64351	3.42535e-06	3.52787e-05
EVM0007249	19090.9	1.01513	0.218644	4.64285	3.43641e-06	3.53424e-05
EVM0002377	244.972	1.29137	0.278182	4.64218	3.44744e-06	3.54058e-05
EVM0001143	175255	1.09725	0.236394	4.6416	3.45728e-06	3.54567e-05
EVM0007360	4422.2	-1.02673	0.221529	-4.63472	3.57415e-06	3.65837e-05
EVM0002304	37.8623	2.54756	0.549689	4.63454	3.57725e-06	3.65837e-05
EVM0001905	3470.39	-1.08778	0.234736	-4.63405	3.58588e-06	3.66203e-05
EVM0002819	8.44111	6.5297	1.40933	4.63321	3.60045e-06	3.67175e-05
EVM0006329	220.623	-1.21043	0.261315	-4.63207	3.62028e-06	3.68679e-05
EVM0007267	2175.99	1.00417	0.216921	4.62919	3.67096e-06	3.73317e-05
EVM0005539	6425.02	-1.3129	0.283985	-4.62314	3.77966e-06	3.83834e-05
EVM0005846	6.06165	6.02558	1.30507	4.61705	3.89228e-06	3.94719e-05
EVM0003136	292.135	1.26347	0.273723	4.61589	3.91423e-06	3.96391e-05
EVM0005959	565.308	1.10928	0.240379	4.61469	3.93683e-06	3.98125e-05
EVM0000110	769.195	-1.13913	0.247163	-4.60881	4.04989e-06	4.08988e-05
EVM0005831	178.402	1.22037	0.265085	4.60369	4.15073e-06	4.18589e-05
EVM0000825	1481.87	-1.00635	0.218634	-4.60288	4.16695e-06	4.19643e-05
EVM0002145	5.03555	5.83236	1.2676	4.60111	4.20244e-06	4.2263e-05
EVM0001865	76.4519	1.67764	0.364808	4.59868	4.25173e-06	4.26996e-05
EVM0005162	6575.2	0.938775	0.204263	4.59592	4.30837e-06	4.32087e-05
EVM0005252	9952.43	1.08566	0.236413	4.59223	4.3853e-06	4.39195e-05
EVM0006622	3694.43	0.928639	0.202399	4.58817	4.47157e-06	4.47219e-05
EVM0006696	77.6012	-2.24515	0.489583	-4.58585	4.52151e-06	4.51591e-05
EVM0001399	2457.95	1.73613	0.378612	4.58552	4.52867e-06	4.51685e-05
EVM0005064	65.9121	-2.13085	0.464743	-4.585	4.5398e-06	4.52174e-05
EVM0001888	491.919	-1.31474	0.28684	-4.58351	4.57232e-06	4.54789e-05
EVM0002105	219.883	-1.28419	0.280254	-4.58224	4.6003e-06	4.56946e-05
EVM0000634	88.9133	-1.90722	0.416271	-4.58166	4.61292e-06	4.57574e-05
EVM0005632	794.277	1.32885	0.290469	4.57484	4.76579e-06	4.72093e-05
EVM0006730	3074.28	-1.54055	0.337127	-4.56965	4.88541e-06	4.83283e-05
EVM0004699	196.772	-1.31853	0.289449	-4.55533	5.23038e-06	5.16705e-05
EVM0003059	1819.57	-1.60386	0.352247	-4.55323	5.28295e-06	5.21189e-05
EVM0006528	422.655	1.78505	0.392972	4.54243	5.56099e-06	5.47299e-05
EVM0004100	46.183	1.93867	0.426798	4.54236	5.56269e-06	5.47299e-05
EVM0002020	5006.68	1.31252	0.289014	4.54137	5.58896e-06	5.4914e-05
EVM0000579	69.2838	1.81529	0.399758	4.54096	5.59981e-06	5.49462e-05
EVM0002292	290.16	-2.02681	0.446638	-4.53793	5.68102e-06	5.56107e-05
EVM0000813	2164.86	-1.03315	0.227672	-4.53786	5.68284e-06	5.56107e-05
EVM0001753	22390	1.21761	0.268394	4.53666	5.7151e-06	5.58511e-05
EVM0005807	166.191	2.61561	0.577062	4.53263	5.82547e-06	5.67889e-05
EVM0002067	2791.51	-1.07546	0.237273	-4.53258	5.82671e-06	5.67889e-05
EVM0000057	420.969	-1.41963	0.313866	-4.52304	6.09575e-06	5.93314e-05
EVM0003954	33.3616	3.46754	0.766694	4.52272	6.10514e-06	5.93433e-05
EVM0003847	274.206	-1.2657	0.280063	-4.51935	6.20286e-06	6.02125e-05
EVM0005858	2506.51	-0.955465	0.211441	-4.51883	6.21816e-06	6.02372e-05
EVM0007570	5.06382	5.76358	1.27549	4.5187	6.222e-06	6.02372e-05
EVM0006276	144.961	1.27379	0.281919	4.51829	6.23405e-06	6.02736e-05
EVM0002598	1388.36	-1.04995	0.232426	-4.51737	6.26112e-06	6.04548e-05
EVM0003702	123.523	1.49133	0.330177	4.51677	6.27897e-06	6.05466e-05
EVM0002827	754.376	1.63803	0.362717	4.51601	6.3016e-06	6.06842e-05
EVM0004619	2108.91	1.40593	0.311444	4.51423	6.35461e-06	6.10771e-05
EVM0003959	11.8351	4.16776	0.923281	4.51408	6.35922e-06	6.10771e-05
EVM0006151	523.466	-1.77455	0.3937	-4.50736	6.56401e-06	6.29608e-05
EVM0000621	9095.08	-1.26445	0.281235	-4.49607	6.92198e-06	6.63067e-05
EVM0004069	5054.97	1.00072	0.222637	4.49486	6.96172e-06	6.65995e-05
EVM0002302	78.5962	1.83207	0.407835	4.49218	7.04972e-06	6.73527e-05
EVM0002022	959.168	1.19028	0.265101	4.48991	7.12533e-06	6.79856e-05
EVM0000448	4067.72	0.907964	0.202608	4.48138	7.41606e-06	7.06077e-05
EVM0007497	67.7845	1.97657	0.441072	4.48128	7.4196e-06	7.06077e-05
EVM0000358	2538.38	1.16425	0.26002	4.47753	7.55111e-06	7.17652e-05
EVM0006057	85.3595	1.70668	0.381388	4.47492	7.64403e-06	7.25533e-05
EVM0001028	175.369	1.48335	0.331618	4.47306	7.71084e-06	7.30919e-05
EVM0003648	954.367	1.0493	0.234789	4.46914	7.85346e-06	7.43468e-05
EVM0000082	851.996	1.03547	0.23195	4.4642	8.03675e-06	7.58875e-05
EVM0004250	1011.67	-0.917114	0.205438	-4.46419	8.03712e-06	7.58875e-05
EVM0005080	3753.15	-0.977687	0.219178	-4.46071	8.169e-06	7.70326e-05
EVM0002069	3414.57	-1.05023	0.235537	-4.45887	8.23936e-06	7.75953e-05
EVM0004708	2811.74	-1.19147	0.267463	-4.45473	8.4e-06	7.90057e-05
EVM0004809	2009.23	1.08037	0.242541	4.45439	8.41305e-06	7.90261e-05
EVM0006117	1600.46	1.0324	0.23185	4.45287	8.47308e-06	7.94871e-05
EVM0006063	11516.4	1.17847	0.264809	4.45027	8.57629e-06	8.03516e-05
EVM0006374	4531.45	1.30665	0.293778	4.44773	8.67832e-06	8.12027e-05
EVM0005090	12226.6	-1.06671	0.239876	-4.44691	8.71129e-06	8.14063e-05
EVM0006541	336.453	1.31582	0.295996	4.44539	8.77328e-06	8.18802e-05
EVM0000580	1759.6	-0.99221	0.223429	-4.44082	8.9615e-06	8.35294e-05
EVM0000857	46.3716	1.92174	0.433276	4.43538	9.1911e-06	8.55597e-05
EVM0005208	7988.09	-1.1473	0.258816	-4.43288	9.29811e-06	8.64451e-05
EVM0006484	1835.37	-0.940201	0.21219	-4.43094	9.38213e-06	8.71147e-05
EVM0004681	122.303	1.25381	0.28299	4.43057	9.39834e-06	8.71537e-05
EVM0007595	394.073	1.42169	0.321096	4.42761	9.52837e-06	8.82468e-05
EVM0007416	1287.19	0.919395	0.208036	4.41939	9.89784e-06	9.15518e-05
EVM0002532	153.044	1.84888	0.418424	4.41867	9.93102e-06	9.17419e-05
EVM0006126	852.281	1.25307	0.283722	4.41656	1.00285e-05	9.25243e-05
EVM0001911	325.224	-1.57926	0.357652	-4.41564	1.0071e-05	9.27993e-05
EVM0002781	55.1449	2.22353	0.50377	4.41378	1.01579e-05	9.33912e-05
EVM0003832	246528	1.24049	0.281053	4.41372	1.0161e-05	9.33912e-05
EVM0002240	8.15565	5.50926	1.24937	4.40965	1.03539e-05	9.5044e-05
EVM0006917	1847.85	1.02746	0.233071	4.40838	1.04148e-05	9.54821e-05
EVM0006879	1382.58	-1.37593	0.31226	-4.40635	1.05128e-05	9.62588e-05
EVM0006688	1387.9	0.972118	0.220885	4.40102	1.07745e-05	9.85309e-05
EVM0004974	5.47835	5.87255	1.3359	4.39594	1.10295e-05	0.000100736
EVM0005099	14.2298	2.50315	0.569718	4.39366	1.11458e-05	0.000101671
EVM0005638	11.1907	4.08946	0.931001	4.39254	1.12034e-05	0.000102067
EVM0004212	3186.84	1.00658	0.229181	4.39209	1.12268e-05	0.000102143
EVM0001776	394.511	1.10465	0.251523	4.39184	1.12398e-05	0.000102143
EVM0001176	155.442	1.89653	0.432011	4.38999	1.13354e-05	0.000102883
EVM0006257	448.342	1.37305	0.312962	4.38729	1.14773e-05	0.000104041
EVM0003232	5392.56	1.13498	0.258774	4.38598	1.15467e-05	0.000104539
EVM0000820	1784.7	1.2252	0.279532	4.38303	1.17038e-05	0.00010583
EVM0007359	675.558	-1.13844	0.259979	-4.37897	1.19241e-05	0.000107521
EVM0001588	4.45554	5.59023	1.27666	4.37879	1.1934e-05	0.000107521
EVM0007330	56.8231	3.70712	0.846653	4.37856	1.19464e-05	0.000107521
EVM0004777	175.597	1.56876	0.358286	4.3785	1.19501e-05	0.000107521
EVM0004790	9079.57	-1.10472	0.252371	-4.37738	1.20114e-05	0.000107939
EVM0004214	1621.88	1.05275	0.240561	4.37623	1.20751e-05	0.000108378
EVM0001548	9380.04	-1.13533	0.259548	-4.37424	1.21855e-05	0.000109233
EVM0001655	48.5933	-1.5336	0.350719	-4.37273	1.22703e-05	0.000109858
EVM0007599	791.269	-1.02365	0.234203	-4.3708	1.23794e-05	0.000110558
EVM0005452	4849.33	-1.00894	0.230842	-4.37067	1.23866e-05	0.000110558
EVM0007242	1956.1	-1.01019	0.231143	-4.3704	1.2402e-05	0.000110558
EVM0003466	249.925	1.07016	0.244872	4.37027	1.24094e-05	0.000110558
EVM0005307	4.77526	5.67603	1.30017	4.36561	1.2677e-05	0.000112803
EVM0007166	263.631	-1.22446	0.280848	-4.35987	1.30142e-05	0.000115662
EVM0002884	1961.1	0.957602	0.219737	4.35794	1.31294e-05	0.000116543
EVM0000934	929.401	-1.1178	0.256526	-4.35745	1.31586e-05	0.00011666
EVM0002724	38207.8	0.986051	0.226387	4.35559	1.32706e-05	0.00011751
EVM0002496	504.729	-1.10404	0.253599	-4.3535	1.33982e-05	0.000118495
EVM0002696	5847.72	-1.59016	0.365553	-4.35002	1.36125e-05	0.000120243
EVM0000822	2028.48	-1.15424	0.26556	-4.34644	1.38365e-05	0.000122074
EVM0001346	322.087	2.02332	0.465668	4.34497	1.39292e-05	0.000122743
EVM0006781	40.5853	2.17848	0.502069	4.339	1.43131e-05	0.000125973
EVM0002683	342.336	-1.5766	0.363513	-4.33713	1.44355e-05	0.000126896
EVM0006046	4290.76	-0.978972	0.225904	-4.33357	1.46709e-05	0.00012881
EVM0003811	2712.29	-0.992904	0.229189	-4.33224	1.47599e-05	0.000129435
EVM0002855	1243.81	-1.04126	0.240551	-4.32862	1.50046e-05	0.000131421
EVM0002039	17.2301	3.48571	0.805471	4.32755	1.50777e-05	0.000131903
EVM0006457	2066.17	-0.904966	0.20917	-4.32646	1.51523e-05	0.000132396
EVM0006808	191.376	1.48592	0.343713	4.32314	1.53821e-05	0.000134123
EVM0003885	529.597	-1.03574	0.239583	-4.32307	1.5387e-05	0.000134123
EVM0003363	1179.26	-1.2108	0.280329	-4.31923	1.56573e-05	0.000136316
EVM0004237	1369.52	0.994033	0.230212	4.3179	1.57521e-05	0.000136977
EVM0001927	108223	0.969757	0.224782	4.31422	1.60169e-05	0.000139113
EVM0007373	3394.38	1.34034	0.310866	4.31164	1.62045e-05	0.000140574
EVM0000356	4461.21	-0.890857	0.206657	-4.31079	1.62671e-05	0.000140949
EVM0005370	9.72947	3.88074	0.900467	4.3097	1.63478e-05	0.00014148
EVM0005714	2415.61	-1.92571	0.447123	-4.30689	1.65565e-05	0.000143115
EVM0001354	3524.01	-0.991975	0.230854	-4.29698	1.73137e-05	0.000149307
EVM0000216	2373.82	-1.00633	0.234196	-4.29698	1.73139e-05	0.000149307
EVM0006975	1469.43	1.23414	0.287257	4.29631	1.73666e-05	0.000149584
EVM0003505	769.671	1.33298	0.310293	4.29588	1.74001e-05	0.000149694
EVM0000418	1543.39	0.947632	0.220642	4.29489	1.74778e-05	0.000150185
EVM0005506	1259.28	-0.996077	0.231986	-4.29369	1.75728e-05	0.000150822
EVM0005117	2445.22	-1.40413	0.327148	-4.29204	1.77039e-05	0.000151768
EVM0004799	105.178	1.48555	0.346217	4.29079	1.78041e-05	0.000152447
EVM0007389	1031.61	-1.11965	0.261225	-4.28615	1.81794e-05	0.000155478
EVM0005196	386.701	1.05132	0.245522	4.28197	1.85244e-05	0.000158242
EVM0001775	916.847	1.05141	0.245721	4.27889	1.87827e-05	0.00016026
EVM0000560	5260.48	1.10584	0.25849	4.27808	1.88509e-05	0.000160653
EVM0002881	317.819	1.15284	0.269679	4.27484	1.91271e-05	0.000162816
EVM0004864	569.23	0.984772	0.230392	4.27433	1.91716e-05	0.000163003
EVM0006732	119.71	3.93004	0.919566	4.2738	1.92168e-05	0.000163197
EVM0006283	3419.4	-1.15826	0.271104	-4.27239	1.93392e-05	0.000164044
EVM0007531	343.728	-1.01548	0.237938	-4.26786	1.97359e-05	0.000167214
EVM0003372	1382.74	0.957824	0.224605	4.26448	2.00367e-05	0.000169564
EVM0003028	1255.21	-0.933668	0.219144	-4.26052	2.03953e-05	0.000172399
EVM0001043	271.852	1.0876	0.255367	4.25896	2.05383e-05	0.000173406
EVM0006890	871.555	1.14086	0.268049	4.25615	2.07977e-05	0.000175392
EVM0005913	763.44	1.09039	0.2564	4.25269	2.11218e-05	0.000177918
EVM0002494	4860.76	0.973857	0.229033	4.25204	2.11831e-05	0.000177955
EVM0005387	181.611	1.60086	0.376503	4.25193	2.11937e-05	0.000177955
EVM0004768	6.23928	-5.98276	1.40709	-4.25187	2.11997e-05	0.000177955
EVM0001514	7397.76	-0.892763	0.210503	-4.24109	2.2244e-05	0.000186506
EVM0000996	79.3478	1.49616	0.352873	4.23993	2.23585e-05	0.000187249
EVM0000046	255.494	1.31605	0.310672	4.23613	2.27406e-05	0.000190179
EVM0001212	523.167	-1.24869	0.294785	-4.23593	2.27607e-05	0.000190179
EVM0007075	120.882	-1.12342	0.265299	-4.23454	2.29024e-05	0.000191143
EVM0005574	38.3724	1.85907	0.43947	4.23025	2.33428e-05	0.000194595
EVM0001966	328.655	2.11018	0.499058	4.22833	2.35428e-05	0.000196037
EVM0000427	139.615	1.35626	0.320914	4.22625	2.37623e-05	0.000197638
EVM0004836	68.0775	2.02688	0.479641	4.22583	2.38058e-05	0.000197773
EVM0005838	2965.74	1.39028	0.330213	4.21027	2.55068e-05	0.000211663
EVM0002445	1206.69	1.03445	0.245867	4.20736	2.58373e-05	0.000214004
EVM0006849	229.857	1.24657	0.29629	4.20727	2.58479e-05	0.000214004
EVM0004669	27.7821	-2.48404	0.590498	-4.20669	2.59144e-05	0.00021431
EVM0005192	1313.39	-1.12459	0.267445	-4.20492	2.61174e-05	0.000215743
EVM0007182	5304.72	-1.0211	0.242879	-4.20416	2.62054e-05	0.000216224
EVM0006366	4761.84	-1.02182	0.243295	-4.19991	2.67026e-05	0.000220077
EVM0002898	285.483	1.0307	0.245562	4.19731	2.7011e-05	0.000222366
EVM0002661	32983.8	1.36101	0.324374	4.19581	2.71896e-05	0.000223583
EVM0005535	317.139	1.29111	0.307877	4.1936	2.74566e-05	0.000225523
EVM0005143	2389.16	1.0365	0.247215	4.1927	2.7566e-05	0.000226166
EVM0003280	123.185	1.84391	0.439958	4.19111	2.77592e-05	0.000227494
EVM0000132	4101.98	-0.978328	0.233469	-4.1904	2.78464e-05	0.000227951
EVM0000809	2612.66	-1.02265	0.244147	-4.18868	2.80585e-05	0.000229429
EVM0002892	328.647	-1.39705	0.333967	-4.18319	2.87451e-05	0.000234778
EVM0005479	12.6103	3.27409	0.783773	4.17735	2.94926e-05	0.000240613
EVM0003910	1947.66	0.965091	0.231353	4.17151	3.02584e-05	0.000246584
EVM0001795	3553.05	-0.829742	0.198946	-4.17069	3.03682e-05	0.000247015
EVM0006160	369.139	1.36863	0.32816	4.1706	3.03794e-05	0.000247015
EVM0006759	1006.55	0.864482	0.207362	4.16896	3.05999e-05	0.00024853
EVM0000205	2422.06	-0.934296	0.224263	-4.16607	3.09892e-05	0.000251411
EVM0000667	37.2818	1.99743	0.479672	4.16415	3.12519e-05	0.000253259
EVM0004701	957.723	1.13315	0.272175	4.16331	3.13674e-05	0.000253911
EVM0002113	1429.51	1.33367	0.320489	4.16137	3.1634e-05	0.000255715
EVM0002753	1453.14	-0.959074	0.230481	-4.16118	3.16606e-05	0.000255715
EVM0004144	4156.07	0.979024	0.235387	4.15921	3.1935e-05	0.000257644
EVM0001796	509.088	-1.87124	0.45012	-4.1572	3.22174e-05	0.000259634
EVM0002107	4.86225	5.67655	1.36569	4.15656	3.2308e-05	0.000260075
EVM0000069	4750.25	-0.856851	0.206459	-4.15022	3.32157e-05	0.000267087
EVM0005028	4.84015	5.72168	1.37973	4.14697	3.36907e-05	0.000270606
EVM0002132	434.555	1.19258	0.287657	4.14586	3.38543e-05	0.000271421
EVM0000681	896.836	1.12736	0.27193	4.14577	3.38669e-05	0.000271421
EVM0000834	612.811	-1.46021	0.352373	-4.14394	3.41394e-05	0.000273303
EVM0003393	4.35537	5.53552	1.33607	4.14313	3.42591e-05	0.00027396
EVM0004082	491.629	1.47942	0.357125	4.14259	3.43405e-05	0.000274308
EVM0000908	856.643	-1.48471	0.358565	-4.14069	3.46262e-05	0.000276287
EVM0001325	10.2993	4.10797	0.992636	4.13844	3.49671e-05	0.0002787
EVM0002803	5664.73	-0.926664	0.223952	-4.13779	3.50673e-05	0.000279193
EVM0005531	786.686	-1.2186	0.294631	-4.13601	3.53393e-05	0.00028105
EVM0003700	37733.1	0.846434	0.204693	4.13514	3.54744e-05	0.000281692
EVM0002800	3403.29	1.00612	0.243318	4.13499	3.54976e-05	0.000281692
EVM0003342	13272.9	-1.1703	0.28314	-4.13329	3.57607e-05	0.00028347
EVM0000556	392.995	1.14148	0.276511	4.12815	3.65686e-05	0.000289558
EVM0002336	4084.4	0.888155	0.215286	4.12547	3.69978e-05	0.000292637
EVM0003662	1272.28	-0.947083	0.229949	-4.11867	3.8107e-05	0.000301083
EVM0006143	402.547	1.97084	0.478801	4.1162	3.85178e-05	0.000303998
EVM0007162	999.026	-1.1849	0.288002	-4.11422	3.88492e-05	0.000306281
EVM0002950	558.539	0.95885	0.233172	4.1122	3.91901e-05	0.000308633
EVM0002658	69.7105	-1.49548	0.363974	-4.10875	3.97809e-05	0.000312946
EVM0002946	6957.25	1.43879	0.350336	4.10688	4.01038e-05	0.000315145
EVM0001508	3636.73	1.0734	0.261764	4.10065	4.11989e-05	0.000323401
EVM0006897	21595.7	-1.39234	0.339842	-4.09701	4.18517e-05	0.00032817
EVM0006287	213.843	-1.06609	0.260343	-4.09495	4.22262e-05	0.000330749
EVM0001597	6950.37	0.983325	0.240241	4.09308	4.25683e-05	0.00033307
EVM0000334	316.074	1.32482	0.323918	4.08999	4.31394e-05	0.000337174
EVM0000392	1779.36	1.1502	0.281448	4.08671	4.3753e-05	0.000341603
EVM0007355	169626	1.15459	0.283327	4.07512	4.59905e-05	0.000358687
EVM0006511	3702.62	-0.967933	0.237544	-4.07475	4.60632e-05	0.000358868
EVM0005093	183.225	2.36847	0.582124	4.06867	4.7282e-05	0.000367968
EVM0000367	4905.58	-0.970757	0.23889	-4.06362	4.8318e-05	0.000375629
EVM0002486	6075.86	1.38426	0.340745	4.06244	4.85615e-05	0.000376697
EVM0007518	449.007	-0.97467	0.239931	-4.0623	4.85924e-05	0.000376697
EVM0002770	2271.98	1.21212	0.29839	4.06221	4.8611e-05	0.000376697
EVM0001310	2421.5	-1.10689	0.272596	-4.06056	4.89542e-05	0.000378952
EVM0003482	357.852	-1.16164	0.286317	-4.0572	4.96648e-05	0.000384043
EVM0006186	2827.31	-0.920851	0.227015	-4.05634	4.98473e-05	0.000385044
EVM0003097	6657.07	0.839721	0.207087	4.05492	5.01508e-05	0.000386977
EVM0002469	1103.72	-0.996656	0.245825	-4.05434	5.02763e-05	0.000387533
EVM0006316	1341.26	-0.935638	0.23088	-4.05249	5.06756e-05	0.000390196
EVM0002623	4107.61	-1.0529	0.260612	-4.04012	5.34234e-05	0.000410657
EVM0003463	365.173	1.77273	0.438792	4.04002	5.34459e-05	0.000410657
EVM0006587	6855.43	0.891978	0.221138	4.03357	5.49347e-05	0.00042165
EVM0001462	2307.1	-1.15151	0.285537	-4.0328	5.51166e-05	0.000422599
EVM0006070	1343.92	0.926271	0.229756	4.03154	5.54117e-05	0.000424414
EVM0005764	2075.33	-1.56906	0.389637	-4.02699	5.64943e-05	0.00043225
EVM0003616	106.395	1.46827	0.364893	4.02383	5.72596e-05	0.000437644
EVM0002605	23.7083	1.73614	0.43154	4.02312	5.74316e-05	0.000438497
EVM0007396	5200.88	0.889571	0.221193	4.02169	5.77815e-05	0.000440705
EVM0004649	4473.28	1.00928	0.251188	4.01803	5.86871e-05	0.000446688
EVM0005625	8.45034	3.82645	0.952322	4.01802	5.8689e-05	0.000446688
EVM0005869	3297.7	-1.01264	0.25232	-4.01333	5.98671e-05	0.000455178
EVM0002434	25662.8	0.939036	0.234052	4.01209	6.01846e-05	0.000457113
EVM0001274	15023.2	-0.835128	0.208194	-4.0113	6.0385e-05	0.000458156
EVM0005270	10554.8	0.848551	0.211556	4.01099	6.04642e-05	0.000458278
EVM0003030	29.6835	1.99459	0.498182	4.00374	6.23481e-05	0.000472064
EVM0002841	10796.1	0.780078	0.194875	4.00297	6.2551e-05	0.000473107
EVM0005850	780.878	0.953078	0.238213	4.00095	6.30881e-05	0.000476673
EVM0000061	305.771	-1.07506	0.268863	-3.99854	6.37349e-05	0.00048106
EVM0000614	2015.29	1.0822	0.27071	3.99764	6.39779e-05	0.000482392
EVM0006613	107.492	1.73369	0.43385	3.99606	6.44054e-05	0.000485111
EVM0004162	411.012	-1.00629	0.251912	-3.99461	6.48011e-05	0.000487587
EVM0001880	948.266	0.873993	0.218865	3.9933	6.51588e-05	0.00048977
EVM0005786	400.841	1.00823	0.252635	3.99086	6.58347e-05	0.000494339
EVM0003188	8058.36	-1.08838	0.272761	-3.99021	6.60139e-05	0.000495172
EVM0000499	527.495	1.10745	0.278015	3.98342	6.79303e-05	0.000509021
EVM0004724	1125.62	-0.859813	0.215903	-3.98241	6.82198e-05	0.000510664
EVM0005448	27764.9	1.16144	0.291879	3.97917	6.91553e-05	0.000517134
EVM0006725	292.628	-1.15345	0.289986	-3.97762	6.96089e-05	0.00051999
EVM0001825	963.668	-1.08501	0.272918	-3.9756	7.02029e-05	0.000523888
EVM0001926	569.424	-0.849355	0.213888	-3.97103	7.15633e-05	0.000533492
EVM0004437	4157.91	-0.926024	0.233305	-3.96917	7.21247e-05	0.000537126
EVM0006380	10769.7	-1.30015	0.327623	-3.96844	7.23433e-05	0.000538201
EVM0000118	153.882	1.26445	0.31881	3.96617	7.30371e-05	0.000542807
EVM0001058	716.687	1.32072	0.333151	3.96432	7.3604e-05	0.000546461
EVM0007464	700.007	-0.914341	0.23069	-3.96351	7.38566e-05	0.000547776
EVM0006049	23.0233	2.34167	0.59146	3.95914	7.52197e-05	0.000557316
EVM0002593	175.235	1.85415	0.468504	3.95759	7.57092e-05	0.000560372
EVM0003302	923.988	-1.33655	0.337811	-3.9565	7.60544e-05	0.000562354
EVM0004738	212.009	1.52001	0.384258	3.9557	7.63102e-05	0.000563671
EVM0006450	441.346	1.76538	0.446514	3.95369	7.69552e-05	0.000567857
EVM0005591	10437.9	-0.783486	0.198224	-3.95254	7.73265e-05	0.000570018
EVM0000979	967.044	1.09667	0.277479	3.95226	7.74173e-05	0.000570108
EVM0006559	1207.92	0.825029	0.208922	3.94899	7.84815e-05	0.00057736
EVM0006904	860.357	-1.10685	0.280689	-3.94333	8.03577e-05	0.000590564
EVM0003301	176.15	1.3013	0.330044	3.94282	8.05302e-05	0.000591233
EVM0001969	1446.79	-1.04922	0.266237	-3.94092	8.11687e-05	0.000595319
EVM0006437	26.9081	2.45759	0.624171	3.93736	8.23837e-05	0.00060362
EVM0003313	12125.3	-1.04084	0.264453	-3.93581	8.29174e-05	0.000606919
EVM0004335	103.043	1.19877	0.30506	3.9296	8.50863e-05	0.000622167
EVM0002108	3085.01	-0.829025	0.211031	-3.92845	8.54958e-05	0.000624532
EVM0001794	57761.2	-1.66223	0.423207	-3.9277	8.57614e-05	0.000625843
EVM0001076	71.3003	-1.36745	0.348514	-3.92365	8.72179e-05	0.000635832
EVM0004506	29987.4	-0.904711	0.230755	-3.92065	8.83108e-05	0.0006431
EVM0000464	296.846	1.10089	0.280808	3.92043	8.8392e-05	0.0006431
EVM0003730	889.615	1.10609	0.282155	3.92017	8.84859e-05	0.000643139
EVM0005933	2138.54	-0.8304	0.211911	-3.91863	8.90523e-05	0.000646609
EVM0004241	19481	0.859349	0.219588	3.91347	9.09794e-05	0.000659941
EVM0005737	618.119	-1.09228	0.279163	-3.91271	9.12676e-05	0.000661371
EVM0000807	223.197	-1.16553	0.298097	-3.9099	9.23354e-05	0.000668442
EVM0003142	1672.09	-0.863479	0.220869	-3.90946	9.25017e-05	0.000668979
EVM0000351	1235.67	-1.07523	0.275116	-3.90829	9.2952e-05	0.000671567
EVM0007243	4154.42	0.944261	0.241632	3.90785	9.31206e-05	0.000672116
EVM0002624	1541.33	-1.02545	0.262484	-3.90671	9.3562e-05	0.000674631
EVM0003520	2227.56	0.889349	0.227838	3.90343	9.48386e-05	0.000682585
EVM0007582	67447.1	0.947436	0.242721	3.90339	9.48531e-05	0.000682585
EVM0003305	1072.31	-0.873889	0.22402	-3.90095	9.58159e-05	0.000688831
EVM0006330	2693.62	1.32077	0.338616	3.90049	9.59969e-05	0.000689449
EVM0002134	1173.39	-1.43431	0.367751	-3.90023	9.61029e-05	0.000689529
EVM0007529	1337.82	0.924724	0.237154	3.89925	9.64899e-05	0.000691622
EVM0003701	1025.92	0.968308	0.248557	3.89572	9.79071e-05	0.000701088
EVM0003525	9623.63	-0.887782	0.228252	-3.88949	0.000100456	0.000718632
EVM0002673	1459.43	-0.965389	0.248506	-3.88477	0.000102426	0.000732006
EVM0006560	3014.43	-0.962265	0.247792	-3.88336	0.000103024	0.000735554
EVM0002137	865.424	1.38192	0.356259	3.87898	0.000104897	0.00074819
EVM0004318	1557.5	0.938142	0.241877	3.8786	0.000105061	0.000748622
EVM0003741	16081.8	-0.83964	0.216503	-3.8782	0.000105233	0.000749115
EVM0001653	2581.63	-0.793549	0.204863	-3.87356	0.000107255	0.000762759
EVM0001298	672.776	-0.955665	0.246899	-3.87066	0.000108539	0.000771136
EVM0007408	2623.19	-0.836735	0.216418	-3.86629	0.000110504	0.000784331
EVM0001950	732.26	-1.13225	0.293021	-3.86406	0.000111518	0.000790752
EVM0001286	116.411	1.77942	0.460611	3.86318	0.00011192	0.000792829
EVM0003390	3542.16	-0.881888	0.22841	-3.86099	0.000112927	0.000798583
EVM0005596	927.983	-0.92999	0.240871	-3.86094	0.000112952	0.000798583
EVM0004999	3556.69	-0.814336	0.21096	-3.86015	0.000113317	0.000800387
EVM0001613	2.98816	5.0811	1.31684	3.85855	0.000114063	0.00080487
EVM0006574	4009.25	0.996358	0.258331	3.8569	0.000114836	0.000809535
EVM0004252	108.935	1.21948	0.316263	3.85592	0.000115295	0.000811989
EVM0005510	134.225	1.17599	0.305095	3.8545	0.000115966	0.000815922
EVM0005398	65.6683	1.52757	0.396388	3.85374	0.000116326	0.000817663
EVM0004943	68.2016	1.49508	0.388023	3.85308	0.000116643	0.000819094
EVM0000091	2716	0.896814	0.233056	3.84806	0.000119058	0.000835247
EVM0005410	2.98157	4.98417	1.29535	3.84774	0.000119213	0.000835524
EVM0005840	1688.48	0.897637	0.233637	3.84202	0.000122025	0.000854409
EVM0001085	1236.41	-0.802177	0.20882	-3.84147	0.000122299	0.000855502
EVM0004925	2105.89	-0.885541	0.230564	-3.84077	0.000122651	0.000857139
EVM0005511	1477.37	0.882321	0.229774	3.83995	0.000123058	0.000859154
EVM0004735	164.312	-1.38174	0.359902	-3.83922	0.000123427	0.000860909
EVM0000480	188.698	-1.42443	0.371135	-3.83804	0.00012402	0.000864213
EVM0004540	267.858	1.40427	0.366239	3.83429	0.000125928	0.000876614
EVM0004706	3202.78	1.14604	0.298911	3.83407	0.000126041	0.000876614
EVM0006068	870.509	-0.819442	0.213854	-3.83179	0.000127217	0.000883944
EVM0006527	103.07	1.16714	0.30525	3.82354	0.00013155	0.000913178
EVM0005575	6028.39	-0.766378	0.20049	-3.82253	0.000132091	0.000916057
EVM0005240	6895.04	0.763815	0.19984	3.82213	0.000132302	0.000916647
EVM0004225	201.855	0.994445	0.260301	3.82036	0.000133257	0.000922382
EVM0001403	1199.32	-0.883672	0.231355	-3.81955	0.000133693	0.000923923
EVM0007473	43607.9	1.00316	0.262644	3.81948	0.000133734	0.000923923
EVM0007209	65.953	1.397	0.366083	3.81608	0.000135588	0.000935843
EVM0004477	2107.14	0.976367	0.255958	3.81456	0.000136423	0.000940713
EVM0002474	23099.9	-1.15434	0.30284	-3.81171	0.000138007	0.00095073
EVM0005554	8.79196	3.54037	0.928916	3.81129	0.000138242	0.000951449
EVM0003766	596.118	-0.988777	0.259668	-3.80785	0.00014018	0.000963871
EVM0003778	199.635	1.38503	0.363881	3.80627	0.00014108	0.000968839
EVM0006585	4375.06	-1.23652	0.324877	-3.80611	0.00014117	0.000968839
EVM0007155	34.6379	1.86473	0.490062	3.8051	0.000141747	0.000971881
EVM0004364	711.936	-0.934049	0.245542	-3.80403	0.00014236	0.000975166
EVM0000858	1426.24	-0.926879	0.243841	-3.80116	0.000144022	0.000985623
EVM0001006	3659.12	1.13127	0.297752	3.79937	0.000145062	0.000991802
EVM0006929	681.801	1.21437	0.319699	3.79849	0.000145578	0.000994397
EVM0007610	459.817	-1.04627	0.2757	-3.79498	0.000147656	0.00100764
EVM0001997	759.921	0.868392	0.228883	3.79405	0.000148213	0.00101049
EVM0007258	995.546	-0.953803	0.251497	-3.7925	0.00014914	0.00101586
EVM0004071	11.6067	2.34377	0.618055	3.79218	0.000149331	0.00101621
EVM0000766	357.915	1.08821	0.286984	3.79187	0.000149514	0.0010165
EVM0004869	1064.14	-0.860361	0.226962	-3.79077	0.000150179	0.00102006
EVM0002717	569.779	-0.977957	0.258068	-3.78953	0.000150933	0.00102423
EVM0006386	343.795	-1.00145	0.264304	-3.789	0.000151254	0.00102545
EVM0006662	6.21924	3.63833	0.960399	3.78836	0.000151647	0.00102716
EVM0003618	9292.94	0.878864	0.232107	3.78647	0.000152805	0.00103403
EVM0000929	5506.28	-0.851202	0.224816	-3.78621	0.00015296	0.00103412
EVM0003171	2876.02	1.11991	0.295872	3.78513	0.000153628	0.00103767
EVM0006308	1004.21	-0.843995	0.223177	-3.78172	0.000155747	0.001051
EVM0004231	1450.95	-0.923179	0.244165	-3.78096	0.000156222	0.00105323
EVM0001019	13558.7	-0.947716	0.250997	-3.7758	0.000159494	0.00107429
EVM0003092	543.195	-0.988613	0.262062	-3.77244	0.000161656	0.00108784
EVM0000915	3971.21	-0.995929	0.264432	-3.7663	0.000165686	0.00111393
EVM0002641	268.035	1.25027	0.332141	3.76427	0.000167034	0.00112196
EVM0006331	4681.21	-1.10161	0.292974	-3.7601	0.000169849	0.00113981
EVM0001955	1114.64	-1.03969	0.276598	-3.75885	0.000170696	0.00114238
EVM0005249	1456.02	0.900555	0.239592	3.75871	0.000170793	0.00114238
EVM0004290	2932.68	-1.20873	0.32159	-3.75861	0.000170859	0.00114238
EVM0004242	1569.88	1.15899	0.308357	3.75861	0.000170861	0.00114238
EVM0005726	2402.53	-0.937946	0.249732	-3.75582	0.000172776	0.00115412
EVM0004566	37.2413	2.82153	0.751511	3.75448	0.000173702	0.00115924
EVM0000281	2.93025	4.92687	1.31246	3.75391	0.000174101	0.00116083
EVM0001129	37603.5	-0.751252	0.200194	-3.75262	0.000174995	0.00116572
EVM0004256	2953.41	0.824323	0.219689	3.75223	0.000175271	0.00116649
EVM0000505	43862.8	1.19838	0.319923	3.74584	0.000179788	0.00119546
EVM0005467	4532.16	0.994124	0.265454	3.74499	0.0001804	0.00119843
EVM0001736	875.653	0.955334	0.25514	3.74436	0.000180857	0.00120037
EVM0004348	13.6458	3.00553	0.803082	3.7425	0.000182198	0.00120816
EVM0001191	452.674	-1.00341	0.268397	-3.73852	0.000185104	0.00122632
EVM0003514	2113.2	1.06981	0.286225	3.73766	0.000185744	0.00122943
EVM0005414	1613.87	-0.922555	0.246886	-3.73676	0.000186408	0.0012327
EVM0004867	1710.02	1.07918	0.289189	3.73175	0.000190155	0.00125554
EVM0005911	1397.83	1.01279	0.271409	3.7316	0.000190271	0.00125554
EVM0007394	3230.85	-0.780116	0.209065	-3.73145	0.00019038	0.00125554
EVM0005263	670.858	1.00708	0.269907	3.73119	0.000190576	0.00125569
EVM0004850	751.715	-0.972783	0.260804	-3.72994	0.000191526	0.00126081
EVM0005667	54.1769	2.54275	0.682377	3.72632	0.000194299	0.0012779
EVM0003653	1898.12	-0.871944	0.234049	-3.72547	0.000194948	0.00128101
EVM0002391	3606.24	-0.813298	0.218436	-3.72328	0.000196655	0.00129106
EVM0004710	1332.92	1.52417	0.409576	3.72135	0.00019816	0.00129976
EVM0001216	2058.46	-0.837158	0.224983	-3.72099	0.000198447	0.00130047
EVM0007283	1168.91	1.0254	0.275815	3.71773	0.000201025	0.00131618
EVM0005853	924.589	0.833789	0.224305	3.71722	0.00020143	0.00131764
EVM0005837	12859.5	-1.02751	0.276619	-3.71454	0.000203576	0.00133048
EVM0006939	301.565	1.28914	0.347172	3.71327	0.000204599	0.00133597
EVM0003912	5369.3	-0.960202	0.258656	-3.71227	0.000205407	0.00134004
EVM0004386	2172.05	0.744328	0.200518	3.71203	0.000205606	0.00134013
EVM0005525	2.65198	4.86657	1.31253	3.70779	0.000209078	0.00136154
EVM0005700	202.654	2.37033	0.639511	3.70647	0.000210165	0.00136666
EVM0003478	2804.13	0.80596	0.217452	3.70638	0.000210241	0.00136666
EVM0002934	1762.32	-0.947991	0.255847	-3.7053	0.000211137	0.00137126
EVM0003939	2910	0.794085	0.21437	3.70426	0.000212005	0.00137566
EVM0003266	3158.48	0.819518	0.221331	3.70268	0.000213335	0.00138306
EVM0001809	87.4956	1.91539	0.517361	3.70223	0.000213713	0.00138428
EVM0004369	1698.28	0.837046	0.226164	3.70107	0.000214696	0.0013894
EVM0003565	1144.71	0.893193	0.241439	3.69946	0.00021606	0.00139698
EVM0006428	891.626	-0.807281	0.218286	-3.69828	0.00021707	0.00140226
EVM0001302	1167.76	-0.898499	0.242989	-3.69769	0.000217568	0.00140424
EVM0006102	2052.02	-0.784322	0.212139	-3.6972	0.000217992	0.00140572
EVM0005331	98.1353	-1.32837	0.359886	-3.69109	0.000223295	0.00143864
EVM0007328	116154	0.990325	0.268417	3.6895	0.000224691	0.00144635
EVM0003502	233.878	1.31304	0.356003	3.68827	0.000225782	0.00145208
EVM0001318	5381.52	0.742017	0.201417	3.68398	0.000229619	0.00147545
EVM0004886	365.105	1.07469	0.291866	3.68213	0.00023129	0.00148488
EVM0004265	1148.93	0.901355	0.244812	3.68183	0.000231569	0.00148535
EVM0003749	1030.86	0.88968	0.241807	3.6793	0.000233877	0.00149884
EVM0003009	1451.8	0.932687	0.253557	3.67841	0.000234691	0.00150273
EVM0002970	25716.6	0.974589	0.265185	3.67514	0.000237723	0.0015208
EVM0006505	747.974	1.07525	0.292652	3.67416	0.00023863	0.00152526
EVM0000108	2368.58	-0.818187	0.222761	-3.67293	0.000239784	0.00153006
EVM0003687	1394.54	-1.0045	0.273489	-3.67291	0.000239802	0.00153006
EVM0006367	547.624	-1.04024	0.283245	-3.67259	0.000240103	0.00153063
EVM0001823	2.51448	4.77857	1.30161	3.67127	0.000241344	0.00153719
EVM0001827	6.44293	3.82662	1.04308	3.66856	0.00024392	0.00155224
EVM0001217	1592.65	-1.27705	0.348322	-3.66629	0.000246097	0.00156472
EVM0003047	1119.41	-0.942193	0.257093	-3.66479	0.000247542	0.00157253
EVM0006503	251.412	-0.998863	0.272704	-3.66281	0.000249464	0.00158336
EVM0003698	1749.21	-0.730186	0.199365	-3.66256	0.00024971	0.00158353
EVM0003837	31599.8	0.842612	0.2303	3.65875	0.000253446	0.00160582
EVM0003686	1014.56	-0.957954	0.261991	-3.65644	0.000255741	0.00161895
EVM0007420	16534	-0.94963	0.259954	-3.65307	0.000259125	0.00163807
EVM0001900	657.609	-0.864735	0.23672	-3.65298	0.000259213	0.00163807
EVM0000032	966.5	1.3413	0.367435	3.65043	0.000261802	0.00165299
EVM0003763	6062.41	-0.759338	0.20808	-3.64926	0.000262995	0.00165909
EVM0000684	141.339	1.69586	0.464818	3.64843	0.000263845	0.001663
EVM0004858	90.0184	1.35296	0.370982	3.64698	0.000265341	0.00167098
EVM0004716	147.901	0.945565	0.25939	3.64534	0.000267041	0.00168023
EVM0003481	370.991	-1.23721	0.339483	-3.6444	0.000268021	0.00168493
EVM0005761	4358.97	-0.772872	0.212149	-3.64306	0.000269411	0.00169221
EVM0007107	146621	0.928268	0.255084	3.63907	0.000273619	0.00171716
EVM0002725	442.219	1.13173	0.311029	3.63868	0.000274039	0.00171831
EVM0004984	1462.81	1.16229	0.319565	3.63712	0.000275706	0.00172727
EVM0006671	10.5786	3.12828	0.860205	3.63667	0.000276186	0.00172878
EVM0002192	864.763	-0.781525	0.21508	-3.63365	0.000279438	0.00174763
EVM0003169	12765.4	-0.858598	0.236347	-3.63278	0.00028038	0.00175201
EVM0003820	6.72119	3.73501	1.0285	3.63153	0.000281745	0.00175903
EVM0007109	6167.9	0.887642	0.244461	3.63102	0.000282305	0.00176069
EVM0002196	2591.63	-0.900934	0.248134	-3.63084	0.000282496	0.00176069
EVM0001083	2.87893	4.87913	1.34415	3.6299	0.000283536	0.00176565
EVM0000232	35.9717	3.06532	0.844991	3.62763	0.00028603	0.00177966
EVM0006270	2014.01	-0.746549	0.205913	-3.62556	0.00028834	0.00179249
EVM0007466	14040.2	1.00459	0.277258	3.62331	0.000290855	0.00180659
EVM0001174	1544.96	0.840843	0.232226	3.62079	0.000293709	0.00182275
EVM0005439	12368.6	0.811536	0.224185	3.61993	0.00029468	0.00182722
EVM0007623	2021.83	-0.942905	0.260542	-3.61902	0.000295723	0.00183212
EVM0007006	6652.07	-1.0958	0.302868	-3.61808	0.000296796	0.0018372
EVM0005948	70666.3	0.764663	0.211378	3.61751	0.000297456	0.00183972
EVM0007300	1254.4	0.863783	0.239054	3.61333	0.000302287	0.00186801
EVM0000077	1786.88	0.788644	0.218344	3.61193	0.000303928	0.00187503
EVM0004243	8500.71	-0.789562	0.218599	-3.61192	0.000303941	0.00187503
EVM0005046	2185.94	-1.11655	0.309559	-3.60689	0.000309888	0.0019101
EVM0005051	74.8831	1.41445	0.39219	3.60654	0.000310304	0.00191104
EVM0000486	866.92	-0.930816	0.258228	-3.60463	0.0003126	0.00192355
EVM0005925	7395.2	-0.781452	0.216907	-3.60271	0.000314914	0.00193614
EVM0007105	1401.2	-0.757425	0.210253	-3.60244	0.000315238	0.0019365
EVM0001156	1575.47	1.02256	0.28399	3.6007	0.000317359	0.00194788
EVM0000279	31.742	1.7121	0.475741	3.5988	0.000319684	0.00196049
EVM0001183	3711.14	1.03468	0.287586	3.5978	0.00032092	0.00196641
EVM0001765	9.23919	-2.70824	0.752817	-3.59747	0.000321326	0.00196724
EVM0005601	2.36958	4.68241	1.30169	3.59717	0.000321699	0.00196787
EVM0006320	8971.49	-0.766848	0.213416	-3.59321	0.000326635	0.00199638
EVM0002312	1038.45	1.03478	0.288032	3.59259	0.000327406	0.00199941
EVM0004234	93.8872	2.19319	0.610517	3.59235	0.000327703	0.00199954
EVM0005059	9427.38	0.728341	0.202928	3.58916	0.000331742	0.00202248
EVM0001921	4.95269	3.95665	1.10256	3.58861	0.000332448	0.00202509
EVM0007426	481.983	0.945275	0.26345	3.58807	0.000333137	0.00202758
EVM0004094	3465.49	-0.786299	0.219325	-3.58509	0.000336959	0.00204913
EVM0002979	4280.88	0.92499	0.258091	3.58397	0.000338409	0.00205541
EVM0001401	31.0908	1.69553	0.473103	3.58386	0.000338559	0.00205541
EVM0003921	658.298	-0.855438	0.238847	-3.58153	0.000341586	0.00207206
EVM0005258	1655.69	-0.847893	0.236858	-3.57975	0.000343921	0.00208448
EVM0000333	1247.82	-1.06944	0.29877	-3.57947	0.000344293	0.002085
EVM0007542	3275.08	0.778296	0.217527	3.57793	0.000346328	0.00209557
EVM0000473	217.921	1.08929	0.304549	3.57675	0.000347897	0.00210331
EVM0003202	2294.07	0.887019	0.248032	3.57623	0.000348591	0.00210576
EVM0007050	14.266	-1.92032	0.537003	-3.57599	0.000348899	0.00210587
EVM0003750	2327.43	0.812573	0.227277	3.57525	0.000349887	0.00211008
EVM0001014	124.704	1.11356	0.311579	3.57392	0.000351679	0.00211912
EVM0000319	1377.7	0.996112	0.278822	3.57257	0.000353494	0.00212829
EVM0005606	54.6405	-1.95994	0.548773	-3.57149	0.000354961	0.00213535
EVM0003654	292.928	0.930192	0.260635	3.56894	0.000358425	0.0021544
EVM0003431	34.1304	2.13964	0.599899	3.56667	0.000361544	0.00217136
EVM0005133	3980.63	-0.839032	0.235303	-3.56575	0.000362816	0.0021772
EVM0000156	1408.52	0.766817	0.215064	3.56553	0.000363121	0.00217723
EVM0002448	1790.76	-0.809001	0.226939	-3.56484	0.000364078	0.00218116
EVM0000864	2565.92	-1.19998	0.336807	-3.56282	0.00036689	0.0021962
EVM0001721	111.726	1.51831	0.426241	3.56211	0.000367893	0.00219723
EVM0000142	3031.32	-0.826047	0.231901	-3.56206	0.000367953	0.00219723
EVM0000292	364.997	-1.11611	0.313334	-3.56205	0.00036797	0.00219723
EVM0006413	82.1427	1.3674	0.383951	3.56141	0.000368872	0.0022008
EVM0006337	607.389	-0.981056	0.275824	-3.55681	0.000375379	0.00223725
EVM0004970	1039.24	1.17249	0.32966	3.55666	0.000375597	0.00223725
EVM0000347	33.6752	1.47026	0.414302	3.54876	0.000387046	0.00230356
EVM0005811	2061.18	-0.738141	0.208015	-3.5485	0.000387426	0.00230393
EVM0004674	57.8676	1.26188	0.35568	3.5478	0.000388458	0.00230818
EVM0001757	753.85	1.10207	0.310791	3.54601	0.000391114	0.00232206
EVM0003786	455.635	-1.19739	0.337931	-3.54331	0.000395132	0.002344
EVM0005836	1099.93	1.175	0.33196	3.5396	0.000400741	0.00237533
EVM0001850	2241.85	0.935303	0.264402	3.53743	0.000404034	0.0023929
EVM0002255	5720.32	0.959046	0.27122	3.53605	0.000406158	0.00240351
EVM0001349	251.075	-0.933669	0.264144	-3.53469	0.000408253	0.00241394
EVM0002075	437.885	-1.08268	0.306414	-3.53339	0.000410267	0.00242388
EVM0002470	4.81019	3.90722	1.10729	3.52862	0.000417728	0.00246596
EVM0001407	362.406	-1.22178	0.346366	-3.52743	0.000419617	0.00247509
EVM0003892	38854.4	0.962827	0.273087	3.52571	0.000422344	0.00248915
EVM0005641	35.0954	1.52186	0.431698	3.52529	0.000423013	0.00249107
EVM0004357	63.5627	1.67047	0.473916	3.52483	0.000423762	0.00249152
EVM0003029	13706.9	1.23933	0.351602	3.52482	0.000423775	0.00249152
EVM0000933	15958.9	0.947801	0.268925	3.5244	0.000424445	0.00249344
EVM0006438	1164.76	-1.22956	0.349084	-3.52224	0.000427909	0.00250903
EVM0005694	675.505	-0.981448	0.278647	-3.52218	0.000428007	0.00250903
EVM0006090	1607.55	1.13549	0.322393	3.52206	0.000428203	0.00250903
EVM0005408	156.162	1.50982	0.428695	3.52189	0.000428481	0.00250903
EVM0004467	6616.39	0.837376	0.237795	3.52143	0.000429229	0.00251139
EVM0004278	336513	0.870771	0.247383	3.51993	0.000431666	0.00252167
EVM0007567	715.54	-0.75688	0.215028	-3.51992	0.000431681	0.00252167
EVM0000619	2375.58	0.798873	0.226998	3.5193	0.00043269	0.00252553
EVM0004754	171.615	1.29728	0.368683	3.5187	0.000433672	0.00252923
EVM0002189	7721.95	-0.789881	0.224637	-3.51626	0.000437667	0.00255048
EVM0007033	3404.57	-0.982619	0.279508	-3.51554	0.000438868	0.00255543
EVM0001263	105.513	1.43375	0.407908	3.51488	0.000439958	0.00255972
EVM0002399	1917.83	-0.718246	0.204379	-3.51429	0.000440936	0.00256336
EVM0005132	200.211	1.2471	0.354908	3.51386	0.000441653	0.00256548
EVM0000522	1856.18	-0.740911	0.210907	-3.51298	0.000443114	0.00256998
EVM0000314	319.145	1.20533	0.343109	3.51296	0.000443137	0.00256998
EVM0001207	4426.61	0.785065	0.223593	3.51114	0.000446188	0.00258561
EVM0006456	55439.3	0.782082	0.22316	3.50458	0.000457322	0.00264802
EVM0005105	6656.71	0.89853	0.256484	3.50326	0.000459599	0.00265711
EVM0001055	559.68	0.864765	0.246847	3.50325	0.000459625	0.00265711
EVM0004084	773.033	-0.795708	0.227185	-3.50247	0.00046097	0.00266277
EVM0003484	6775.87	1.39481	0.398343	3.50154	0.000462574	0.00266803
EVM0004427	20242.7	0.830985	0.237321	3.50152	0.000462615	0.00266803
EVM0000636	116.859	1.14526	0.327151	3.50071	0.000464012	0.00267349
EVM0007052	185.537	-1.13237	0.323485	-3.50055	0.000464299	0.00267349
EVM0007116	1904.85	-0.707017	0.202216	-3.49634	0.000471682	0.00271385
EVM0002602	3232.67	0.82229	0.235326	3.49426	0.000475384	0.00273299
EVM0000355	425.272	0.923406	0.264408	3.49235	0.000478785	0.00275036
EVM0007370	4865.18	1.0753	0.308086	3.49025	0.000482574	0.00276993
EVM0005054	382.538	-0.777779	0.222897	-3.48941	0.000484092	0.00277645
EVM0002177	13.0885	3.09106	0.887607	3.48246	0.000496822	0.00284722
EVM0003838	58.1582	3.25014	0.933452	3.48185	0.000497954	0.00285145
EVM0001940	369.309	-1.02636	0.294796	-3.48162	0.000498397	0.00285174
EVM0000986	8.74153	2.62373	0.753925	3.4801	0.000501232	0.0028657
EVM0002902	1814.78	-0.959932	0.275895	-3.47934	0.000502646	0.00287153
EVM0007643	258	-1.47701	0.425228	-3.47347	0.000513782	0.00293284
EVM0004089	386.17	-1.21617	0.3502	-3.4728	0.000515052	0.00293778
EVM0000702	2500.22	-0.908849	0.261736	-3.47239	0.000515837	0.00293995
EVM0005049	276.764	1.09631	0.315746	3.47212	0.000516371	0.00294068
EVM0001429	20.5855	2.68533	0.773905	3.46984	0.000520771	0.00296342
EVM0005536	64196.2	0.994271	0.286711	3.46786	0.000524626	0.00298301
EVM0006860	4142.8	-0.755914	0.218083	-3.46618	0.000527918	0.00299938
EVM0003137	14446.3	0.874942	0.252454	3.46576	0.000528744	0.00300173
EVM0004805	67.4453	1.41859	0.409368	3.46531	0.000529618	0.00300434
EVM0001645	47488.5	-1.04788	0.302452	-3.46462	0.00053099	0.00300977
EVM0004185	97.2015	1.11512	0.321909	3.46409	0.000532025	0.00301328
EVM0004678	44.2893	-1.58685	0.458839	-3.45839	0.000543409	0.00307537
EVM0003631	1524.02	-0.863041	0.24959	-3.45784	0.000544521	0.00307926
EVM0001576	927.48	0.980279	0.283579	3.45681	0.000546607	0.00308865
EVM0004157	7281.77	-0.756331	0.218879	-3.45547	0.000549334	0.00310164
EVM0000758	2029.59	-0.840019	0.24318	-3.45431	0.000551708	0.00311263
EVM0000535	2111.69	0.854615	0.247464	3.4535	0.000553369	0.00311957
EVM0002374	696.511	-0.886772	0.256881	-3.45208	0.000556287	0.00313359
EVM0005176	11.5259	2.00549	0.581155	3.45087	0.000558774	0.00314516
EVM0002360	1297.78	-1.08786	0.315422	-3.4489	0.000562871	0.00316577
EVM0007707	3388.72	-0.696712	0.202026	-3.44863	0.000563436	0.00316649
EVM0006509	1509.56	0.954053	0.276947	3.4449	0.000571276	0.00320807
EVM0005179	979.8	-0.779418	0.226335	-3.44365	0.00057391	0.00322037
EVM0007671	923.823	1.17563	0.341711	3.44041	0.000580824	0.00325665
EVM0006502	5.78459	2.8509	0.829078	3.43864	0.000584651	0.00327558
EVM0005750	823.054	1.53375	0.446082	3.43828	0.000585426	0.00327739
EVM0004321	893.446	0.740626	0.21544	3.43773	0.000586603	0.00328145
EVM0003127	1294.72	0.747368	0.217454	3.43691	0.000588401	0.00328897
EVM0004514	24.6591	1.73	0.503574	3.43544	0.000591585	0.00330423
EVM0005555	236.905	1.3043	0.379812	3.43408	0.000594567	0.00331833
EVM0003896	1516.34	0.758244	0.22083	3.4336	0.000595622	0.00332167
EVM0001513	730.471	0.97479	0.283916	3.43338	0.000596111	0.00332184
EVM0000515	1320.63	-0.766497	0.223304	-3.43253	0.00059797	0.00332964
EVM0002947	262.941	-0.868955	0.253189	-3.43203	0.000599071	0.00333322
EVM0000918	51.5043	2.44231	0.712229	3.4291	0.000605578	0.00336495
EVM0007622	1014.45	1.04197	0.303867	3.42905	0.000605701	0.00336495
EVM0001923	1051.18	-1.22788	0.358341	-3.42656	0.000611281	0.00339336
EVM0004887	872.373	1.01933	0.297503	3.42628	0.000611919	0.00339431
EVM0006820	1540.11	0.803883	0.234776	3.42404	0.000616974	0.00341973
EVM0000134	116.476	1.21613	0.355489	3.42101	0.000623882	0.00345538
EVM0001678	2584.23	0.679347	0.198636	3.42005	0.000626087	0.00346495
EVM0004127	484.269	1.04649	0.306418	3.41522	0.000637308	0.00352436
EVM0003288	6521.75	-0.968577	0.283633	-3.41489	0.000638067	0.00352588
EVM0003024	2241.12	-0.81135	0.237751	-3.41261	0.000643447	0.00355291
EVM0005602	16612	0.933363	0.273603	3.41138	0.000646361	0.00356628
EVM0000749	580.425	0.755945	0.221651	3.41052	0.000648381	0.00357471
EVM0002843	613.703	1.10524	0.32409	3.41028	0.000648952	0.00357515
EVM0002175	13321.5	-0.705208	0.206853	-3.40923	0.000651459	0.00358623
EVM0005557	655.267	0.90547	0.265781	3.40683	0.00065722	0.00361521
EVM0004587	12.2952	2.51587	0.738756	3.40554	0.000660324	0.00362953
EVM0001497	1305.24	-0.763038	0.224171	-3.40382	0.000664497	0.00364971
EVM0007076	3371.84	-0.782468	0.230013	-3.40183	0.000669351	0.00367359
EVM0004852	607.061	-1.00745	0.296239	-3.40082	0.000671843	0.00368448
EVM0003079	174177	0.990425	0.291319	3.3998	0.000674356	0.00369547
EVM0005723	1870.01	0.725079	0.213332	3.39882	0.000676762	0.00370586
EVM0007102	255.327	-1.09815	0.323193	-3.39782	0.000679243	0.00371664
EVM0005184	16519.3	1.02185	0.300824	3.39683	0.00068172	0.00372739
EVM0004261	7.44031	3.08737	0.909026	3.39635	0.000682919	0.00373113
EVM0000361	70.6362	1.21378	0.357685	3.39344	0.000690206	0.00376811
EVM0007222	248.805	1.19247	0.351602	3.39152	0.000695063	0.00379178
EVM0003873	2181.01	-0.746853	0.220267	-3.39067	0.000697216	0.00380067
EVM0006997	1491.09	0.946895	0.279675	3.38569	0.000709984	0.00386478
EVM0004704	5193.15	-0.705827	0.208475	-3.38567	0.000710042	0.00386478
EVM0006581	5046.46	-0.743567	0.219657	-3.38513	0.000711433	0.00386945
EVM0002883	1408.04	-1.28771	0.380456	-3.38465	0.000712682	0.00387147
EVM0000348	5.58527	-2.94298	0.869525	-3.38458	0.000712872	0.00387147
EVM0000828	443.855	0.85954	0.253977	3.38432	0.000713536	0.00387219
EVM0002390	377.648	-0.771388	0.228127	-3.3814	0.000721178	0.00391074
EVM0000609	3510.09	-0.863159	0.255294	-3.38104	0.000722119	0.00391292
EVM0002535	60.7043	1.35139	0.399795	3.38021	0.000724302	0.0039189
EVM0005832	365.863	0.779618	0.230642	3.38021	0.000724304	0.0039189
EVM0003032	960.211	-0.89537	0.265423	-3.37337	0.000742541	0.00401459
EVM0004618	2997.38	-0.684866	0.203181	-3.37072	0.000749728	0.00405043
EVM0000426	565.489	-0.875714	0.259934	-3.36899	0.000754443	0.00407241
EVM0004346	1631.61	0.87191	0.258818	3.36882	0.000754919	0.00407241
EVM0005018	388.175	-1.11012	0.329647	-3.36761	0.000758237	0.00408728
EVM0007700	418.097	-1.2594	0.374167	-3.36586	0.000763048	0.00411016
EVM0005584	17175.7	-0.80542	0.23931	-3.36559	0.00076379	0.0041111
EVM0006250	632.79	-0.940167	0.279368	-3.36534	0.0007645	0.00411188
EVM0001440	5780.65	0.865368	0.257349	3.36262	0.000772059	0.00414824
EVM0000073	517.639	0.874231	0.259998	3.36246	0.000772523	0.00414824
EVM0006448	665.092	0.723133	0.215071	3.3623	0.000772974	0.00414824
EVM0003272	89.0091	-1.17419	0.349343	-3.36113	0.000776233	0.00416265
EVM0003574	548.418	-0.81196	0.241651	-3.36005	0.00077928	0.0041759
EVM0000747	90.7942	1.66867	0.496718	3.35938	0.000781165	0.00418292
EVM0005268	887.897	-0.971913	0.289463	-3.35764	0.00078611	0.00420629
EVM0007278	11.4485	2.4966	0.744167	3.35488	0.000793981	0.00424529
EVM0004630	129.971	-1.26399	0.377124	-3.35165	0.000803305	0.00429192
EVM0001854	1038.12	-0.741439	0.221229	-3.35145	0.000803885	0.00429192
EVM0004128	7692.39	0.905449	0.270224	3.35074	0.00080596	0.00429983
EVM0004776	3115.75	-0.786624	0.234904	-3.34871	0.000811898	0.00432833
EVM0000716	94.1441	-1.0002	0.298822	-3.34713	0.000816517	0.00434977
EVM0006054	15857.7	-0.849743	0.254252	-3.34213	0.000831385	0.00442572
EVM0003249	2123.53	1.23393	0.369302	3.34126	0.000833997	0.00443638
EVM0000360	1053.03	-0.843639	0.252565	-3.34028	0.000836937	0.00444875
EVM0004107	1777.76	1.46636	0.439498	3.33644	0.000848595	0.00450743
EVM0002000	1046.94	1.64081	0.491934	3.33542	0.00085171	0.00452066
EVM0000622	4740.12	-0.730741	0.219155	-3.33436	0.000854949	0.00453454
EVM0005767	9596.46	-0.819372	0.245847	-3.33285	0.000859601	0.00455588
EVM0000699	17164.7	0.735886	0.220919	3.33102	0.00086529	0.00458269
EVM0005654	360.804	-1.21943	0.366456	-3.32763	0.00087587	0.00463534
EVM0001204	7841.55	-0.990657	0.297755	-3.32709	0.000877594	0.00464108
EVM0003157	1464.56	-0.786093	0.236287	-3.32686	0.000878313	0.00464151
EVM0006106	5.28299	2.95269	0.888627	3.32275	0.00089134	0.00470692
EVM0006744	41.9375	1.45034	0.436861	3.31991	0.000900472	0.00475169
EVM0003658	527.108	1.35833	0.409346	3.3183	0.000905685	0.00477573
EVM0004479	352.87	0.823501	0.248208	3.31778	0.000907361	0.00478109
EVM0004006	286.428	1.45081	0.437387	3.317	0.000909902	0.00479101
EVM0005515	895.102	-0.835474	0.251955	-3.31597	0.000913267	0.00480524
EVM0007514	6076.37	0.728275	0.219663	3.31542	0.000915053	0.00481115
EVM0005149	616.251	0.804573	0.242749	3.31442	0.000918345	0.00482497
EVM0003261	1452.4	0.693681	0.209324	3.31391	0.000920011	0.0048273
EVM0005019	196.841	-0.970146	0.292752	-3.31388	0.000920119	0.0048273
EVM0006928	16.6079	1.86088	0.561622	3.31341	0.000921667	0.00483193
EVM0003897	546.653	-0.866858	0.261928	-3.30953	0.000934539	0.00489588
EVM0004167	131.28	-1.35266	0.409075	-3.30664	0.000944221	0.00494304
EVM0000223	17704.9	0.727629	0.220199	3.30442	0.000951734	0.00497877
EVM0001022	118.891	5.73591	1.73797	3.30036	0.000965615	0.00504589
EVM0001565	533.961	-0.710378	0.215249	-3.30026	0.000965953	0.00504589
EVM0002483	51.4646	1.43276	0.434162	3.30005	0.00096667	0.005046
EVM0006844	1823.37	0.824603	0.249911	3.29958	0.00096828	0.00505078
EVM0001518	328.572	0.790836	0.239921	3.29624	0.000979876	0.0051076
EVM0005972	4469.33	-0.687327	0.208605	-3.29488	0.000984631	0.00512667
EVM0001164	1902.41	-0.952409	0.289065	-3.29479	0.000984948	0.00512667
EVM0005091	118.391	0.951066	0.288882	3.29223	0.000993962	0.00516988
EVM0002954	7545.2	-0.734789	0.223232	-3.2916	0.000996202	0.00517579
EVM0001372	1707.78	0.774356	0.235259	3.29151	0.000996523	0.00517579
EVM0002530	7051.71	0.692891	0.210529	3.2912	0.000997626	0.00517782
EVM0005791	577.462	1.25475	0.381274	3.29093	0.000998558	0.00517895
EVM0007589	794.2	-0.711428	0.216299	-3.28909	0.0010051	0.00520918
EVM0007442	872.995	0.935522	0.284716	3.28581	0.0010169	0.00526657
EVM0000386	3878.13	-1.14862	0.349774	-3.28388	0.0010239	0.00529904
EVM0000543	89.5962	1.20864	0.368141	3.28309	0.00102676	0.00531003
EVM0004387	430.337	-0.807308	0.245923	-3.28277	0.00102793	0.00531231
EVM0006715	3290.39	0.78326	0.238717	3.28113	0.00103393	0.00533951
EVM0000163	327.38	-0.84847	0.258647	-3.28042	0.00103654	0.00534921
EVM0002560	1293.01	-0.880936	0.268608	-3.27963	0.00103943	0.00536031
EVM0004542	3312.97	-0.807858	0.246394	-3.27873	0.00104275	0.00537362
EVM0000863	5047.14	-0.726148	0.221691	-3.2755	0.00105475	0.00542923
EVM0006714	1224.46	-0.811868	0.247866	-3.27542	0.00105504	0.00542923
EVM0005012	3254.29	-0.669807	0.20461	-3.27357	0.00106198	0.00546106
EVM0005644	315.577	-0.979671	0.299304	-3.27316	0.00106351	0.00546508
EVM0004552	4937.68	-0.834601	0.255052	-3.27228	0.00106685	0.00547838
EVM0003277	4731.47	1.09146	0.333618	3.27158	0.00106949	0.00548803
EVM0001246	1839.33	1.1258	0.344381	3.26906	0.00107906	0.00553324
EVM0001788	181.885	1.31946	0.403683	3.26856	0.00108095	0.0055367
EVM0004179	687.582	-0.814877	0.249313	-3.26848	0.00108126	0.0055367
EVM0006004	4481.85	-0.658152	0.201627	-3.2642	0.00109774	0.00561364
EVM0005987	3857.63	0.748401	0.229277	3.26417	0.00109783	0.00561364
EVM0001099	3498.86	-0.913718	0.279959	-3.26376	0.00109945	0.00561796
EVM0001875	2446.52	0.852486	0.261381	3.26147	0.00110835	0.00565944
EVM0001642	5218.38	-0.883953	0.271605	-3.25456	0.00113569	0.00579495
EVM0005382	475.559	-0.839853	0.258116	-3.25378	0.00113879	0.0058067
EVM0006112	573.116	0.901061	0.277106	3.25168	0.00114724	0.00584571
EVM0007320	858.324	-0.669192	0.205821	-3.25133	0.00114868	0.005848
EVM0002130	975.94	0.74611	0.229501	3.25101	0.00114997	0.005848
EVM0006533	691.433	0.825352	0.253879	3.25097	0.00115011	0.005848
EVM0005395	205.856	-1.03334	0.318071	-3.24877	0.00115907	0.00588661
EVM0005704	924.515	0.936515	0.288274	3.2487	0.00115932	0.00588661
EVM0006582	42180.1	0.770461	0.237251	3.24744	0.00116446	0.00590714
EVM0006862	21649	0.819843	0.252468	3.24731	0.00116499	0.00590714
EVM0004488	554.614	-0.830043	0.255663	-3.24663	0.00116779	0.0059172
EVM0002028	2279.75	1.06461	0.327946	3.24629	0.0011692	0.00592018
EVM0002337	372.002	1.0405	0.320755	3.24389	0.00117908	0.00596607
EVM0003747	1746.65	-0.870097	0.26832	-3.24277	0.00118376	0.00598556
EVM0004595	4325.89	0.860668	0.265478	3.24196	0.00118711	0.00599832
EVM0001004	1811.98	-0.827859	0.255405	-3.24136	0.0011896	0.00600676
EVM0004325	4484.47	-0.866299	0.26734	-3.24044	0.00119347	0.00602033
EVM0001227	4545.3	0.738412	0.227882	3.24032	0.00119395	0.00602033
EVM0007646	3717.47	-0.676292	0.208731	-3.24001	0.00119525	0.0060227
EVM0003457	1751.2	0.846925	0.261499	3.23873	0.00120063	0.00604476
EVM0003432	1487	-0.944881	0.291758	-3.23857	0.00120129	0.00604476
EVM0004507	198.276	0.965976	0.298295	3.23832	0.00120235	0.00604587
EVM0002353	791.612	0.760081	0.234734	3.23805	0.0012035	0.00604749
EVM0001262	5948.41	-0.665136	0.205428	-3.2378	0.00120455	0.00604858
EVM0005985	4605.86	-0.797471	0.246439	-3.23598	0.00121226	0.00608305
EVM0006707	207.865	1.78534	0.55175	3.23578	0.00121309	0.00608305
EVM0006466	46158.7	0.744326	0.23033	3.23156	0.00123115	0.00616936
EVM0003235	21.7546	2.26032	0.699568	3.23103	0.00123347	0.00617635
EVM0002052	19510.6	-0.727803	0.225273	-3.23076	0.00123459	0.00617635
EVM0006255	10787	0.681367	0.210919	3.23046	0.0012359	0.00617635
EVM0007113	3043.31	-0.897709	0.277903	-3.2303	0.0012366	0.00617635
EVM0007639	248.038	1.37461	0.425541	3.23025	0.0012368	0.00617635
EVM0006259	76286.7	0.816363	0.252812	3.22912	0.0012417	0.00619657
EVM0005969	2170.9	-0.758988	0.235205	-3.22691	0.00125134	0.00624036
EVM0007665	262.291	1.01336	0.314446	3.22266	0.00127004	0.00632929
EVM0006623	192.816	-1.07959	0.335094	-3.22175	0.00127409	0.00634512
EVM0000964	1971.37	0.741012	0.230054	3.22103	0.00127731	0.00635677
EVM0007119	1583.32	0.781949	0.242912	3.21906	0.00128613	0.00639627
EVM0007446	1294.32	0.753393	0.234249	3.21621	0.00129895	0.00645158
EVM0000642	2811.7	-0.699268	0.217421	-3.2162	0.00129902	0.00645158
EVM0001978	607.206	0.988899	0.307668	3.21418	0.00130819	0.00649267
EVM0007535	908.391	-0.742158	0.23093	-3.21377	0.00131003	0.00649733
EVM0004731	1587.68	-1.16901	0.36396	-3.21191	0.00131858	0.00653528
EVM0004980	954.479	-0.824838	0.256835	-3.21155	0.00132021	0.0065389
EVM0002607	963.295	0.767779	0.239175	3.21012	0.00132682	0.00656715
EVM0007533	36582.5	0.985881	0.307182	3.20943	0.00132997	0.00657829
EVM0006679	2243.74	-0.695145	0.216796	-3.20644	0.00134387	0.00664249
EVM0002456	231.646	0.967457	0.301744	3.20622	0.00134492	0.00664316
EVM0007118	3016.89	-0.673945	0.21025	-3.20545	0.00134853	0.00665646
EVM0003336	18.3612	1.82681	0.570725	3.20086	0.00137019	0.00675877
EVM0004673	483.316	-0.84756	0.264992	-3.19843	0.00138177	0.00681128
EVM0005882	659.301	0.701205	0.219482	3.19481	0.00139921	0.00689257
EVM0007169	11229.9	-1.18854	0.372122	-3.19396	0.00140338	0.00690842
EVM0005428	557.631	0.979794	0.306936	3.19218	0.00141204	0.00694637
EVM0002570	1692.39	-0.736003	0.230609	-3.19156	0.00141507	0.00695653
EVM0007448	3444.72	1.0523	0.329751	3.1912	0.00141684	0.00696054
EVM0005904	2010.61	1.02114	0.320022	3.19086	0.0014185	0.00696397
EVM0001986	1073.52	-0.95345	0.299035	-3.18842	0.00143052	0.00701251
EVM0004717	2979.51	-0.712241	0.223385	-3.1884	0.00143063	0.00701251
EVM0004875	8.62103	2.50638	0.786173	3.18808	0.00143223	0.00701251
EVM0003965	185.166	0.870392	0.273033	3.18786	0.00143328	0.00701251
EVM0007073	130792	0.76883	0.24118	3.18779	0.00143367	0.00701251
EVM0004434	1273.02	0.787373	0.247005	3.18768	0.00143418	0.00701251
EVM0004456	59.4635	2.68257	0.841841	3.18655	0.0014398	0.00703528
EVM0002654	5663.49	-0.880363	0.276318	-3.18604	0.00144233	0.00704287
EVM0002324	9348.77	0.661884	0.207836	3.18464	0.00144936	0.00707244
EVM0003865	688.661	-0.772706	0.242674	-3.18413	0.00145189	0.00708002
EVM0001352	814.961	-0.752954	0.236594	-3.18247	0.00146023	0.00711378
EVM0001665	6679.46	1.00439	0.315611	3.18237	0.00146077	0.00711378
EVM0005123	209092	0.731389	0.229842	3.18214	0.00146189	0.00711448
EVM0007183	1905.28	0.817691	0.257122	3.18017	0.00147189	0.00715833
EVM0001738	2026.84	-0.883971	0.278171	-3.1778	0.00148399	0.00721237
EVM0003471	374.872	-0.988429	0.311133	-3.17687	0.00148873	0.00723056
EVM0001138	89269.9	0.685181	0.215722	3.17623	0.00149204	0.00724015
EVM0001182	3280.56	-0.686084	0.216015	-3.1761	0.0014927	0.00724015
EVM0003476	1772.83	-0.752774	0.237491	-3.16969	0.00152602	0.0073968
EVM0006305	1102.71	0.995297	0.314197	3.16775	0.00153624	0.00744137
EVM0000416	9072.65	-0.706422	0.223113	-3.16621	0.00154441	0.00747598
EVM0000204	5852.36	0.923734	0.29179	3.16574	0.00154688	0.00748292
EVM0002993	611.229	-1.12111	0.354317	-3.16415	0.00155538	0.00751905
EVM0000669	392.205	0.918029	0.290409	3.16116	0.00157143	0.00759159
EVM0001701	56.9259	1.3689	0.433247	3.15963	0.00157971	0.00762652
EVM0005349	10.2366	-2.79379	0.884287	-3.15937	0.00158112	0.00762824
EVM0000821	1472.66	0.695401	0.220273	3.157	0.00159399	0.00768152
EVM0002533	373.385	0.828435	0.262416	3.15695	0.00159428	0.00768152
EVM0007524	1299.41	0.675938	0.214127	3.15672	0.00159557	0.00768264
EVM0003997	11741.9	-0.682652	0.216367	-3.15506	0.00160465	0.00772125
EVM0006724	2961.47	-0.870382	0.276004	-3.15351	0.00161322	0.00775735
EVM0002068	21324.2	-0.957348	0.303613	-3.15319	0.00161497	0.00776064
EVM0004370	825.294	0.866092	0.274691	3.15296	0.00161622	0.00776151
EVM0001942	4590.8	-0.643773	0.204195	-3.15274	0.00161745	0.00776225
EVM0001730	732.018	-0.742078	0.235562	-3.15025	0.00163131	0.00782362
EVM0001256	419.249	0.82952	0.263481	3.14832	0.00164214	0.00787033
EVM0002290	23873.1	-0.964553	0.306407	-3.14795	0.0016442	0.00787501
EVM0006487	2187.76	0.684309	0.217444	3.14706	0.00164924	0.00789394
EVM0006906	568.423	0.757462	0.24071	3.14678	0.00165078	0.00789613
EVM0005318	7128.08	-0.795911	0.252997	-3.14594	0.00165556	0.00791377
EVM0006174	1016.49	-0.723992	0.230298	-3.14372	0.00166815	0.00796872
EVM0001622	4593.02	0.701815	0.223319	3.14265	0.00167423	0.00799251
EVM0002430	1804.18	1.0103	0.321583	3.14166	0.00167995	0.00801455
EVM0004646	806.276	0.822659	0.26192	3.14088	0.00168442	0.00803059
EVM0006861	2747.69	0.852806	0.271629	3.1396	0.00169179	0.00806041
EVM0001118	3028.52	-0.743511	0.236926	-3.13816	0.00170014	0.0080949
EVM0002301	63714.9	1.02048	0.325217	3.13786	0.00170188	0.00809789
EVM0003323	2561.67	1.00585	0.320609	3.13732	0.001705	0.0081074
EVM0004744	532.032	-0.811802	0.258781	-3.13702	0.00170672	0.00811029
EVM0003179	10642.8	0.761868	0.24314	3.13345	0.00172764	0.0082043
EVM0003197	372.623	-0.786449	0.251137	-3.13156	0.00173881	0.00825176
EVM0002029	30.1528	-1.26888	0.405216	-3.13137	0.0017399	0.00825176
EVM0000198	192.752	1.13141	0.361362	3.13096	0.00174238	0.00825809
EVM0004736	1172.45	0.958236	0.306153	3.12992	0.00174853	0.00828186
EVM0005787	2362.27	-0.64117	0.204891	-3.12933	0.00175206	0.00829318
EVM0007206	2474.26	-0.813028	0.259889	-3.12837	0.00175778	0.00831482
EVM0004718	216.19	0.756234	0.241921	3.12595	0.00177232	0.00837815
EVM0002659	4.18584	3.04396	0.974346	3.1241	0.00178348	0.0084254
EVM0007088	5339.91	0.783428	0.250939	3.12199	0.00179634	0.00848064
EVM0007522	9898.46	0.703124	0.225305	3.12076	0.00180385	0.00851055
EVM0005219	3365.05	-0.732637	0.234901	-3.11892	0.00181518	0.00855844
EVM0006064	1477.36	-0.815837	0.261614	-3.11847	0.00181793	0.00856586
EVM0007348	402.791	0.819176	0.262743	3.11779	0.00182214	0.00858013
EVM0002463	1847.7	-0.695451	0.223093	-3.11731	0.00182509	0.00858845
EVM0007217	25.1372	2.39994	0.770179	3.11609	0.00183269	0.00861863
EVM0005988	1013.82	0.741369	0.237989	3.11515	0.00183853	0.00863949
EVM0002031	1167.29	1.02543	0.329192	3.11499	0.0018395	0.00863949
EVM0006941	1722.09	-1.24834	0.400825	-3.11444	0.00184297	0.00865019
EVM0005125	458.309	-1.0988	0.352912	-3.11352	0.00184869	0.00867143
EVM0001322	338.347	0.955049	0.307238	3.1085	0.00188039	0.00881442
EVM0002520	2111.52	1.15082	0.370905	3.10273	0.00191746	0.00898189
EVM0005341	51.8192	1.46551	0.472357	3.10255	0.00191859	0.00898189
EVM0004848	1406.53	-0.730295	0.235453	-3.10167	0.00192434	0.00900301
EVM0001283	1662.23	0.647054	0.208658	3.10103	0.00192847	0.0090165
EVM0007682	2335.07	-0.78716	0.253903	-3.10024	0.00193365	0.0090349
EVM0000746	15.2578	2.725	0.879137	3.09963	0.00193762	0.00904764
EVM0000961	1260.17	-0.729357	0.235414	-3.0982	0.00194702	0.00908568
EVM0003794	294.986	0.892508	0.288344	3.09529	0.0019662	0.00916929
EVM0004671	218693	0.663917	0.214534	3.0947	0.00197012	0.00918166
EVM0005803	896.544	-0.975046	0.315189	-3.09353	0.00197794	0.00921191
EVM0002409	79782.8	1.41618	0.457814	3.09334	0.00197915	0.00921191
EVM0004432	20921.2	-0.740236	0.239411	-3.09191	0.00198876	0.00925073
EVM0000404	409.164	1.05224	0.340389	3.09128	0.00199298	0.0092644
EVM0007056	7212.73	0.711091	0.23018	3.08928	0.00200644	0.00932103
EVM0002156	499.101	0.799037	0.258784	3.08766	0.00201738	0.00936395
EVM0004112	1630.65	-0.791996	0.256514	-3.08753	0.00201826	0.00936395
EVM0006123	1133.51	-0.826589	0.268009	-3.08419	0.00204109	0.00946382
EVM0002150	1516.67	0.985316	0.319758	3.08144	0.00206003	0.00954556
EVM0000340	535.43	-0.901779	0.292684	-3.08107	0.00206258	0.00955128
EVM0006407	1394.45	-0.838814	0.272313	-3.08033	0.00206774	0.00956906
EVM0004991	5729.9	0.821867	0.266853	3.07985	0.00207108	0.00957841
EVM0007432	11089.6	-0.803931	0.261153	-3.07839	0.0020812	0.00961911
EVM0000600	372.649	-0.913313	0.296778	-3.07743	0.00208796	0.0096442
EVM0007057	6064.76	0.797811	0.259435	3.07518	0.00210373	0.00971084
EVM0005014	728.432	-0.651043	0.211778	-3.07418	0.0021108	0.0097318
EVM0005429	885.725	0.738187	0.240126	3.07416	0.00211095	0.0097318
EVM0005224	779.986	-1.0611	0.345482	-3.07136	0.00213086	0.00981737
EVM0003989	2758.82	-0.813796	0.265182	-3.06882	0.00214906	0.00989496
EVM0001391	665.752	-0.689968	0.224988	-3.06668	0.00216447	0.00995959
EVM0006124	8151.17	-0.915132	0.298448	-3.0663	0.00216723	0.00996598
EVM0001574	1776.57	-0.902396	0.294315	-3.06609	0.00216879	0.00996682
EVM0002009	730.371	1.13619	0.370661	3.06531	0.00217447	0.00998661
EVM0000323	23.0884	-1.95052	0.636406	-3.0649	0.00217744	0.00999395
EVM0004245	9980.69	0.612076	0.19978	3.06374	0.00218588	0.0100263
EVM0000257	280.106	1.27198	0.4154	3.06207	0.00219815	0.0100763
EVM0007188	483.792	-0.855149	0.279425	-3.06039	0.00221053	0.0101266
EVM0003329	9602.44	-0.899857	0.294121	-3.05948	0.0022172	0.0101507
EVM0003944	3701.33	0.771151	0.252079	3.05916	0.00221958	0.0101553
EVM0003649	856.126	0.761542	0.248995	3.05846	0.00222478	0.0101726
EVM0002094	3960.17	0.780717	0.255393	3.05692	0.00223622	0.0102185
EVM0001434	2958.02	0.742089	0.242787	3.05654	0.00223905	0.010225
EVM0007049	5932.62	-0.824993	0.269939	-3.05622	0.00224147	0.0102296
EVM0007393	10273.6	-0.737266	0.241254	-3.05597	0.00224332	0.0102316
EVM0004255	982.443	-0.638606	0.209028	-3.05513	0.00224966	0.0102541
EVM0000430	9973.78	0.744896	0.243947	3.05352	0.00226177	0.0103028
EVM0004907	1655.28	0.696132	0.228195	3.05061	0.0022838	0.0103967
EVM0002733	468.755	-1.07048	0.350961	-3.05014	0.00228732	0.0104061
EVM0001957	821.67	0.911176	0.298957	3.04785	0.00230485	0.0104794
EVM0006798	3645.86	-0.667886	0.21916	-3.04747	0.00230774	0.0104859
EVM0004095	1670.34	-0.755633	0.247985	-3.04709	0.00231067	0.0104874
EVM0002317	601.387	0.845914	0.277617	3.04705	0.00231096	0.0104874
EVM0005977	394.111	0.754459	0.247622	3.04682	0.00231278	0.0104891
EVM0005495	1972.67	0.694756	0.228045	3.04658	0.00231463	0.010491
EVM0004816	1982.49	-0.671623	0.220643	-3.04393	0.00233507	0.010577
EVM0001061	6093.66	-0.736322	0.241945	-3.04335	0.00233964	0.0105906
EVM0003434	2850.61	-0.72249	0.237413	-3.04317	0.00234098	0.0105906
EVM0005805	892.513	-0.672135	0.221026	-3.04098	0.00235808	0.0106613
EVM0003590	658.587	-0.808527	0.265935	-3.04032	0.00236329	0.0106782
EVM0006426	3480.66	1.0425	0.342942	3.03986	0.00236686	0.0106877
EVM0000197	277.892	0.792471	0.260737	3.03935	0.00237088	0.0106949
EVM0005898	4265.22	-0.932346	0.306765	-3.03928	0.00237141	0.0106949
EVM0002096	1089.3	0.932994	0.30711	3.03798	0.00238172	0.0107347
EVM0002252	12834.5	-0.849696	0.279723	-3.03764	0.00238442	0.0107402
EVM0001278	755.138	-0.696485	0.229315	-3.03724	0.00238757	0.0107478
EVM0000511	1190.24	-0.681741	0.224597	-3.0354	0.00240217	0.0108068
EVM0006285	99254	0.874281	0.288183	3.03377	0.0024152	0.0108587
EVM0001868	13.8023	1.8254	0.602402	3.03021	0.00244382	0.0109806
EVM0000339	21.3615	2.19637	0.724904	3.02987	0.00244656	0.0109861
EVM0000289	325.07	-0.831005	0.274427	-3.02815	0.00246058	0.0110422
EVM0000402	1326.52	-0.67871	0.224216	-3.02703	0.00246969	0.0110757
EVM0000512	98.591	1.32481	0.437684	3.02686	0.00247109	0.0110757
EVM0006619	691.619	0.700234	0.231462	3.02527	0.00248412	0.0111272
EVM0003630	3082.76	0.861789	0.284923	3.02464	0.00248931	0.0111436
EVM0006793	811.767	0.647511	0.214155	3.02356	0.00249822	0.0111699
EVM0004476	605.189	0.74463	0.246276	3.02355	0.00249826	0.0111699
EVM0002247	18514.4	0.929483	0.30749	3.02281	0.00250442	0.0111905
EVM0007211	3310.27	0.800105	0.264729	3.02235	0.00250817	0.0111994
EVM0001605	1557.65	-0.828758	0.274224	-3.0222	0.00250949	0.0111994
EVM0007684	428.406	-0.750797	0.248459	-3.02181	0.00251267	0.0112067
EVM0000227	31394.6	0.782721	0.259476	3.01655	0.00255673	0.0113962
EVM0005293	1793.01	0.736274	0.244183	3.01526	0.00256762	0.0114377
EVM0000767	3466.91	0.618104	0.20502	3.01484	0.00257112	0.0114463
EVM0003666	332.725	1.03069	0.342065	3.01314	0.00258557	0.0115036
EVM0006737	20042.8	-0.614607	0.204035	-3.01226	0.00259314	0.0115259
EVM0001416	1587.81	0.658927	0.218754	3.01218	0.00259377	0.0115259
EVM0003093	1038.6	-0.816277	0.271015	-3.01193	0.00259597	0.0115286
EVM0000059	1339.65	-0.704634	0.234241	-3.00816	0.00262836	0.0116654
EVM0000429	102.768	1.19894	0.398715	3.00702	0.0026382	0.0117019
EVM0002552	1771.47	0.726505	0.241683	3.00603	0.00264686	0.0117331
EVM0002381	5806.73	1.12438	0.374079	3.00572	0.00264949	0.0117376
EVM0000034	1624.22	-0.611135	0.203494	-3.00321	0.00267146	0.0118277
EVM0000509	57.5847	1.27518	0.424785	3.00194	0.00268264	0.0118641
EVM0003423	815.198	0.85717	0.285544	3.00188	0.00268317	0.0118641
EVM0001803	1442.73	0.843766	0.281094	3.00172	0.00268459	0.0118641
EVM0005325	11463.7	-0.637156	0.212375	-3.00015	0.00269847	0.0119162
EVM0002436	200.975	-1.06306	0.35435	-3.00002	0.00269964	0.0119162
EVM0000972	9033.77	-0.74332	0.247809	-2.99956	0.00270369	0.0119268
EVM0000870	426.462	0.892588	0.297697	2.99831	0.00271479	0.0119631
EVM0003270	9477.86	-0.619316	0.206558	-2.99826	0.00271522	0.0119631
EVM0004218	1799.62	-0.739575	0.246691	-2.99798	0.00271779	0.0119672
EVM0001284	1254.94	-0.760887	0.253847	-2.99742	0.00272273	0.0119817
EVM0002906	460.481	0.784867	0.261995	2.99573	0.00273792	0.0120412
EVM0007662	5580.59	-0.84659	0.28266	-2.99508	0.00274374	0.0120595
EVM0000655	261842	0.842593	0.281436	2.99391	0.00275428	0.0120985
EVM0005446	948.829	-0.775816	0.259458	-2.99014	0.00278848	0.0122413
EVM0007228	162.141	1.21504	0.406492	2.98909	0.00279812	0.0122762
EVM0005917	5999.87	-0.995882	0.333394	-2.9871	0.00281638	0.012344
EVM0003382	3656.14	-0.751447	0.251569	-2.98704	0.00281696	0.012344
EVM0006747	410.008	-1.09672	0.367272	-2.98611	0.00282547	0.0123694
EVM0004803	2747.87	-0.776552	0.260061	-2.98604	0.00282618	0.0123694
EVM0006271	1903.68	0.670591	0.224596	2.98577	0.00282868	0.0123729
EVM0001551	1767.05	0.864207	0.289654	2.98358	0.00284896	0.0124541
EVM0001569	784.222	-0.889003	0.298071	-2.98252	0.00285882	0.0124867
EVM0003083	904.963	-0.820939	0.27526	-2.98241	0.00285986	0.0124867
EVM0002435	197.427	0.828057	0.277769	2.9811	0.00287216	0.0125329
EVM0007138	4360.13	-0.662193	0.222176	-2.9805	0.00287782	0.0125501
EVM0004189	54.6158	-1.10175	0.369742	-2.97978	0.00288454	0.0125714
EVM0000037	1066.47	-0.688913	0.231209	-2.97961	0.00288617	0.0125714
EVM0005102	2719.44	0.868298	0.291655	2.97714	0.00290949	0.0126654
EVM0005449	274.849	-0.705153	0.236893	-2.97668	0.00291388	0.0126769
EVM0006030	134.054	1.00739	0.338555	2.97555	0.00292461	0.0127159
EVM0005645	3416.53	0.825284	0.277548	2.97348	0.0029444	0.0127943
EVM0002629	749.696	0.889365	0.299187	2.97261	0.00295281	0.0128232
EVM0002715	1247.16	-0.7877	0.265014	-2.9723	0.00295578	0.0128284
EVM0003785	26248.3	0.714754	0.240492	2.97204	0.00295824	0.0128314
EVM0007356	328.4	-0.825201	0.277694	-2.97162	0.00296237	0.0128416
EVM0002853	930.544	-0.738247	0.248466	-2.97122	0.00296622	0.0128454
EVM0002356	1701.07	0.746298	0.251181	2.97116	0.00296677	0.0128454
EVM0005423	25.1388	1.4015	0.471913	2.96982	0.00297974	0.0128938
EVM0002945	869.094	0.667099	0.224788	2.96769	0.00300049	0.0129711
EVM0005909	4389.23	1.00224	0.337726	2.96762	0.00300117	0.0129711
EVM0000295	709.627	-0.710862	0.239904	-2.96311	0.00304549	0.0131493
EVM0005504	702.097	0.902736	0.304664	2.96306	0.00304601	0.0131493
EVM0001299	1602.85	0.803798	0.271712	2.95827	0.00309373	0.0133473
EVM0002545	1897.14	-0.770708	0.260659	-2.95676	0.00310885	0.0134046
EVM0004565	7.71825	2.89093	0.977981	2.95602	0.00311637	0.013429
EVM0001367	176.646	1.64834	0.558141	2.95327	0.00314428	0.0135397
EVM0006753	280.384	1.61	0.545204	2.95302	0.00314677	0.0135397
EVM0002665	53.6041	1.15851	0.392323	2.95294	0.00314763	0.0135397
EVM0001774	1542.14	-0.813669	0.275645	-2.95187	0.00315856	0.0135706
EVM0006605	10932.3	0.74293	0.251681	2.95187	0.00315856	0.0135706
EVM0000795	2508.75	-0.678354	0.230078	-2.94836	0.0031946	0.0137173
EVM0004389	599.941	-0.783823	0.265979	-2.94694	0.00320939	0.0137675
EVM0002006	78055	0.755192	0.256269	2.94687	0.00321008	0.0137675
EVM0002016	3212.35	-0.620971	0.210778	-2.94609	0.0032182	0.0137942
EVM0003467	1795.15	0.767769	0.260634	2.94577	0.00322148	0.0138001
EVM0001074	248.224	-0.934265	0.317199	-2.94536	0.0032258	0.0138062
EVM0003958	3102.94	0.662629	0.224981	2.94527	0.0032267	0.0138062
EVM0007547	5369.43	0.673827	0.228871	2.94413	0.00323865	0.0138491
EVM0006700	297.907	0.717067	0.243608	2.94352	0.00324498	0.0138681
EVM0003299	58445.5	0.649845	0.220907	2.94171	0.00326402	0.0139412
EVM0000225	2260.36	0.764703	0.260218	2.93871	0.00329586	0.0140689
EVM0003629	12688.2	-0.668502	0.227516	-2.93826	0.00330055	0.0140788
EVM0000623	62757.2	0.672881	0.229029	2.93797	0.00330369	0.0140788
EVM0003995	1460.9	-0.608758	0.207206	-2.93794	0.00330399	0.0140788
EVM0004797	1236.56	-0.736847	0.250848	-2.93742	0.00330955	0.0140942
EVM0006119	5353.49	-0.618067	0.210448	-2.93691	0.00331496	0.014109
EVM0007289	267.018	-0.783058	0.266834	-2.93462	0.00333952	0.0142052
EVM0001009	7416.22	0.656915	0.223966	2.93311	0.00335588	0.0142664
EVM0000826	4976.19	-0.722438	0.246362	-2.93242	0.00336329	0.0142895
EVM0005338	8639.27	-0.778453	0.265511	-2.9319	0.00336895	0.0143052
EVM0005354	671.295	-0.837919	0.285866	-2.93117	0.00337693	0.0143307
EVM0000247	9400.84	0.664623	0.226882	2.92937	0.00339646	0.0144052
EVM0003573	1374.12	-0.784568	0.267901	-2.92857	0.00340527	0.0144309
EVM0003495	79493.9	0.645856	0.220545	2.92846	0.0034065	0.0144309
EVM0007417	4411.72	-0.820996	0.280778	-2.924	0.00345562	0.0146304
EVM0007146	1258.86	-0.798844	0.273308	-2.92287	0.00346817	0.0146751
EVM0005675	10.1371	-1.95914	0.670465	-2.92205	0.00347733	0.0147052
EVM0006616	6423.12	-0.62371	0.213581	-2.92025	0.0034975	0.0147803
EVM0001459	355.498	-1.01933	0.349093	-2.91993	0.0035011	0.0147803
EVM0004183	79391.6	0.848505	0.290592	2.91992	0.00350118	0.0147803
EVM0005894	3480.92	-0.675337	0.231392	-2.91859	0.00351619	0.0148293
EVM0001586	15148.9	0.788759	0.270259	2.91853	0.00351687	0.0148293
EVM0000060	1279.29	0.678604	0.232693	2.9163	0.00354208	0.0149269
EVM0007136	842.123	0.655518	0.224827	2.91565	0.00354943	0.0149492
EVM0000833	27.1538	2.51285	0.862008	2.91511	0.0035556	0.0149665
EVM0002332	10332.2	0.698204	0.239679	2.91308	0.00357888	0.0150558
EVM0001570	2849.2	0.736061	0.25274	2.91233	0.00358746	0.0150831
EVM0005406	15292.1	0.582499	0.200045	2.91184	0.00359302	0.0150978
EVM0004631	29.2083	1.31999	0.453464	2.91091	0.00360378	0.0151342
EVM0003046	7521.3	0.582202	0.200023	2.91067	0.00360654	0.015137
EVM0005994	2245.09	-0.639906	0.219944	-2.9094	0.00362123	0.0151899
EVM0007046	1608.82	0.749875	0.257819	2.90853	0.00363133	0.0152159
EVM0003212	1359.86	-0.624738	0.214797	-2.9085	0.00363162	0.0152159
EVM0007440	3349.52	-0.653576	0.224777	-2.90766	0.00364144	0.0152483
EVM0002653	337760	-0.613059	0.210916	-2.90665	0.00365321	0.0152887
EVM0003638	577.66	-0.764513	0.263103	-2.90576	0.00366365	0.0153236
EVM0000846	74806	0.846767	0.291553	2.90434	0.00368032	0.0153845
EVM0000173	1413.84	-0.680488	0.234354	-2.90368	0.00368804	0.0154079
EVM0001882	1555.34	-0.624769	0.215181	-2.90346	0.00369067	0.01541
EVM0006742	1443.88	-0.753695	0.259613	-2.90314	0.0036944	0.0154127
EVM0006342	588.621	0.781766	0.269301	2.90294	0.00369676	0.0154127
EVM0004300	852.233	0.776138	0.26737	2.90286	0.00369769	0.0154127
EVM0000953	353.183	0.787442	0.2717	2.8982	0.00375306	0.0156345
EVM0005760	2212.89	-0.88751	0.306379	-2.89678	0.0037702	0.0156856
EVM0005272	1565.83	0.676822	0.233656	2.89666	0.00377159	0.0156856
EVM0005747	467.277	0.651135	0.22479	2.89664	0.0037718	0.0156856
EVM0004020	1701.7	-0.696252	0.240383	-2.89643	0.00377434	0.0156872
EVM0000762	2413.54	1.10678	0.382147	2.8962	0.00377709	0.0156896
EVM0001713	6.72104	-2.41372	0.833686	-2.89524	0.0037887	0.0157289
EVM0001452	3920.43	-0.714618	0.247112	-2.89188	0.00382948	0.0158891
EVM0007441	4963.52	-0.691422	0.239111	-2.89163	0.00383247	0.0158924
EVM0005458	606.297	-0.673086	0.233008	-2.88868	0.0038686	0.016033
EVM0001215	4232.2	-0.680589	0.235667	-2.88793	0.00387785	0.0160615
EVM0004043	27946.3	-0.759105	0.26287	-2.88777	0.00387989	0.0160615
EVM0006210	37.027	1.67271	0.579661	2.88567	0.0039058	0.0161596
EVM0001432	48008.9	0.83898	0.290814	2.88493	0.00391495	0.0161882
EVM0000544	2927.69	-0.652607	0.226362	-2.88302	0.00393884	0.0162777
EVM0001293	3110.02	-0.7715	0.267844	-2.88041	0.00397162	0.0163991
EVM0005690	1452.3	1.04877	0.364117	2.88032	0.00397273	0.0163991
EVM0006217	5051.88	0.79359	0.275682	2.87864	0.00399395	0.0164773
EVM0006361	1499.71	0.618921	0.215043	2.87812	0.00400048	0.0164936
EVM0001601	567.719	-0.653686	0.227135	-2.87797	0.00400244	0.0164936
EVM0000803	1087.32	0.730557	0.253874	2.87763	0.00400674	0.016502
EVM0003496	2740.14	-0.579817	0.201518	-2.87724	0.00401166	0.0165095
EVM0006856	22.1207	1.14939	0.399492	2.87713	0.00401312	0.0165095
EVM0005544	2875.71	-0.689933	0.239945	-2.87538	0.00403547	0.016592
EVM0007409	6535.16	0.646458	0.225019	2.87291	0.00406713	0.0167128
EVM0005383	10.3252	2.0084	0.699177	2.87252	0.00407213	0.0167239
EVM0001395	1304.76	0.705391	0.245631	2.87175	0.00408204	0.016755
EVM0000599	485.864	0.73597	0.256305	2.87147	0.00408573	0.0167607
EVM0003781	9302.53	-0.63158	0.219966	-2.87126	0.00408835	0.016762
EVM0005774	2506.65	-0.659932	0.230211	-2.86664	0.0041486	0.0169994
EVM0005213	589.049	0.782589	0.273046	2.86615	0.00415502	0.0170161
EVM0005507	4948.44	-0.695819	0.242803	-2.86578	0.00415983	0.0170176
EVM0006372	461.348	-0.664198	0.23177	-2.86576	0.00416006	0.0170176
EVM0000456	2023.9	0.699239	0.244041	2.86525	0.00416679	0.0170355
EVM0005385	13825.2	0.750066	0.261959	2.86329	0.00419263	0.0171315
EVM0000114	822.163	-0.847866	0.296188	-2.8626	0.00420182	0.0171594
EVM0005914	10208.5	-0.71127	0.248635	-2.8607	0.00422708	0.0172455
EVM0000983	26.4934	5.41443	1.89272	2.86066	0.00422766	0.0172455
EVM0000440	2815.44	0.771917	0.26993	2.85969	0.00424055	0.0172874
EVM0004638	2273.29	0.64718	0.226334	2.85941	0.00424435	0.0172874
EVM0003386	59.0213	1.56019	0.545644	2.85935	0.00424507	0.0172874
EVM0000585	828.16	-0.634098	0.22178	-2.85914	0.00424796	0.0172895
EVM0006680	70.6249	1.20452	0.421577	2.85719	0.0042741	0.0173861
EVM0000901	3186.52	0.600974	0.21039	2.85648	0.00428366	0.0174153
EVM0007519	1036.67	-0.827099	0.289957	-2.85249	0.00433781	0.0176255
EVM0004697	461.281	0.886047	0.310722	2.85157	0.00435037	0.017659
EVM0001463	8782.24	-1.15928	0.406546	-2.85153	0.0043509	0.017659
EVM0004547	3042.19	-0.731938	0.256908	-2.84903	0.00438529	0.0177886
EVM0002974	1916.64	-0.844631	0.296544	-2.84825	0.0043961	0.0178166
EVM0000611	94345	0.569337	0.199896	2.84817	0.00439711	0.0178166
EVM0003605	1051.05	-0.654991	0.230012	-2.84764	0.00440446	0.0178365
EVM0002197	1025.75	1.0084	0.354164	2.84727	0.00440955	0.0178471
EVM0003806	2572.77	-0.609581	0.214124	-2.84686	0.00441522	0.0178601
EVM0004617	697.925	-0.688556	0.241898	-2.84647	0.00442068	0.0178723
EVM0000028	1054.88	-0.875598	0.307641	-2.84616	0.00442494	0.0178795
EVM0005068	2386.05	-0.659203	0.231635	-2.84587	0.00442898	0.0178859
EVM0006600	1522.06	-0.693832	0.243825	-2.84562	0.0044325	0.0178886
EVM0007301	2693.11	-0.76409	0.268528	-2.84547	0.00443458	0.0178886
EVM0005204	8229.1	-0.71075	0.249817	-2.84508	0.00444001	0.0179006
EVM0003410	88.3266	1.10045	0.386967	2.84379	0.00445799	0.0179631
EVM0002980	9646.29	-0.713296	0.250857	-2.84344	0.0044629	0.0179699
EVM0007594	436.697	1.71828	0.60432	2.84332	0.00446464	0.0179699
EVM0004988	5578.27	0.611694	0.215179	2.84272	0.0044731	0.017994
EVM0001254	1741.34	0.663037	0.233299	2.84201	0.00448303	0.0180145
EVM0006228	13430.4	-0.583801	0.205419	-2.842	0.00448317	0.0180145
EVM0002973	1073.97	-0.680611	0.239537	-2.84136	0.00449212	0.0180405
EVM0002921	1918.32	0.673502	0.237129	2.84024	0.00450797	0.0180942
EVM0002777	62.3387	-1.56746	0.552106	-2.83905	0.00452474	0.0181515
EVM0004575	235.197	0.88951	0.31347	2.83763	0.004545	0.0182227
EVM0007184	3900.89	-0.590532	0.208246	-2.83574	0.00457193	0.0183205
EVM0004885	8136.14	-0.727161	0.256475	-2.83522	0.00457945	0.0183405
EVM0005889	883.272	0.683573	0.24122	2.83381	0.00459965	0.0184113
EVM0006454	529.802	0.804298	0.283887	2.83316	0.00460897	0.0184384
EVM0004715	1565.76	-0.587801	0.207683	-2.83028	0.0046507	0.0185951
EVM0000089	513.263	-0.780675	0.275962	-2.82892	0.00467052	0.0186641
EVM0003081	229.922	-1.03447	0.365782	-2.82811	0.00468237	0.0187012
EVM0005924	3446.77	-0.593604	0.209917	-2.8278	0.00468696	0.0187092
EVM0005928	4382.6	-0.771436	0.273016	-2.82561	0.00471908	0.0188271
EVM0001870	201.523	1.44476	0.511614	2.82393	0.00474388	0.0189156
EVM0000095	1887.35	0.617689	0.218767	2.8235	0.00475028	0.0189307
EVM0006697	8081.64	0.640365	0.226907	2.82215	0.00477027	0.0189999
EVM0000507	15080.1	-0.642142	0.227646	-2.82079	0.00479049	0.0190701
EVM0002925	1072.12	-0.763258	0.270728	-2.81928	0.00481318	0.0191434
EVM0004253	719.982	-0.845029	0.29974	-2.81921	0.00481418	0.0191434
EVM0005772	3551.94	-0.944821	0.335199	-2.81868	0.00482211	0.0191644
EVM0004682	512.554	-0.670125	0.237885	-2.81701	0.00484724	0.0192504
EVM0006344	2287.09	-0.581225	0.206335	-2.81689	0.00484904	0.0192504
EVM0001026	6.77273	2.2637	0.804289	2.81453	0.00488484	0.0193819
EVM0000850	43.237	1.44371	0.513278	2.81273	0.00491226	0.01948
EVM0005193	5409.46	-0.795303	0.28278	-2.81244	0.00491673	0.0194871
EVM0005065	404.348	-0.755539	0.268769	-2.81111	0.00493702	0.0195568
EVM0006824	1888.93	0.672774	0.239462	2.80952	0.00496148	0.019643
EVM0000818	1196.03	0.64098	0.228238	2.80839	0.00497901	0.0196976
EVM0000154	1288.27	-0.887847	0.316153	-2.80828	0.0049807	0.0196976
EVM0002543	5116.95	0.775389	0.276136	2.808	0.00498508	0.0197042
EVM0002547	98.5723	0.886956	0.315987	2.80694	0.00500152	0.0197584
EVM0004485	29121.1	-0.718849	0.256126	-2.80662	0.00500636	0.0197668
EVM0004453	1178.77	0.600224	0.213983	2.80501	0.00503155	0.0198555
EVM0000907	936.368	0.908033	0.323774	2.80453	0.00503897	0.019874
EVM0005296	64.6992	1.27184	0.453635	2.80367	0.00505246	0.0199163
EVM0004548	7058.45	1.02545	0.365805	2.80325	0.00505899	0.0199313
EVM0003492	905.971	-0.664149	0.237065	-2.80155	0.00508578	0.0200259
EVM0005773	1185.51	-0.607993	0.217083	-2.80073	0.00509865	0.0200657
EVM0004919	1838.81	-0.783723	0.279855	-2.80046	0.00510293	0.0200717
EVM0005002	293.601	0.92518	0.330618	2.79834	0.00513663	0.0201832
EVM0001501	6754.19	0.718546	0.256801	2.79807	0.00514089	0.0201832
EVM0004493	3838.53	-0.610746	0.218276	-2.79804	0.00514131	0.0201832
EVM0005912	88.9322	-0.981888	0.350928	-2.79798	0.0051424	0.0201832
EVM0004661	27.3723	1.38148	0.493946	2.79682	0.00516087	0.0202344
EVM0002708	5986.24	0.628044	0.224557	2.79681	0.00516101	0.0202344
EVM0005035	225.992	-0.818486	0.292713	-2.7962	0.00517071	0.0202615
EVM0005273	3245	-0.565707	0.202545	-2.793	0.00522217	0.0204521
EVM0007051	556.969	0.629628	0.225476	2.79244	0.00523118	0.0204763
EVM0007584	61277.2	0.663004	0.237538	2.79115	0.00525209	0.0205471
EVM0002703	3694.96	0.734646	0.263271	2.79046	0.00526339	0.0205802
EVM0005247	58784.2	0.713143	0.255606	2.79	0.00527073	0.0205978
EVM0006831	7906	-0.847312	0.303964	-2.78754	0.00531092	0.0207437
EVM0004755	128.663	1.20267	0.431852	2.78492	0.00535403	0.0209009
EVM0002065	2696.29	-0.657919	0.236273	-2.78457	0.00535979	0.0209121
EVM0005957	34787.5	-0.883639	0.317362	-2.78432	0.00536395	0.0209171
EVM0001068	753.398	-0.799443	0.287201	-2.78357	0.00537651	0.0209548
EVM0007191	805.879	-0.888924	0.319533	-2.78195	0.00540331	0.021048
EVM0002913	5331.71	-0.727733	0.261689	-2.78091	0.00542074	0.0211046
EVM0001973	3830.3	0.727752	0.261765	2.78018	0.00543296	0.0211408
EVM0000788	1436.6	1.07329	0.386359	2.77796	0.00547007	0.0212738
EVM0003012	3645.02	-0.587993	0.211693	-2.77757	0.00547666	0.0212793
EVM0003927	8440.46	0.864921	0.311399	2.77753	0.00547735	0.0212793
EVM0002383	2663.68	0.692592	0.249423	2.77677	0.00549012	0.0213087
EVM0006830	1914.65	0.732299	0.263727	2.77674	0.00549079	0.0213087
EVM0002573	861.87	0.653707	0.235597	2.77468	0.00552563	0.0214227
EVM0000572	5845	-0.666447	0.240191	-2.77465	0.00552606	0.0214227
EVM0001516	201.98	-0.86656	0.312362	-2.77422	0.00553342	0.0214398
EVM0001437	249.553	-0.883609	0.318657	-2.77292	0.00555559	0.0215142
EVM0004201	5309.6	-0.62288	0.224663	-2.77251	0.00556265	0.0215301
EVM0005649	6187.64	0.647663	0.233745	2.7708	0.0055918	0.0216313
EVM0005168	47.3583	1.17283	0.423439	2.76977	0.00560953	0.0216884
EVM0001784	1482.04	-0.627639	0.226623	-2.76954	0.0056136	0.0216926
EVM0007368	6838.38	0.709997	0.256762	2.7652	0.00568884	0.0219716
EVM0000889	887.511	-0.577369	0.208854	-2.76447	0.00570161	0.0220092
EVM0000973	1130.39	0.740242	0.267834	2.76381	0.0057131	0.0220419
EVM0000950	2230.56	-0.691255	0.250217	-2.76262	0.00573395	0.0221106
EVM0003307	272.697	0.773534	0.280273	2.75993	0.00578146	0.022282
EVM0001751	3125.14	-1.00887	0.365596	-2.75952	0.00578855	0.0222974
EVM0006978	2024.37	-0.847136	0.307222	-2.75741	0.00582614	0.0224303
EVM0007433	2426.93	-0.59392	0.215534	-2.75558	0.00585883	0.0225442
EVM0002286	1388.6	0.722199	0.262163	2.75477	0.00587326	0.0225878
EVM0003178	2129.39	-0.674519	0.244875	-2.75455	0.00587737	0.0225916
EVM0003512	46196.6	-0.5786	0.210191	-2.75274	0.0059099	0.0227047
EVM0000967	176.839	0.953321	0.346349	2.75249	0.00591446	0.0227101
EVM0005670	1875.37	-0.735616	0.267277	-2.75226	0.00591856	0.0227134
EVM0001970	35429.7	-0.631791	0.229567	-2.75209	0.00592155	0.0227134
EVM0004553	155.727	1.26464	0.459653	2.75129	0.00593617	0.0227553
EVM0000098	30.0714	1.01361	0.368432	2.75114	0.00593876	0.0227553
EVM0004726	268.876	-1.0279	0.373734	-2.75036	0.00595298	0.0227978
EVM0003287	511.107	0.615492	0.223925	2.74866	0.005984	0.0229045
EVM0001375	19112.6	-0.673363	0.245093	-2.74738	0.00600734	0.0229817
EVM0006701	3241.47	-0.577764	0.210383	-2.74625	0.00602805	0.0230488
EVM0000106	2497.23	-0.836815	0.304792	-2.74553	0.00604129	0.0230873
EVM0006039	1080.15	-0.761918	0.27772	-2.74347	0.00607934	0.0232204
EVM0007629	1477.78	-0.581458	0.212057	-2.74199	0.00610682	0.0233036
EVM0005063	10097.2	-0.634298	0.231331	-2.74195	0.00610753	0.0233036
EVM0003395	325.19	0.727695	0.265468	2.74118	0.00612191	0.0233371
EVM0005983	2427.89	0.762986	0.278378	2.74083	0.00612849	0.0233371
EVM0005895	9243.97	1.08641	0.396387	2.74079	0.00612925	0.0233371
EVM0006572	30846.2	-0.913977	0.333489	-2.74065	0.00613172	0.0233371
EVM0001552	4938.56	-0.789279	0.287993	-2.74062	0.00613238	0.0233371
EVM0005918	660.703	-0.598599	0.218561	-2.73882	0.00616603	0.0234529
EVM0003106	3629.08	-0.670306	0.244818	-2.73798	0.00618173	0.0235003
EVM0002170	763.503	-0.777748	0.284096	-2.73762	0.00618858	0.023514
EVM0000235	1144.1	0.693971	0.253697	2.73543	0.00622991	0.0236587
EVM0005300	2509.88	-0.692048	0.253132	-2.73394	0.00625818	0.0237536
EVM0003080	511.789	0.899523	0.329386	2.73091	0.00631593	0.0239603
EVM0006214	99.1545	-0.910638	0.333609	-2.72965	0.00634012	0.0240302
EVM0004930	1721.32	0.687396	0.25183	2.72961	0.00634098	0.0240302
EVM0003264	1246.16	-0.719997	0.263803	-2.7293	0.00634686	0.0240399
EVM0003244	6701.86	-0.70161	0.257088	-2.72907	0.00635135	0.0240444
EVM0003952	439.343	-0.72082	0.264159	-2.72874	0.00635771	0.0240559
EVM0007550	948.445	0.69663	0.255343	2.72822	0.00636776	0.0240814
EVM0004332	776.29	0.811232	0.297555	2.72633	0.00640439	0.0242071
EVM0006607	2969.4	-0.653943	0.239877	-2.72616	0.00640765	0.0242071
EVM0004928	3345.85	0.614452	0.22551	2.72472	0.00643561	0.0243001
EVM0000989	1423.49	0.694055	0.254805	2.72387	0.00645222	0.0243501
EVM0007374	1965	-0.586191	0.215233	-2.72352	0.00645906	0.0243632
EVM0001671	2691.64	0.617315	0.226679	2.7233	0.00646336	0.0243668
EVM0003773	1033.5	0.689578	0.253236	2.72306	0.00646803	0.0243718
EVM0000935	813.12	-0.57621	0.211661	-2.72232	0.00648255	0.0244138
EVM0004870	3291.67	0.687536	0.252576	2.72209	0.00648698	0.0244178
EVM0001594	2364.43	-0.540788	0.198727	-2.72127	0.00650326	0.0244664
EVM0004205	3708	-0.693127	0.254779	-2.7205	0.00651835	0.0245105
EVM0001396	3531.74	-0.906171	0.333111	-2.72033	0.00652173	0.0245105
EVM0000919	9826.93	-0.538773	0.198124	-2.71937	0.00654065	0.0245689
EVM0006480	1046.65	-0.601562	0.22124	-2.71904	0.00654708	0.0245803
EVM0001595	2124.29	-0.664231	0.24432	-2.71869	0.00655416	0.0245917
EVM0003880	197.063	0.658573	0.242252	2.71855	0.0065569	0.0245917
EVM0004941	476.329	0.812496	0.298988	2.71749	0.00657799	0.0246492
EVM0000763	9491.66	-0.648888	0.238787	-2.71743	0.00657901	0.0246492
EVM0005081	5997.35	-0.730502	0.268842	-2.71722	0.00658329	0.0246525
EVM0001998	1403.77	-0.823885	0.303234	-2.717	0.00658775	0.0246565
EVM0002965	1454.66	-0.68418	0.251837	-2.71676	0.00659245	0.0246614
EVM0004001	643.741	0.761122	0.280245	2.71592	0.00660922	0.0247114
EVM0006173	563.733	-0.847333	0.312022	-2.71562	0.00661522	0.0247211
EVM0000957	6568.36	-0.898527	0.331245	-2.71258	0.00667617	0.0249175
EVM0002066	1526.57	-0.593545	0.218817	-2.71251	0.00667748	0.0249175
EVM0002350	2655.18	0.724113	0.266955	2.71249	0.00667807	0.0249175
EVM0003843	5565.73	-0.62979	0.23221	-2.71215	0.00668481	0.0249298
EVM0001766	1844.41	-0.737648	0.272278	-2.70917	0.00674512	0.0251418
EVM0001378	23795.3	-0.601192	0.221943	-2.70877	0.0067533	0.0251482
EVM0005107	78.1433	0.922925	0.34072	2.70875	0.00675376	0.0251482
EVM0003331	5835.91	-0.581292	0.214748	-2.70685	0.00679243	0.0252793
EVM0003598	703.07	0.690167	0.25508	2.70568	0.00681639	0.0253554
EVM0003963	84.5955	1.02111	0.378101	2.70063	0.00692074	0.0257304
EVM0004279	1161.33	0.600337	0.222418	2.69914	0.00695199	0.0258334
EVM0002004	19.6035	1.61721	0.599272	2.69862	0.00696286	0.0258605
EVM0003133	82.4634	1.23772	0.458957	2.69681	0.00700064	0.0259875
EVM0003967	658.196	-0.609379	0.226034	-2.69595	0.00701872	0.0260413
EVM0002854	2109.86	0.69176	0.256701	2.6948	0.00704301	0.0261181
EVM0004385	3845.82	1.04211	0.386745	2.69456	0.00704814	0.0261235
EVM0006130	1553.8	0.711125	0.263927	2.6944	0.00705165	0.0261235
EVM0001266	58.5794	1.95321	0.725201	2.69334	0.00707407	0.0261932
EVM0005733	14.4728	1.63428	0.606865	2.69299	0.00708141	0.026207
EVM0004954	3445.44	0.56171	0.208806	2.69011	0.00714282	0.0264208
EVM0003116	1677.18	-0.671261	0.249732	-2.68793	0.00718961	0.0265803
EVM0004614	441.316	0.802048	0.298599	2.68603	0.00723056	0.0267181
EVM0005754	1698.75	-0.563564	0.209885	-2.68512	0.00725048	0.0267647
EVM0006577	2510.13	-0.652945	0.243172	-2.68511	0.00725054	0.0267647
EVM0005147	302.16	1.55588	0.579608	2.68436	0.00726683	0.0268112
EVM0000674	34601.4	0.728935	0.271656	2.68331	0.00728979	0.0268823
EVM0000395	1313.52	-1.00125	0.373175	-2.68306	0.00729528	0.0268889
EVM0004625	869.023	-0.765896	0.285505	-2.6826	0.00730524	0.0269119
EVM0002018	1659.99	0.707587	0.263817	2.68211	0.00731595	0.0269377
EVM0004929	1010.96	-0.669896	0.24991	-2.68054	0.00735025	0.0270462
EVM0001564	1220.48	-0.595249	0.222073	-2.68042	0.00735287	0.0270462
EVM0002694	3411.79	-0.913459	0.341001	-2.67876	0.00738963	0.0271677
EVM0004139	1842.96	-0.541868	0.202478	-2.67618	0.0074466	0.0273632
EVM0003858	126.624	1.01761	0.380497	2.67443	0.00748556	0.0274925
EVM0006516	250748	0.858688	0.321198	2.67339	0.00750884	0.0275641
EVM0002620	1541.49	0.546668	0.204563	2.67238	0.00753164	0.0276338
EVM0000337	10843.3	-0.586626	0.219561	-2.67182	0.00754417	0.0276658
EVM0003055	8733.66	-0.720896	0.26988	-2.67117	0.00755871	0.0277051
EVM0005599	207.209	0.646637	0.242139	2.67052	0.00757347	0.0277371
EVM0002036	4179.14	-0.912572	0.341738	-2.67039	0.00757641	0.0277371
EVM0006092	2128	-0.595044	0.22284	-2.67028	0.00757889	0.0277371
EVM0003934	1078	0.819179	0.306911	2.66911	0.00760522	0.0278131
EVM0002060	126.738	-0.85224	0.319308	-2.66902	0.00760734	0.0278131
EVM0004800	503.229	0.778397	0.291686	2.66862	0.00761647	0.0278229
EVM0002428	1706.66	-0.548892	0.205688	-2.66856	0.00761767	0.0278229
EVM0002328	479.904	0.921653	0.345401	2.66836	0.00762225	0.0278256
EVM0003950	2165.62	0.956229	0.358443	2.66773	0.00763655	0.0278638
EVM0001859	30866.3	0.95364	0.357604	2.66675	0.00765886	0.0279222
EVM0004226	1686.68	-0.672788	0.252294	-2.66669	0.00766025	0.0279222
EVM0005111	867.93	0.833986	0.312945	2.66496	0.00769978	0.0280522
EVM0002210	105.869	0.738074	0.276982	2.6647	0.00770577	0.02806
EVM0002512	2314.43	-1.03813	0.390088	-2.66128	0.00778453	0.0283238
EVM0001891	2248.93	0.576929	0.216792	2.66121	0.00778602	0.0283238
EVM0005851	13521.3	-0.880139	0.330984	-2.65916	0.00783366	0.0284828
EVM0001726	870.165	0.610546	0.229692	2.65811	0.00785813	0.0285575
EVM0001874	106.989	0.830914	0.312673	2.65745	0.00787338	0.0285986
[truncated: 5,262 more rows]

## Sheet: DEGs
GeneID	baseMean	log2FoldChange	lfcSE	stat	pvalue	padj	GO_id	GO_term	Go_description	KO_id	KO_name	Pathway_id	Pathway_definition	EggNOG_id	EggNOG_Functional_Categories	NR_hit-name	NR_description	Swiss-Prot_hit-name	Swiss-Prot_description	Pfam_id	Domain	Domain_description
EVM0005241	9186.39	5.14127	0.214114	24.0118	2.0917e-127	1.51878e-123	GO:0003995;GO:0050660	molecular_function;molecular_function	MF:acyl-CoA dehydrogenase activity;MF:flavin adenine dinucleotide binding							KAG0663861.1	hypothetical protein C6P46_002086 [Rhodotorula mucilaginosa]
EVM0004395	819.116	4.84586	0.263767	18.3718	2.21086e-75	8.02652e-72	GO:0016021	cellular_component	CC:integral component of membrane					ENOG411267J	S:Function unknown	XP_018270082.1	uncharacterized protein RHOBADRAFT_45330 [Rhodotorula graminis WP1]
EVM0003064	20271.2	4.54822	0.248469	18.305	7.54941e-75	1.82721e-71										CDR36187.1	RHTO0S01e16160g1_1 [Rhodotorula toruloides]
EVM0003840	7253.54	3.58049	0.215726	16.5974	7.28054e-62	1.3216e-58				K18064	ACR2			ENOG4111UFH	S:Function unknown	XP_018271129.1	uncharacterized protein RHOBADRAFT_27572 [Rhodotorula graminis WP1]	sp|Q8WZK3|IBP1_SCHPO	Dual specificity phosphatase ibp1 OS=Schizosaccharomyces pombe (strain 972 / ATCC 24843) OX=284812 GN=ibp1 PE=1 SV=1	PF00581.22	Rhodanese	Rhodanese-like domain
EVM0005022	2387.47	4.55895	0.278535	16.3676	3.25818e-60	4.73153e-57										TNY22198.1	hypothetical protein DMC30DRAFT_159940 [Rhodotorula diobovata]
EVM0003688	878.16	4.58965	0.283629	16.1819	6.7702e-59	8.19307e-56										XP_018271735.1	uncharacterized protein RHOBADRAFT_52722 [Rhodotorula graminis WP1]
EVM0006524	2067.81	-4.33406	0.270858	-16.0012	1.25286e-57	1.29958e-54				K06656	PCL1	map04111	Cell cycle - yeast			TNY20221.1	hypothetical protein DMC30DRAFT_417201 [Rhodotorula diobovata]	sp|P24867|PCL1_YEAST	PHO85 cyclin-1 OS=Saccharomyces cerevisiae (strain ATCC 204508 / S288c) OX=559292 GN=PCL1 PE=1 SV=1	PF00134.25;PF08613.13	Cyclin_N;Cyclin	Cyclin, N-terminal domain;Cyclin
EVM0006838	801.326	4.81202	0.301476	15.9616	2.36715e-57	2.14848e-54	GO:0036381;GO:0042823	molecular_function;biological_process	MF:pyridoxal 5'-phosphate synthase (glutamine hydrolysing) activity;BP:pyridoxal phosphate biosynthetic process	K06215	pdxS, pdx1	map00750;map01240	Vitamin B6 metabolism;Biosynthesis of cofactors	COG0214	H:Coenzyme transport and metabolism	TNY20112.1	SOR/SNZ family-domain-containing protein [Rhodotorula diobovata]	sp|O59905|PDX1_CERNC	Pyridoxal 5'-phosphate synthase subunit PDX1 OS=Cercospora nicotianae OX=29003 GN=PDX1 PE=1 SV=1	PF01680.19;PF05690.16	SOR_SNZ;ThiG	SOR/SNZ family;Thiazole biosynthesis protein ThiG
EVM0006408	1265.27	8.06491	0.530536	15.2014	3.45912e-52	2.79074e-49	GO:0071507;GO:0005737;GO:0043409;GO:0075296;GO:0001403;GO:0005524;GO:0007050;GO:0046827;GO:0004707;GO:0042802;GO:0043332;GO:0010526;GO:0005634;GO:0046777;GO:0106311;GO:0106310	biological_process;cellular_component;biological_process;biological_process;biological_process;molecular_function;biological_process;biological_process;molecular_function;molecular_function;cellular_component;biological_process;cellular_component;biologic	BP:MAPK cascade involved in conjugation with cellular fusion;CC:cytoplasm;BP:negative regulation of MAPK cascade;BP:positive regulation of ascospore formation;BP:invasive growth in response to glucose limitation;MF:ATP binding;BP:cell cycle arrest;BP:positive regulation of protein export from nucleus;MF:MAP kinase activity;MF:identical protein binding;CC:mating projection tip;BP:negative regulati…	K04371	ERK, MAPK1_3	map04111;map04011	Cell cycle - yeast;MAPK signaling pathway - yeast			XP_018271420.1	uncharacterized protein RHOBADRAFT_14353 [Rhodotorula graminis WP1]	sp|G4N0Z0|PMK1_MAGO7	Mitogen-activated protein kinase PMK11 OS=Magnaporthe oryzae (strain 70-15 / ATCC MYA-4617 / FGSC 8958) OX=242507 GN=PMK1 PE=1 SV=1	PF00069.27;PF07714.19;PF06293.16	Pkinase;PK_Tyr_Ser-Thr;Kdo	Protein kinase domain;Protein tyrosine and serine/threonine kinase;Lipopolysaccharide kinase (Kdo/WaaP) family
EVM0005239	6822.7	3.75214	0.24926	15.0531	3.29428e-51	2.39198e-48	GO:0030248;GO:0005975;GO:0005576	molecular_function;biological_process;cellular_component	MF:cellulose binding;BP:carbohydrate metabolic process;CC:extracellular region							XP_018273177.1	uncharacterized protein RHOBADRAFT_52078 [Rhodotorula graminis WP1]
EVM0000670	2091.45	4.44839	0.304656	14.6013	2.75362e-48	1.68357e-45								ENOG410XUTP	S:Function unknown	XP_018269009.1	uncharacterized protein RHOBADRAFT_46054 [Rhodotorula graminis WP1]	sp|Q9SX24|PCR11_ARATH	Protein PLANT CADMIUM RESISTANCE 11 OS=Arabidopsis thaliana OX=3702 GN=PCR11 PE=3 SV=1	PF04749.19	PLAC8	PLAC8 family
EVM0001626	795.662	-4.55868	0.312225	-14.6006	2.78238e-48	1.68357e-45	GO:0016021;GO:0016020;GO:0016757	cellular_component;cellular_component;molecular_function	CC:integral component of membrane;CC:membrane;MF:transferase activity, transferring glycosyl groups							XP_018269342.1	uncharacterized protein RHOBADRAFT_55056 [Rhodotorula graminis WP1]			PF01697.29	Glyco_transf_92	Glycosyltransferase family 92
EVM0003234	593.801	3.96667	0.278649	14.2354	5.52768e-46	3.08742e-43										XP_018268207.1	uncharacterized protein RHOBADRAFT_47000 [Rhodotorula graminis WP1]			PF12937.9	F-box-like	F-box-like
EVM0004822	2701.92	-4.11553	0.29739	-13.8388	1.48585e-43	7.70625e-41	GO:0016021;GO:0016788	cellular_component;molecular_function	CC:integral component of membrane;MF:hydrolase activity, acting on ester bonds					ENOG4111JEM;COG3240	S:Function unknown;S:Function unknown	XP_018268827.1	carbohydrate esterase family 16 protein [Rhodotorula graminis WP1]	sp|G2QJ27|AES1_MYCTT	Acetylesterase OS=Myceliophthora thermophila (strain ATCC 42464 / BCRC 31852 / DSM 1799) OX=573729 GN=aes1 PE=3 SV=1	PF00657.24;PF13472.8	Lipase_GDSL;Lipase_GDSL_2	GDSL-like Lipase/Acylhydrolase;GDSL-like Lipase/Acylhydrolase family
EVM0006256	3454.05	3.18912	0.231013	13.8049	2.37946e-43	1.15182e-40	GO:0005543;GO:0070824;GO:0006342;GO:0051087;GO:0032065;GO:0005938	molecular_function;cellular_component;biological_process;molecular_function;biological_process;cellular_component	MF:phospholipid binding;CC:SHREC complex;BP:chromatin silencing;MF:chaperone binding;BP:cortical protein anchoring;CC:cell cortex							XP_018271591.1	uncharacterized protein RHOBADRAFT_53509 [Rhodotorula graminis WP1]			PF02179.18	BAG	BAG domain
EVM0002668	3920.91	-3.7269	0.27163	-13.7205	7.65465e-43	3.47378e-40	GO:0000272;GO:0071555;GO:0005886;GO:0004099;GO:0006032;GO:0031225	biological_process;biological_process;cellular_component;molecular_function;biological_process;cellular_component	BP:polysaccharide catabolic process;BP:cell wall organization;CC:plasma membrane;MF:chitin deacetylase activity;BP:chitin catabolic process;CC:anchored component of membrane							XP_018267961.1	carbohydrate esterase family 4 protein, partial [Rhodotorula graminis WP1]	sp|A0A1L3THR9|CDA_PESTX	Chitin deacetylase OS=Pestalotiopsis sp. OX=36460 GN=CDA PE=1 SV=1	PF01522.23	Polysacc_deac_1	Polysaccharide deacetylase
EVM0000076	294.503	-5.96177	0.437076	-13.6401	2.31141e-42	9.32396e-40								ENOG410XU16	S:Function unknown	TNY20532.1	RlpA-like double-psi beta-barrel-protein domain-containing protein-containing protein [Rhodotorula diobovata]			PF03330.20;PF00967.19	DPBB_1;Barwin	Lytic transglycolase;Barwin family
EVM0003274	650.068	4.76248	0.349134	13.6409	2.28851e-42	9.32396e-40	GO:0016021	cellular_component	CC:integral component of membrane							XP_018274329.1	uncharacterized protein RHOBADRAFT_40827 [Rhodotorula graminis WP1]			PF10250.11	O-FucT	GDP-fucose protein O-fucosyltransferase
EVM0002341	9389.45	2.7955	0.207323	13.4838	1.94876e-41	7.44732e-39	GO:0022857;GO:0004190;GO:0016021	molecular_function;molecular_function;cellular_component	MF:transmembrane transporter activity;MF:aspartic-type endopeptidase activity;CC:integral component of membrane	K01379	CTSD					XP_018272591.1	uncharacterized protein RHOBADRAFT_52535 [Rhodotorula graminis WP1]	sp|O60020|ASPR1_PHARH	Aspartic protease OS=Phaffia rhodozyma OX=264483 GN=pr1 PE=1 SV=1	PF00026.25	Asp	Eukaryotic aspartyl protease
EVM0007636	5112.22	3.06481	0.228152	13.4332	3.86425e-41	1.40292e-38										XP_018274155.1	uncharacterized protein RHOBADRAFT_40649 [Rhodotorula graminis WP1]
EVM0004483	750.297	3.33058	0.250428	13.2996	2.32859e-40	8.05139e-38	GO:0016021;GO:0006629	cellular_component;biological_process	CC:integral component of membrane;BP:lipid metabolic process							XP_018267574.1	uncharacterized protein RHOBADRAFT_56564 [Rhodotorula graminis WP1]
EVM0006521	2336.6	5.77882	0.436539	13.2378	5.30815e-40	1.75193e-37								ENOG410XNMW	S:Function unknown	XP_018272366.1	uncharacterized protein RHOBADRAFT_64719 [Rhodotorula graminis WP1]	sp|P53693|RDS1_SCHPO	Protein rds1 OS=Schizosaccharomyces pombe (strain 972 / ATCC 24843) OX=284812 GN=rds1 PE=2 SV=2	PF13668.8	Ferritin_2	Ferritin-like domain
EVM0006246	6156.28	4.54986	0.347722	13.0848	4.02438e-39	1.27048e-36										XP_018273141.1	uncharacterized protein RHOBADRAFT_49404 [Rhodotorula graminis WP1]	sp|Q01772|GLOX_PHACH	Aldehyde oxidase GLOX OS=Phanerochaete chrysosporium OX=5306 GN=GLX PE=1 SV=1	PF07250.13;PF09118.13	Glyoxal_oxid_N;DUF1929	Glyoxal oxidase N-terminus;Domain of unknown function (DUF1929
EVM0004659	1011.5	5.07868	0.391589	12.9694	1.82416e-38	5.51886e-36										XP_018273613.1	uncharacterized protein RHOBADRAFT_66001, partial [Rhodotorula graminis WP1]
EVM0003444	357.868	4.2558	0.330727	12.868	6.81568e-38	1.97954e-35	GO:0005634;GO:0046872;GO:0007165	cellular_component;molecular_function;biological_process	CC:nucleus;MF:metal ion binding;BP:signal transduction							XP_016269414.1	hypothetical protein RHTO_06520 [Rhodotorula toruloides NP11]
EVM0007199	618.192	6.81078	0.534589	12.7402	3.53394e-37	9.86921e-35	GO:0016021	cellular_component	CC:integral component of membrane							XP_018273597.1	uncharacterized protein RHOBADRAFT_41542 [Rhodotorula graminis WP1]			PF20152.1	DUF6534	Family of unknown function (DUF6534
EVM0006341	2665.59	3.99202	0.314476	12.6942	6.36806e-37	1.71254e-34	GO:0016021;GO:0022857	cellular_component;molecular_function	CC:integral component of membrane;MF:transmembrane transporter activity	K08197	ARN			ENOG410ZYHG	U:Intracellular trafficking, secretion, and vesicular transport	XP_018273263.1	uncharacterized protein RHOBADRAFT_66156 [Rhodotorula graminis WP1]	sp|Q4WGS5|SIT1_ASPFU	Siderophore iron transporter 1 OS=Neosartorya fumigata (strain ATCC MYA-4609 / Af293 / CBS 101355 / FGSC A1100) OX=330879 GN=sit1 PE=1 SV=1
EVM0007429	474.107	3.39854	0.269922	12.5908	2.37147e-36	6.14973e-34	GO:0008168;GO:0032259	molecular_function;biological_process	MF:methyltransferase activity;BP:methylation							XP_018272274.1	uncharacterized protein RHOBADRAFT_42553 [Rhodotorula graminis WP1]			PF13649.8;PF08241.14;PF01209.20;PF13847.8	Methyltransf_25;Methyltransf_11;Ubie_methyltran;Methyltransf_31	Methyltransferase domain;Methyltransferase domain;ubiE/COQ5 methyltransferase family;Methyltransferase domain
EVM0003361	1850.61	4.29713	0.341396	12.5869	2.49178e-36	6.23891e-34										XP_018270669.1	uncharacterized protein RHOBADRAFT_44136 [Rhodotorula graminis WP1]
EVM0003951	2168.81	4.9215	0.392218	12.5479	4.08304e-36	9.88232e-34	GO:0050660;GO:0016614	molecular_function;molecular_function	MF:flavin adenine dinucleotide binding;MF:oxidoreductase activity, acting on CH-OH group of donors					COG2303	E:Amino acid transport and metabolism	XP_018269097.1	uncharacterized protein RHOBADRAFT_17359 [Rhodotorula graminis WP1]	sp|M5EAX2|GMCH_MALS4	GMC oxidoreductase family protein Mala s 12 OS=Malassezia sympodialis (strain ATCC 42132) OX=1230383 GN=MSY001_2108 PE=1 SV=1	PF00732.21;PF05199.15	GMC_oxred_N;GMC_oxred_C	GMC oxidoreductase;GMC oxidoreductase
EVM0002348	3645.15	2.96713	0.239087	12.4102	2.2995e-35	5.38602e-33	GO:0004190	molecular_function	MF:aspartic-type endopeptidase activity	K01379	CTSD					XP_018273512.1	uncharacterized protein RHOBADRAFT_51313 [Rhodotorula graminis WP1]	sp|O60020|ASPR1_PHARH	Aspartic protease OS=Phaffia rhodozyma OX=264483 GN=pr1 PE=1 SV=1	PF00026.25;PF14543.8	Asp;TAXi_N	Eukaryotic aspartyl protease;Xylanase inhibitor N-terminal
EVM0005971	650.699	3.8168	0.308198	12.3843	3.18042e-35	7.21657e-33	GO:0004045	molecular_function	MF:aminoacyl-tRNA hydrolase activity							XP_018268208.1	uncharacterized protein RHOBADRAFT_55992 [Rhodotorula graminis WP1]			PF12937.9	F-box-like	F-box-like
EVM0005096	4404.66	-2.45768	0.200575	-12.2532	1.61595e-34	3.55558e-32	GO:0016021	cellular_component	CC:integral component of membrane							XP_018271526.1	uncharacterized protein RHOBADRAFT_43982 [Rhodotorula graminis WP1]			PF00615.21	RGS	Regulator of G protein signaling domain
EVM0001650	411.925	4.68094	0.383369	12.21	2.74866e-34	5.87001e-32										XP_018268378.1	uncharacterized protein RHOBADRAFT_55813 [Rhodotorula graminis WP1]
EVM0002872	49400.3	-2.78783	0.2284	-12.2059	2.89098e-34	5.99755e-32	GO:0005783;GO:0005811;GO:0042802;GO:0006696;GO:0008168;GO:0032259;GO:0003838;GO:0006694	cellular_component;cellular_component;molecular_function;biological_process;molecular_function;biological_process;molecular_function;biological_process	CC:endoplasmic reticulum;CC:lipid particle;MF:identical protein binding;BP:ergosterol biosynthetic process;MF:methyltransferase activity;BP:methylation;MF:sterol 24-C-methyltransferase activity;BP:steroid biosynthetic process	K00559	SMT1, ERG6	map00100	Steroid biosynthesis	ENOG410XP5G	S:Function unknown	XP_018271458.1	uncharacterized protein RHOBADRAFT_66420 [Rhodotorula graminis WP1]	sp|Q4W9V1|ERG6_ASPFU	Sterol 24-C-methyltransferase OS=Neosartorya fumigata (strain ATCC MYA-4609 / Af293 / CBS 101355 / FGSC A1100) OX=330879 GN=erg6 PE=3 SV=1	PF08498.12;PF13847.8;PF13649.8;PF08241.14;PF02353.22;PF13489.8;PF08242.14;PF05175.16	Sterol_MT_C;Methyltransf_31;Methyltransf_25;Methyltransf_11;CMAS;Methyltransf_23;Methyltransf_12;MTS	Sterol methyltransferase C-terminal;Methyltransferase domain;Methyltransferase domain;Methyltransferase domain;Mycolic acid cyclopropane synthetase;Methyltransferase domain;Methyltransferase domain;Methyltransferase small domain
EVM0006650	344.64	7.47008	0.615134	12.1438	6.18615e-34	1.24771e-31
EVM0005454	6624.48	2.93693	0.242123	12.1299	7.33185e-34	1.43883e-31	GO:0016021;GO:0005975;GO:0004553	cellular_component;biological_process;molecular_function	CC:integral component of membrane;BP:carbohydrate metabolic process;MF:hydrolase activity, hydrolyzing O-glycosyl compounds							XP_018272155.1	uncharacterized protein RHOBADRAFT_66326 [Rhodotorula graminis WP1]
EVM0007697	423.596	-4.51014	0.372186	-12.118	8.48415e-34	1.62114e-31										XP_018268992.1	uncharacterized protein RHOBADRAFT_46038 [Rhodotorula graminis WP1]
EVM0007577	4121.23	-2.60964	0.215772	-12.0944	1.13009e-33	2.10399e-31	GO:0042254;GO:0005634;GO:0008234;GO:0016788;GO:0006397	biological_process;cellular_component;molecular_function;molecular_function;biological_process	BP:ribosome biogenesis;CC:nucleus;MF:cysteine-type peptidase activity;MF:hydrolase activity, acting on ester bonds;BP:mRNA processing					ENOG410ZIRP	S:Function unknown	XP_018268955.1	uncharacterized protein RHOBADRAFT_55573 [Rhodotorula graminis WP1]	sp|Q0IIY2|WSCD1_XENTR	WSC domain-containing protein 1 OS=Xenopus tropicalis OX=8364 GN=wscd1 PE=2 SV=1	PF09362.12;PF01822.21	DUF1996;WSC	Domain of unknown function (DUF1996;WSC domain
EVM0000470	186.407	4.2549	0.359961	11.8204	3.06078e-32	5.55608e-30										XP_018268027.1	uncharacterized protein RHOBADRAFT_56121 [Rhodotorula graminis WP1]
EVM0005706	511.676	3.46703	0.294834	11.7593	6.32882e-32	1.12082e-29	GO:0016021	cellular_component	CC:integral component of membrane							XP_018271191.1	uncharacterized protein RHOBADRAFT_1161, partial [Rhodotorula graminis WP1]			PF10342.11	GPI-anchored	Ser-Thr-rich glycosyl-phosphatidyl-inositol-anchored membrane family
EVM0003425	442.347	2.96006	0.2518	11.7556	6.60876e-32	1.14253e-29										XP_018274320.1	uncharacterized protein RHOBADRAFT_50758 [Rhodotorula graminis WP1]
EVM0000733	2023	5.66819	0.484763	11.6927	1.38909e-31	2.34563e-29	GO:0022857;GO:0016021	molecular_function;cellular_component	MF:transmembrane transporter activity;CC:integral component of membrane					ENOG410ZWKZ;ENOG410YAJE	S:Function unknown;G:Carbohydrate transport and metabolism	PRQ71367.1	Major facilitator superfamily domain-containing protein [Rhodotorula toruloides]	sp|P40445|YIQ6_YEAST	Uncharacterized transporter YIL166C OS=Saccharomyces cerevisiae (strain ATCC 204508 / S288c) OX=559292 GN=YIL166C PE=1 SV=1	PF07690.18	MFS_1	Major Facilitator Superfamily
EVM0002297	3449.59	-2.58862	0.22353	-11.5806	5.16627e-31	8.52551e-29	GO:0016021	cellular_component	CC:integral component of membrane							XP_018268917.1	uncharacterized protein RHOBADRAFT_55540 [Rhodotorula graminis WP1]
EVM0005209	507.069	4.34293	0.375306	11.5717	5.73296e-31	9.25045e-29										EGU12322.1	Proteophosphoglycan ppg4 [Rhodotorula toruloides ATCC 204091]
EVM0001241	174.014	4.60245	0.400885	11.4807	1.64872e-30	2.60248e-28										XP_018272798.1	uncharacterized protein RHOBADRAFT_41956 [Rhodotorula graminis WP1]
EVM0006212	8547.96	2.85633	0.248998	11.4713	1.83855e-30	2.84037e-28	GO:0016021	cellular_component	CC:integral component of membrane							XP_018274422.1	uncharacterized protein RHOBADRAFT_50846 [Rhodotorula graminis WP1]
EVM0000050	1285.14	-2.85858	0.252436	-11.324	9.98588e-30	1.4904e-27	GO:0022857;GO:0016021	molecular_function;cellular_component	MF:transmembrane transporter activity;CC:integral component of membrane							XP_018268551.1	uncharacterized protein RHOBADRAFT_66887 [Rhodotorula graminis WP1]	sp|Q59XM0|QDR3_CANAL	MFS antiporter QDR3 OS=Candida albicans (strain SC5314 / ATCC MYA-2876) OX=237561 GN=QDR3 PE=2 SV=2	PF07690.18;PF00083.26	MFS_1;Sugar_tr	Major Facilitator Superfamily;Sugar (and other) transporter
EVM0001179	5592.33	-3.99296	0.352631	-11.3233	1.00578e-29	1.4904e-27								ENOG4111G42	S:Function unknown	XP_018270165.1	uncharacterized protein RHOBADRAFT_54674 [Rhodotorula graminis WP1]			PF13668.8	Ferritin_2	Ferritin-like domain
EVM0003623	5661.03	2.45854	0.220124	11.1688	5.79265e-29	8.35528e-27	GO:0016021;GO:0006629;GO:0008081	cellular_component;biological_process;molecular_function	CC:integral component of membrane;BP:lipid metabolic process;MF:phosphoric diester hydrolase activity							TNY21241.1	hypothetical protein DMC30DRAFT_395563, partial [Rhodotorula diobovata]
EVM0005443	119.113	-4.18493	0.374735	-11.1677	5.8686e-29	8.35528e-27	GO:0050832;GO:0042742	biological_process;biological_process	BP:defense response to fungus;BP:defense response to bacterium					ENOG410Z0SU	S:Function unknown	TNY19194.1	hypothetical protein DMC30DRAFT_401039 [Rhodotorula diobovata]			PF03330.20;PF00967.19	DPBB_1;Barwin	Lytic transglycolase;Barwin family
EVM0000881	10413.7	2.55673	0.231767	11.0315	2.69318e-28	3.76062e-26	GO:0008806;GO:0016787	molecular_function;molecular_function	MF:carboxymethylenebutenolidase activity;MF:hydrolase activity							XP_018269219.1	uncharacterized protein RHOBADRAFT_66828 [Rhodotorula graminis WP1]	sp|A0A2V5GSC6|PYVD_ASPV1	Hydrolase pyvD OS=Aspergillus violaceofuscus (strain CBS 115571) OX=1450538 GN=pyvD PE=3 SV=1	PF01738.20	DLH	Dienelactone hydrolase family
EVM0007392	217.663	3.16036	0.287199	11.0041	3.65139e-28	5.0024e-26										XP_018273433.1	uncharacterized protein RHOBADRAFT_41377 [Rhodotorula graminis WP1]
EVM0002010	691.582	-4.05645	0.369632	-10.9743	5.08017e-28	6.83095e-26	GO:0005730;GO:0016021;GO:0000287;GO:0030687;GO:0005654;GO:0000463;GO:0000466;GO:0043021;GO:0008897	cellular_component;cellular_component;molecular_function;cellular_component;cellular_component;biological_process;biological_process;molecular_function;molecular_function	CC:nucleolus;CC:integral component of membrane;MF:magnesium ion binding;CC:preribosome, large subunit precursor;CC:nucleoplasm;BP:maturation of LSU-rRNA from tricistronic rRNA transcript (SSU-rRNA, 5.8S rRNA, LSU-rRNA;BP:maturation of 5.8S rRNA from tricistronic rRNA transcript (SSU-rRNA, 5.8S rRNA, LSU-rRNA;MF:ribonucleoprotein complex binding;MF:holo-[acyl-carrier-protein] synthase activity							XP_018268999.1	uncharacterized protein RHOBADRAFT_55204 [Rhodotorula graminis WP1]
EVM0000423	5862.09	2.87797	0.263945	10.9037	1.10667e-27	1.461e-25										XP_018271109.1	uncharacterized protein RHOBADRAFT_49811 [Rhodotorula graminis WP1]
EVM0006435	1647.51	-2.84362	0.261715	-10.8653	1.68582e-27	2.18585e-25	GO:0003676;GO:0003677	molecular_function;molecular_function	MF:nucleic acid binding;MF:DNA binding	K18754;K03704	LIN28;cspA					XP_018271811.1	uncharacterized protein RHOBADRAFT_52791 [Rhodotorula graminis WP1]	sp|Q5EB47|LN28A_XENTR	Protein lin-28 homolog A OS=Xenopus tropicalis OX=8364 GN=lin28a PE=2 SV=1	PF00313.24	CSD	'Cold-shock' DNA-binding domain
EVM0006294	109.835	6.19793	0.571269	10.8494	2.00699e-27	2.55662e-25										XP_018269264.1	uncharacterized protein RHOBADRAFT_54994 [Rhodotorula graminis WP1]			PF03031.20	NIF	NLI interacting factor-like phosphatase
EVM0003674	998.344	-3.0567	0.281799	-10.8471	2.05893e-27	2.57757e-25	GO:0000155	molecular_function	MF:phosphorelay sensor kinase activity					ENOG410XNMH	T:Signal transduction mechanisms	XP_018270142.1	uncharacterized protein RHOBADRAFT_54654 [Rhodotorula graminis WP1]	sp|Q7MD16|LUXQ_VIBVY	Autoinducer 2 sensor kinase/phosphatase LuxQ OS=Vibrio vulnificus (strain YJ016) OX=196600 GN=luxQ PE=3 SV=1	PF00072.26;PF02518.28;PF08447.14;PF00512.27;PF08448.12;PF00989.27;PF13426.9	Response_reg;HATPase_c;PAS_3;HisKA;PAS_4;PAS;PAS_9	Response regulator receiver domain;Histidine kinase-, DNA gyrase B-, and HSP90-like ATPase;PAS fold;His Kinase A (phospho-acceptor) domain;PAS fold;PAS fold;PAS domain
EVM0001111	278.169	2.8794	0.26839	10.7284	7.48725e-27	9.21439e-25	GO:0005975;GO:0016787;GO:0005576;GO:0030248;GO:0008810	biological_process;molecular_function;cellular_component;molecular_function;molecular_function	BP:carbohydrate metabolic process;MF:hydrolase activity;CC:extracellular region;MF:cellulose binding;MF:cellulase activity	K19356	E1.14.99.54			ENOG410YI33;ENOG4111J3J	G:Carbohydrate transport and metabolism;G:Carbohydrate transport and metabolism	XP_018273406.1	glycoside hydrolase family 61 protein [Rhodotorula graminis WP1]	sp|A2R5N0|EGLD_ASPNC	Probable endo-beta-1,4-glucanase D OS=Aspergillus niger (strain CBS 513.88 / FGSC A1513) OX=425011 GN=eglD PE=3 SV=1	PF03443.16	AA9	Auxiliary Activity family 9 (formerly GH61
EVM0004204	949.474	-2.65157	0.247414	-10.7171	8.46044e-27	1.02385e-24	GO:0016021	cellular_component	CC:integral component of membrane					ENOG410XZA6	S:Function unknown	XP_018273068.1	uncharacterized protein RHOBADRAFT_12842 [Rhodotorula graminis WP1]
EVM0003572	444.555	3.00896	0.281209	10.7001	1.01697e-26	1.21052e-24										XP_018267748.1	uncharacterized protein RHOBADRAFT_47656 [Rhodotorula graminis WP1]			PF13668.8	Ferritin_2	Ferritin-like domain
EVM0001528	1794.48	2.75407	0.257987	10.6752	1.32983e-26	1.55741e-24	GO:0005543;GO:0070824;GO:0006342;GO:0051087;GO:0032065;GO:0005938	molecular_function;cellular_component;biological_process;molecular_function;biological_process;cellular_component	MF:phospholipid binding;CC:SHREC complex;BP:chromatin silencing;MF:chaperone binding;BP:cortical protein anchoring;CC:cell cortex							XP_018271591.1	uncharacterized protein RHOBADRAFT_53509 [Rhodotorula graminis WP1]			PF02179.18	BAG	BAG domain
EVM0006646	5586.18	-3.05823	0.286727	-10.666	1.46792e-26	1.69183e-24	GO:0046983;GO:0016021	molecular_function;cellular_component	MF:protein dimerization activity;CC:integral component of membrane					ENOG410Z6I1	K:Transcription	XP_018270011.1	uncharacterized protein RHOBADRAFT_49969 [Rhodotorula graminis WP1]			PF00010.28	HLH	Helix-loop-helix DNA-binding domain
EVM0000165	3644.63	2.38987	0.224214	10.6589	1.58512e-26	1.79837e-24	GO:0016021;GO:0016853	cellular_component;molecular_function	CC:integral component of membrane;MF:isomerase activity	K14334	CMLE			ENOG4111N3V	S:Function unknown	XP_018274027.1	uncharacterized protein RHOBADRAFT_50502 [Rhodotorula graminis WP1]	sp|P46057|MLE_CUTCT	Muconate cycloisomerase 1 OS=Cutaneotrichosporon cutaneum OX=5554 PE=1 SV=3	PF10282.11	Lactonase	Lactonase, 7-bladed beta-propeller
EVM0003392	449.467	-3.61122	0.343439	-10.5149	7.37576e-26	8.23929e-24										XP_018271822.1	uncharacterized protein RHOBADRAFT_52801 [Rhodotorula graminis WP1]
EVM0001703	285.841	3.19381	0.30422	10.4984	8.78967e-26	9.66997e-24										XP_018271979.1	uncharacterized protein RHOBADRAFT_43360 [Rhodotorula graminis WP1]
EVM0006579	1906.36	-3.42391	0.326817	-10.4765	1.10726e-25	1.19997e-23	GO:0050832;GO:0042742	biological_process;biological_process	BP:defense response to fungus;BP:defense response to bacterium							XP_016275755.1	expansin family protein [Rhodotorula toruloides NP11]			PF03330.20	DPBB_1	Lytic transglycolase
EVM0001589	2176.91	3.06314	0.293641	10.4316	1.77924e-25	1.87233e-23	GO:0007018;GO:0016021;GO:1990939;GO:0008017;GO:0005524	biological_process;cellular_component;molecular_function;molecular_function;molecular_function	BP:microtubule-based movement;CC:integral component of membrane;MF:ATP-dependent microtubule motor activity;MF:microtubule binding;MF:ATP binding							XP_018271785.1	uncharacterized protein RHOBADRAFT_52767 [Rhodotorula graminis WP1]
EVM0006586	114.164	4.17324	0.400051	10.4318	1.7753e-25	1.87233e-23										XP_018270417.1	uncharacterized protein RHOBADRAFT_54205 [Rhodotorula graminis WP1]
EVM0003101	3262.12	-2.37873	0.228652	-10.4033	2.39595e-25	2.48528e-23	GO:0016021;GO:0016887;GO:0005524	cellular_component;molecular_function;molecular_function	CC:integral component of membrane;MF:ATPase activity;MF:ATP binding	K01539	ATP1A			COG0474	P:Inorganic ion transport and metabolism	XP_018268446.1	uncharacterized protein RHOBADRAFT_18175 [Rhodotorula graminis WP1]	sp|P17326|AT1A_ARTSF	Sodium/potassium-transporting ATPase subunit alpha-A OS=Artemia franciscana OX=6661 PE=2 SV=1	PF00689.23;PF00122.22;PF00702.28;PF13246.8;PF00690.28;PF08282.14	Cation_ATPase_C;E1-E2_ATPase;Hydrolase;Cation_ATPase;Cation_ATPase_N;Hydrolase_3	Cation transporting ATPase, C-terminus;E1-E2 ATPase;haloacid dehalogenase-like hydrolase;Cation transport ATPase (P-type;Cation transporter/ATPase, N-terminus;haloacid dehalogenase-like hydrolase
EVM0000690	671.956	7.45686	0.717326	10.3954	2.60289e-25	2.63112e-23										XP_018272974.1	uncharacterized protein RHOBADRAFT_51906 [Rhodotorula graminis WP1]
EVM0005552	3510.48	2.15499	0.207308	10.3951	2.60901e-25	2.63112e-23	GO:0022857;GO:0016021	molecular_function;cellular_component	MF:transmembrane transporter activity;CC:integral component of membrane					COG0477	G:Carbohydrate transport and metabolism	XP_018267590.1	uncharacterized protein RHOBADRAFT_56578 [Rhodotorula graminis WP1]	sp|Q9P6J0|YHDC_SCHPO	Uncharacterized transporter C1683.12 OS=Schizosaccharomyces pombe (strain 972 / ATCC 24843) OX=284812 GN=SPBC1683.12 PE=3 SV=1	PF07690.18	MFS_1	Major Facilitator Superfamily
EVM0006471	16503.2	2.04766	0.19739	10.3737	3.26798e-25	3.25052e-23	GO:0046872;GO:0000104;GO:0020037;GO:0016491	molecular_function;molecular_function;molecular_function;molecular_function	MF:metal ion binding;MF:succinate dehydrogenase activity;MF:heme binding;MF:oxidoreductase activity					COG1053	C:Energy production and conversion	XP_018270076.1	uncharacterized protein RHOBADRAFT_48688 [Rhodotorula graminis WP1]	sp|O13755|OSM1_SCHPO	Fumarate reductase OS=Schizosaccharomyces pombe (strain 972 / ATCC 24843) OX=284812 GN=osm1 PE=3 SV=1	PF00890.26;PF00173.30;PF13450.8;PF01266.26;PF12831.9;PF03486.16;PF01494.21;PF01593.26;PF01946.19;PF07992.16	FAD_binding_2;Cyt-b5;NAD_binding_8;DAO;FAD_oxidored;HI0933_like;FAD_binding_3;Amino_oxidase;Thi4;Pyr_redox_2	FAD binding domain;Cytochrome b5-like Heme/Steroid binding domain;NAD(P)-binding Rossmann-like domain;FAD dependent oxidoreductase;FAD dependent oxidoreductase;HI0933-like protein;FAD binding domain;Flavin containing amine oxidoreductase;Thi4 family;Pyrid
EVM0004101	417.382	3.06366	0.295552	10.3659	3.54478e-25	3.4782e-23	GO:0003824;GO:0008299	molecular_function;biological_process	MF:catalytic activity;BP:isoprenoid biosynthetic process							XP_018269472.1	uncharacterized protein RHOBADRAFT_38595 [Rhodotorula graminis WP1]	sp|P75791|YBIU_ECOLI	Uncharacterized protein YbiU OS=Escherichia coli (strain K12) OX=83333 GN=ybiU PE=1 SV=1	PF07350.14	DUF1479	Protein of unknown function (DUF1479
EVM0001134	6557.11	2.85408	0.276377	10.3268	5.33313e-25	5.03743e-23										XP_018270945.1	uncharacterized protein RHOBADRAFT_44416 [Rhodotorula graminis WP1]
EVM0001864	286.352	-2.7378	0.265121	-10.3266	5.34199e-25	5.03743e-23	GO:0006811;GO:0016021;GO:0016491	biological_process;cellular_component;molecular_function	BP:ion transport;CC:integral component of membrane;MF:oxidoreductase activity	K00521	E1.16.1.7			ENOG410XNZY	U:Intracellular trafficking, secretion, and vesicular transport	XP_018270044.1	uncharacterized protein RHOBADRAFT_54572 [Rhodotorula graminis WP1]	sp|P53746|FRE4_YEAST	Ferric reductase transmembrane component 4 OS=Saccharomyces cerevisiae (strain ATCC 204508 / S288c) OX=559292 GN=FRE4 PE=2 SV=1	PF08022.14;PF01794.21;PF08030.14	FAD_binding_8;Ferric_reduct;NAD_binding_6	FAD-binding domain;Ferric reductase like transmembrane component;Ferric reductase NAD binding domain
EVM0003436	1090.76	2.69725	0.261161	10.3279	5.26751e-25	5.03743e-23	GO:0016021	cellular_component	CC:integral component of membrane							POY76433.1	hypothetical protein BMF94_0632 [Rhodotorula taiwanensis]
EVM0003027	122.669	-4.54621	0.441027	-10.3082	6.46725e-25	6.02035e-23										XP_018269970.1	uncharacterized protein RHOBADRAFT_54507 [Rhodotorula graminis WP1]
EVM0003293	544.349	2.73101	0.265295	10.2942	7.48076e-25	6.87567e-23				K19607	RPGR			COG5184;COG5184	D:Cell cycle control, cell division, chromosome partitioning;Z:Cytoskeleton	XP_018273893.1	uncharacterized protein RHOBADRAFT_51646 [Rhodotorula graminis WP1]	sp|Q92834|RPGR_HUMAN	X-linked retinitis pigmentosa GTPase regulator OS=Homo sapiens OX=9606 GN=RPGR PE=1 SV=2	PF00415.20;PF13540.8	RCC1;RCC1_2	Regulator of chromosome condensation (RCC1) repeat;Regulator of chromosome condensation (RCC1) repeat
EVM0005986	186.721	-3.39688	0.330156	-10.2887	7.92185e-25	7.19007e-23	GO:0016787	molecular_function	MF:hydrolase activity					COG0637	S:Function unknown	XP_018272542.1	uncharacterized protein RHOBADRAFT_13536 [Rhodotorula graminis WP1]	sp|P77625|HXPA_ECOLI	Hexitol phosphatase A OS=Escherichia coli (strain K12) OX=83333 GN=hxpA PE=1 SV=2	PF13419.8;PF00702.28;PF12710.9;PF13242.8	HAD_2;Hydrolase;HAD;Hydrolase_like	Haloacid dehalogenase-like hydrolase;haloacid dehalogenase-like hydrolase;haloacid dehalogenase-like hydrolase;HAD-hyrolase-like
EVM0006114	2474.89	3.91101	0.388794	10.0593	8.35588e-24	7.49037e-22	GO:0016787;GO:0042555;GO:0016021;GO:0006270;GO:0005524;GO:0003677;GO:0003678;GO:0005634;GO:0051301	molecular_function;cellular_component;cellular_component;biological_process;molecular_function;molecular_function;molecular_function;cellular_component;biological_process	MF:hydrolase activity;CC:MCM complex;CC:integral component of membrane;BP:DNA replication initiation;MF:ATP binding;MF:DNA binding;MF:DNA helicase activity;CC:nucleus;BP:cell division							XP_018268831.1	uncharacterized protein RHOBADRAFT_66838 [Rhodotorula graminis WP1]
EVM0004109	182.531	8.21813	0.820812	10.0122	1.34733e-23	1.19304e-21
EVM0000195	1208.09	2.15784	0.215893	9.99495	1.60367e-23	1.40292e-21	GO:0022857;GO:0016021	molecular_function;cellular_component	MF:transmembrane transporter activity;CC:integral component of membrane					ENOG410XNQK	G:Carbohydrate transport and metabolism	XP_018274493.1	uncharacterized protein RHOBADRAFT_50911 [Rhodotorula graminis WP1]	sp|Q6C8F0|CEX1_YARLI	Citrate exporter 1 OS=Yarrowia lipolytica (strain CLIB 122 / E 150) OX=284591 GN=CEX1 PE=3 SV=1	PF07690.18	MFS_1	Major Facilitator Superfamily
EVM0003460	385.805	4.00308	0.405522	9.87141	5.53784e-23	4.78694e-21	GO:0016021	cellular_component	CC:integral component of membrane							XP_018272438.1	uncharacterized protein RHOBADRAFT_52403 [Rhodotorula graminis WP1]	sp|P53047|RTA1_YEAST	Protein RTA1 OS=Saccharomyces cerevisiae (strain ATCC 204508 / S288c) OX=559292 GN=RTA1 PE=1 SV=1	PF04479.15	RTA1	RTA1 like protein
EVM0005716	164.946	3.0943	0.316448	9.77822	1.39651e-22	1.19294e-20										XP_018273397.1	uncharacterized protein RHOBADRAFT_41341 [Rhodotorula graminis WP1]
EVM0002565	892.953	3.30175	0.339501	9.72531	2.35194e-22	1.97582e-20	GO:0006811;GO:0016021;GO:0016491	biological_process;cellular_component;molecular_function	BP:ion transport;CC:integral component of membrane;MF:oxidoreductase activity	K08008	NOX1, MOX1					XP_018267880.1	uncharacterized protein RHOBADRAFT_8219, partial [Rhodotorula graminis WP1]	sp|Q9XYS3|NOXA_DICDI	Superoxide-generating NADPH oxidase heavy chain subunit A OS=Dictyostelium discoideum OX=44689 GN=noxA PE=2 SV=1	PF08030.14;PF08022.14;PF01794.21	NAD_binding_6;FAD_binding_8;Ferric_reduct	Ferric reductase NAD binding domain;FAD-binding domain;Ferric reductase like transmembrane component
EVM0003948	310.458	3.28169	0.337461	9.72464	2.36739e-22	1.97582e-20										XP_018270443.1	uncharacterized protein RHOBADRAFT_54228 [Rhodotorula graminis WP1]
EVM0005278	1786.1	3.45614	0.356991	9.68131	3.62037e-22	2.98721e-20	GO:1902600;GO:0005751;GO:0016021;GO:0022900	biological_process;cellular_component;cellular_component;biological_process	BP:hydrogen ion transmembrane transport;CC:mitochondrial respiratory chain complex IV;CC:integral component of membrane;BP:electron transport chain	K03948	NDUFA4	map00190	Oxidative phosphorylation	ENOG41124SW	U:Intracellular trafficking, secretion, and vesicular transport	XP_018269024.1	uncharacterized protein RHOBADRAFT_55223 [Rhodotorula graminis WP1]	sp|Q6PBH5|NDUA4_DANRE	Cytochrome c oxidase subunit NDUFA4 OS=Danio rerio OX=7955 GN=ndufa4 PE=3 SV=1	PF06522.13	B12D	NADH-ubiquinone reductase complex 1 MLRQ subunit
EVM0001675	586.149	4.0641	0.420061	9.67502	3.85014e-22	3.1411e-20	GO:0005543;GO:0070824;GO:0006342;GO:0051087;GO:0032065;GO:0005938	molecular_function;cellular_component;biological_process;molecular_function;biological_process;cellular_component	MF:phospholipid binding;CC:SHREC complex;BP:chromatin silencing;MF:chaperone binding;BP:cortical protein anchoring;CC:cell cortex							XP_018271574.1	uncharacterized protein RHOBADRAFT_44032 [Rhodotorula graminis WP1]			PF02179.18	BAG	BAG domain
EVM0003192	509.462	3.21658	0.332759	9.66638	4.18951e-22	3.38e-20				K06910	PEBP, TFS1			COG1881;ENOG4111PJ4	S:Function unknown;S:Function unknown	XP_018273885.1	uncharacterized protein RHOBADRAFT_66053 [Rhodotorula graminis WP1]	sp|Q06252|YL179_YEAST	Uncharacterized protein YLR179C OS=Saccharomyces cerevisiae (strain ATCC 204508 / S288c) OX=559292 GN=YLR179C PE=1 SV=1	PF01161.22	PBP	Phosphatidylethanolamine-binding protein
EVM0005871	337.673	4.87395	0.508427	9.58634	9.12631e-22	7.282e-20	GO:0019878;GO:0016787;GO:0051539;GO:0004409;GO:0005739;GO:0004386;GO:0003676;GO:0046872;GO:0005524	biological_process;molecular_function;molecular_function;molecular_function;cellular_component;molecular_function;molecular_function;molecular_function;molecular_function	BP:lysine biosynthetic process via aminoadipic acid;MF:hydrolase activity;MF:4 iron, 4 sulfur cluster binding;MF:homoaconitate hydratase activity;CC:mitochondrion;MF:helicase activity;MF:nucleic acid binding;MF:metal ion binding;MF:ATP binding							XP_018273029.1	uncharacterized protein RHOBADRAFT_51953 [Rhodotorula graminis WP1]
EVM0003723	2429.65	2.31957	0.242133	9.57971	9.73222e-22	7.68105e-20	GO:0016021	cellular_component	CC:integral component of membrane					ENOG410ZG02	S:Function unknown	XP_018267954.1	uncharacterized protein RHOBADRAFT_56286 [Rhodotorula graminis WP1]
EVM0003225	9405.02	4.0827	0.426695	9.56821	1.08769e-21	8.49218e-20	GO:0022857;GO:0016021;GO:0008643	molecular_function;cellular_component;biological_process	MF:transmembrane transporter activity;CC:integral component of membrane;BP:carbohydrate transport	K08139	HXT	map04113	Meiosis - yeast			XP_018271651.1	uncharacterized protein RHOBADRAFT_66453 [Rhodotorula graminis WP1]	sp|O74969|GHT2_SCHPO	High-affinity glucose transporter ght2 OS=Schizosaccharomyces pombe (strain 972 / ATCC 24843) OX=284812 GN=ght2 PE=1 SV=1	PF00083.26;PF07690.18;PF12832.9	Sugar_tr;MFS_1;MFS_1_like	Sugar (and other) transporter;Major Facilitator Superfamily;MFS_1 like family
EVM0007030	311.751	-2.64011	0.276502	-9.54822	1.31946e-21	1.01921e-19	GO:0016740;GO:0006749	molecular_function;biological_process	MF:transferase activity;BP:glutathione metabolic process							XP_018268388.1	uncharacterized protein RHOBADRAFT_55820 [Rhodotorula graminis WP1]			PF02798.22;PF13417.8;PF13409.8	GST_N;GST_N_3;GST_N_2	Glutathione S-transferase, N-terminal domain;Glutathione S-transferase, N-terminal domain;Glutathione S-transferase, N-terminal domain
EVM0000760	284.791	4.01009	0.422109	9.50013	2.09638e-21	1.6023e-19	GO:0016021;GO:0015267	cellular_component;molecular_function	CC:integral component of membrane;MF:channel activity	K09885	AQPF					TNY24492.1	putative water channel [Rhodotorula diobovata]	sp|P0CD92|AQY1_YEASX	Aquaporin-1 OS=Saccharomyces cerevisiae OX=4932 GN=AQY1 PE=2 SV=1	PF00230.22	MIP	Major intrinsic protein
EVM0005416	269.484	-2.68869	0.283101	-9.49727	2.15457e-21	1.62962e-19										XP_018272927.1	uncharacterized protein RHOBADRAFT_51863 [Rhodotorula graminis WP1]
EVM0005513	130.911	5.11812	0.541645	9.44921	3.41395e-21	2.55554e-19	GO:0016491;GO:0010181	molecular_function;molecular_function	MF:oxidoreductase activity;MF:FMN binding	K00354	E1.6.99.1					XP_018273726.1	uncharacterized protein RHOBADRAFT_12117 [Rhodotorula graminis WP1]	sp|B8NWW6|LNBE_ASPFN	NADP-dependent oxidoreductase lnbE OS=Aspergillus flavus (strain ATCC 200026 / FGSC A1120 / NRRL 3357 / JCM 12722 / SRRC 167) OX=332952 GN=lnbE PE=3 SV=1	PF00724.22	Oxidored_FMN	NADH
EVM0007625	60064.4	2.10069	0.222396	9.44573	3.52944e-21	2.61503e-19	GO:0016021;GO:0016020	cellular_component;cellular_component	CC:integral component of membrane;CC:membrane					ENOG410Z7CG	S:Function unknown	XP_018268599.1	uncharacterized protein RHOBADRAFT_65563 [Rhodotorula graminis WP1]	sp|Q8KU07|AZOB_XENAZ	NAD(P)H azoreductase OS=Xenophilus azovorans OX=151755 GN=azoB PE=1 SV=2
EVM0005683	171.615	3.6467	0.387064	9.42145	4.44898e-21	3.26304e-19	GO:0003743	molecular_function	MF:translation initiation factor activity					ENOG410YBN7;COG0702;COG0702	S:Function unknown;G:Carbohydrate transport and metabolism;M:Cell wall/membrane/envelope biogenesis	XP_018270558.1	uncharacterized protein RHOBADRAFT_44998 [Rhodotorula graminis WP1]	sp|Q5ZID0|NMRL1_CHICK	NmrA-like family domain-containing protein 1 OS=Gallus gallus OX=9031 GN=NMRAL1 PE=2 SV=1	PF05368.15;PF13460.8;PF01073.21;PF01370.23	NmrA;NAD_binding_10;3Beta_HSD;Epimerase	NmrA-like family;NAD(P)H-binding;3-beta hydroxysteroid dehydrogenase/isomerase family;NAD dependent epimerase/dehydratase family
EVM0000992	361.276	3.99656	0.427782	9.34251	9.40732e-21	6.83066e-19										TNY22843.1	hypothetical protein DMC30DRAFT_101172 [Rhodotorula diobovata]
EVM0001275	2520.1	2.20903	0.23648	9.34127	9.51841e-21	6.84289e-19										XP_018274622.1	uncharacterized protein RHOBADRAFT_65943 [Rhodotorula graminis WP1]
EVM0002184	8325.96	2.67223	0.289417	9.23314	2.62819e-20	1.87091e-18	GO:0005743;GO:0016021;GO:0000001	cellular_component;cellular_component;biological_process	CC:mitochondrial inner membrane;CC:integral component of membrane;BP:mitochondrion inheritance	K17979	MDM31					XP_018273198.1	uncharacterized protein RHOBADRAFT_34637 [Rhodotorula graminis WP1]	sp|P38880|MDM31_YEAST	Mitochondrial distribution and morphology protein 31 OS=Saccharomyces cerevisiae (strain ATCC 204508 / S288c) OX=559292 GN=MDM31 PE=1 SV=1	PF08118.13	MDM31_MDM32	Yeast mitochondrial distribution and morphology (MDM) proteins
EVM0006415	1223.88	2.81922	0.305422	9.23054	2.69261e-20	1.89816e-18										XP_018269574.1	uncharacterized protein RHOBADRAFT_54741 [Rhodotorula graminis WP1]
EVM0007666	6248.97	2.03657	0.220824	9.22259	2.89998e-20	2.02469e-18	GO:0016705;GO:0016021;GO:0008324;GO:0005506;GO:0020037	molecular_function;cellular_component;molecular_function;molecular_function;molecular_function	MF:oxidoreductase activity, acting on paired donors, with incorporation or reduction of molecular oxygen;CC:integral component of membrane;MF:cation transmembrane transporter activity;MF:iron ion binding;MF:heme binding					COG0053	P:Inorganic ion transport and metabolism	XP_018270185.1	uncharacterized protein RHOBADRAFT_37097 [Rhodotorula graminis WP1]	sp|Q10LJ2|MTP2_ORYSJ	Metal tolerance protein 2 OS=Oryza sativa subsp. japonica OX=39947 GN=MTP2 PE=2 SV=1	PF01545.23;PF16916.7	Cation_efflux;ZT_dimer	Cation efflux family;Dimerisation domain of Zinc Transporter
EVM0001515	496.829	2.41029	0.263884	9.13389	6.60797e-20	4.56957e-18	GO:0005634	cellular_component	CC:nucleus					ENOG4111GG9	S:Function unknown	XP_018274660.1	uncharacterized protein RHOBADRAFT_51058 [Rhodotorula graminis WP1]	sp|C8VTS4|VELB_EMENI	Velvet complex subunit B OS=Emericella nidulans (strain FGSC A4 / ATCC 38163 / CBS 112.46 / NRRL 194 / M139) OX=227321 GN=velB PE=1 SV=1	PF11754.10	Velvet	Velvet factor
EVM0002411	754.922	4.78256	0.523971	9.12753	7.00781e-20	4.80035e-18	GO:0016021	cellular_component	CC:integral component of membrane	K18372	acmB	map00640	Propanoate metabolism	COG1680	V:Defense mechanisms	XP_018271701.1	uncharacterized protein RHOBADRAFT_43075 [Rhodotorula graminis WP1]	sp|B6H6L7|PCEST_PENRW	Lovastatin esterase OS=Penicillium rubens (strain ATCC 28089 / DSM 1075 / NRRL 1951 / Wisconsin 54-1255) OX=500485 GN=PcEST PE=1 SV=1	PF00144.26	Beta-lactamase	Beta-lactamase
EVM0004599	3318.79	-1.98615	0.21792	-9.11411	7.93184e-20	5.38253e-18	GO:0016791	molecular_function	MF:phosphatase activity	K01078	PHO	map00730;map00740	Thiamine metabolism;Riboflavin metabolism	ENOG4111FS8	S:Function unknown	XP_018273873.1	uncharacterized protein RHOBADRAFT_34015 [Rhodotorula graminis WP1]	sp|D4ANW6|PHYA_ARTBC	3-phytase A OS=Arthroderma benhamiae (strain ATCC MYA-4681 / CBS 112371) OX=663331 GN=ARB_05933 PE=1 SV=1	PF00328.24	His_Phos_2	Histidine phosphatase superfamily (branch 2
EVM0005631	1326.33	2.88373	0.317398	9.08552	1.03203e-19	6.93852e-18										XP_018268134.1	uncharacterized protein RHOBADRAFT_56211 [Rhodotorula graminis WP1]
EVM0003167	95.567	4.96578	0.54676	9.08219	1.06412e-19	7.08861e-18	GO:0005524;GO:0004672	molecular_function;molecular_function	MF:ATP binding;MF:protein kinase activity							XP_018273686.1	uncharacterized protein RHOBADRAFT_51464 [Rhodotorula graminis WP1]
EVM0003119	1346.31	2.79468	0.309924	9.01731	1.9277e-19	1.27246e-17	GO:0022857;GO:0016021	molecular_function;cellular_component	MF:transmembrane transporter activity;CC:integral component of membrane					ENOG410YF42;COG0477	G:Carbohydrate transport and metabolism;G:Carbohydrate transport and metabolism	XP_018273221.1	uncharacterized protein RHOBADRAFT_34657 [Rhodotorula graminis WP1]	sp|C8VJW1|HXNP_EMENI	Major facilitator-type transporter hxnP OS=Emericella nidulans (strain FGSC A4 / ATCC 38163 / CBS 112.46 / NRRL 194 / M139) OX=227321 GN=hxnP PE=2 SV=1	PF07690.18	MFS_1	Major Facilitator Superfamily
EVM0003069	115.12	5.04509	0.559702	9.01388	1.98885e-19	1.30099e-17										XP_018269730.1	uncharacterized protein RHOBADRAFT_54873 [Rhodotorula graminis WP1]
EVM0001024	774.744	-2.34112	0.261102	-8.96632	3.06596e-19	1.98768e-17	GO:0016021	cellular_component	CC:integral component of membrane					ENOG4111J8T	O:Posttranslational modification, protein turnover, chaperones	XP_018271559.1	uncharacterized protein RHOBADRAFT_53480 [Rhodotorula graminis WP1]	sp|Q7RTV5|PXL2C_HUMAN	Peroxiredoxin-like 2C OS=Homo sapiens OX=9606 GN=PRXL2C PE=2 SV=1	PF13911.8;PF00578.23;PF08534.12	AhpC-TSA_2;AhpC-TSA;Redoxin	AhpC/TSA antioxidant enzyme;AhpC/TSA family;Redoxin
EVM0000066	8970.11	2.04723	0.231853	8.82986	1.04808e-18	6.73461e-17	GO:0009228;GO:0005634;GO:0052837;GO:0016763;GO:0005506;GO:0046872;GO:0005829	biological_process;cellular_component;biological_process;molecular_function;molecular_function;molecular_function;cellular_component	BP:thiamine biosynthetic process;CC:nucleus;BP:thiazole biosynthetic process;MF:transferase activity, transferring pentosyl groups;MF:iron ion binding;MF:metal ion binding;CC:cytosol	K03146	THI4, THI1	map00730;map01240	Thiamine metabolism;Biosynthesis of cofactors	COG1635	H:Coenzyme transport and metabolism	XP_018271188.1	uncharacterized protein RHOBADRAFT_35986 [Rhodotorula graminis WP1]	sp|Q4PC85|THI4_USTMA	Thiamine thiazole synthase OS=Ustilago maydis (strain 521 / FGSC 9021) OX=237631 GN=UMAG_11400 PE=3 SV=2	PF01946.19;PF01266.26;PF13450.8;PF07992.16;PF05834.14;PF00890.26;PF13454.8	Thi4;DAO;NAD_binding_8;Pyr_redox_2;Lycopene_cycl;FAD_binding_2;NAD_binding_9	Thi4 family;FAD dependent oxidoreductase;NAD(P)-binding Rossmann-like domain;Pyridine nucleotide-disulphide oxidoreductase;Lycopene cyclase protein;FAD binding domain;FAD-NAD(P)-binding
EVM0000635	1005.07	-1.93825	0.220155	-8.80402	1.32003e-18	8.40766e-17	GO:0005525	molecular_function	MF:GTP binding					ENOG4111RYS	S:Function unknown	XP_018269941.1	uncharacterized protein RHOBADRAFT_16423, partial [Rhodotorula graminis WP1]	sp|O74504|YJD1_SCHPO	UPF0590 protein C594.01 OS=Schizosaccharomyces pombe (strain 972 / ATCC 24843) OX=284812 GN=SPCC594.01 PE=1 SV=2	PF08588.12	DUF1769	Protein of unknown function (DUF1769
EVM0002182	854	2.54717	0.289688	8.79282	1.45847e-18	9.20867e-17										XP_018267873.1	uncharacterized protein RHOBADRAFT_56434 [Rhodotorula graminis WP1]
EVM0000756	146.789	4.35159	0.495905	8.77504	1.7084e-18	1.06937e-16
EVM0004837	14125.8	2.04337	0.233161	8.76376	1.88847e-18	1.17198e-16	GO:0006080;GO:0016985	biological_process;molecular_function	BP:substituted mannan metabolic process;MF:mannan endo-1,4-beta-mannosidase activity					ENOG4111KTS	G:Carbohydrate transport and metabolism	TNY22574.1	glycoside hydrolase superfamily [Rhodotorula diobovata]
EVM0005188	820.147	1.99562	0.228202	8.74499	2.23038e-18	1.36091e-16										XP_018268429.1	uncharacterized protein RHOBADRAFT_55852 [Rhodotorula graminis WP1]
EVM0005893	58.9743	4.84507	0.554001	8.7456	2.21829e-18	1.36091e-16	GO:0016021	cellular_component	CC:integral component of membrane							XP_018274105.1	uncharacterized protein RHOBADRAFT_50574 [Rhodotorula graminis WP1]
EVM0002590	71.4029	4.3694	0.500727	8.72612	2.63567e-18	1.5948e-16										TNY18366.1	hypothetical protein DMC30DRAFT_59809 [Rhodotorula diobovata]	sp|A0A1Y0BRF4|ADRJ_PENRO	Acetyltransferase adrJ OS=Penicillium roqueforti OX=5082 GN=adrJ PE=3 SV=1
EVM0000956	1136.99	2.36699	0.272986	8.67075	4.29282e-18	2.57605e-16	GO:0005634;GO:0046872;GO:0007165	cellular_component;molecular_function;biological_process	CC:nucleus;MF:metal ion binding;BP:signal transduction							TNY24210.1	hypothetical protein DMC30DRAFT_191551 [Rhodotorula diobovata]			PF05181.14	XPA_C	XPA protein C-terminus
EVM0002079	2115.38	2.76298	0.318909	8.66388	4.55982e-18	2.71384e-16										TNY24242.1	hypothetical protein DMC30DRAFT_192770 [Rhodotorula diobovata]
EVM0004090	110.1	4.36564	0.504664	8.6506	5.12309e-18	3.02429e-16
EVM0002146	110.711	4.75859	0.55021	8.64868	5.20991e-18	3.05074e-16	GO:0006355;GO:0005634;GO:0016021;GO:0003677	biological_process;cellular_component;cellular_component;molecular_function	BP:regulation of transcription, DNA-templated;CC:nucleus;CC:integral component of membrane;MF:DNA binding							XP_018268221.1	uncharacterized protein RHOBADRAFT_56002 [Rhodotorula graminis WP1]			PF05920.13;PF12731.9	Homeobox_KN;Mating_N	Homeobox KN domain;Mating-type protein beta 1
EVM0000477	155.836	10.7482	1.2489	8.6061	7.55859e-18	4.39063e-16	GO:0016021	cellular_component	CC:integral component of membrane							XP_018268702.1	uncharacterized protein RHOBADRAFT_55743 [Rhodotorula graminis WP1]
EVM0007423	4665.04	-2.11972	0.246487	-8.5997	7.99223e-18	4.60568e-16	GO:0016021	cellular_component	CC:integral component of membrane					ENOG4111IED	S:Function unknown	XP_018273279.1	uncharacterized protein RHOBADRAFT_52167 [Rhodotorula graminis WP1]	sp|O13780|YEO2_SCHPO	Uncharacterized protein C17G6.02c OS=Schizosaccharomyces pombe (strain 972 / ATCC 24843) OX=284812 GN=SPAC17G6.02c PE=4 SV=1	PF04479.15	RTA1	RTA1 like protein
EVM0000707	3688.8	1.83439	0.213505	8.59179	8.5623e-18	4.88641e-16				K13717	OTUD3			ENOG4110S6T	O:Posttranslational modification, protein turnover, chaperones	XP_018267927.1	uncharacterized protein RHOBADRAFT_56264 [Rhodotorula graminis WP1]	sp|Q08BW0|OTU5A_DANRE	OTU domain-containing protein 5-A OS=Danio rerio OX=7955 GN=otud5a PE=2 SV=1	PF02338.21	OTU	OTU-like cysteine protease
EVM0005032	139.626	4.3825	0.510121	8.5911	8.61397e-18	4.88641e-16	GO:0045292	biological_process	BP:mRNA cis splicing, via spliceosome							XP_018271280.1	uncharacterized protein RHOBADRAFT_53235 [Rhodotorula graminis WP1]
EVM0007617	492.869	4.38291	0.512413	8.55348	1.19429e-17	6.72226e-16	GO:0004181;GO:0008270	molecular_function;molecular_function	MF:metallocarboxypeptidase activity;MF:zinc ion binding							TNY17277.1	hypothetical protein DMC30DRAFT_406308 [Rhodotorula diobovata]
EVM0007377	326.727	2.25915	0.265078	8.5226	1.56016e-17	8.71408e-16	GO:0046872;GO:0004842	molecular_function;molecular_function	MF:metal ion binding;MF:ubiquitin-protein transferase activity	K11968	ARIH1			ENOG4111H21	S:Function unknown	XP_018272598.1	uncharacterized protein RHOBADRAFT_35184 [Rhodotorula graminis WP1]	sp|Q7Z419|R144B_HUMAN	E3 ubiquitin-protein ligase RNF144B OS=Homo sapiens OX=9606 GN=RNF144B PE=1 SV=1	PF01485.23	IBR	IBR domain, a half RING-finger domain
EVM0004504	418.76	2.9797	0.350096	8.51109	1.72306e-17	9.55047e-16	GO:0016740;GO:0003824;GO:0009058;GO:0030170;GO:0000981;GO:0008270	molecular_function;molecular_function;biological_process;molecular_function;molecular_function;molecular_function	MF:transferase activity;MF:catalytic activity;BP:biosynthetic process;MF:pyridoxal phosphate binding;MF:RNA polymerase II transcription factor activity, sequence-specific DNA binding;MF:zinc ion binding	K20772	ACS1_2_6	map00270	Cysteine and methionine metabolism	COG0436	E:Amino acid transport and metabolism	XP_018270266.1	uncharacterized protein RHOBADRAFT_54068 [Rhodotorula graminis WP1]	sp|Q4WMJ9|GLII_ASPFU	Probable aminotransferase gliI OS=Neosartorya fumigata (strain ATCC MYA-4609 / Af293 / CBS 101355 / FGSC A1100) OX=330879 GN=gliI PE=2 SV=1	PF00155.23	Aminotran_1_2	Aminotransferase class I and II
EVM0007352	343.403	2.56013	0.30085	8.50966	1.74446e-17	9.59587e-16	GO:0016021	cellular_component	CC:integral component of membrane							XP_018274704.1	uncharacterized protein RHOBADRAFT_51098 [Rhodotorula graminis WP1]
EVM0001261	221.6	11.2566	1.32538	8.49311	2.01175e-17	1.09829e-15										XP_018269183.1	uncharacterized protein RHOBADRAFT_55356 [Rhodotorula graminis WP1]
EVM0001580	105.369	3.84616	0.452912	8.49206	2.03005e-17	1.10001e-15	GO:0016021;GO:0016491	cellular_component;molecular_function	CC:integral component of membrane;MF:oxidoreductase activity	K17644	AFLD, NOR-1	map00254	Aflatoxin biosynthesis			XP_018269479.1	uncharacterized protein RHOBADRAFT_46006 [Rhodotorula graminis WP1]	sp|Q00278|AFLD_ASPPU	Norsolorinic acid ketoreductase OS=Aspergillus parasiticus (strain ATCC 56775 / NRRL 5862 / SRRC 143 / SU-1) OX=1403190 GN=aflD PE=1 SV=1	PF13561.8;PF00106.27;PF13460.8	adh_short_C2;adh_short;NAD_binding_10	Enoyl-(Acyl carrier protein) reductase;short chain dehydrogenase;NAD(P)H-binding
EVM0003411	3233.03	-2.06365	0.243189	-8.48581	2.14229e-17	1.15223e-15	GO:0005778	cellular_component	CC:peroxisomal membrane					ENOG4111JPU	S:Function unknown	XP_018273224.1	uncharacterized protein RHOBADRAFT_52119 [Rhodotorula graminis WP1]	sp|O94611|MUG65_SCHPO	Meiotically up-regulated gene 65 protein OS=Schizosaccharomyces pombe (strain 972 / ATCC 24843) OX=284812 GN=mug65 PE=1 SV=2	PF06398.13	Pex24p	Integral peroxisomal membrane peroxin
EVM0006583	561.218	2.71578	0.320612	8.47061	2.4411e-17	1.3033e-15	GO:0016021	cellular_component	CC:integral component of membrane							XP_018268697.1	uncharacterized protein RHOBADRAFT_46692 [Rhodotorula graminis WP1]			PF05730.13	CFEM	CFEM domain
EVM0006284	1377.54	1.8478	0.220361	8.38533	5.05823e-17	2.67451e-15	GO:0015031;GO:0016021;GO:0005741;GO:0016491	biological_process;cellular_component;cellular_component;molecular_function	BP:protein transport;CC:integral component of membrane;CC:mitochondrial outer membrane;MF:oxidoreductase activity							XP_018268165.1	uncharacterized protein RHOBADRAFT_55958 [Rhodotorula graminis WP1]
EVM0006291	5750.74	-1.65823	0.197768	-8.38476	5.08309e-17	2.67451e-15	GO:0004834	molecular_function	MF:tryptophan synthase activity	K01694	TRP	map00400;map00260	Phenylalanine, tyrosine and tryptophan biosynthesis;Glycine, serine and threonine metabolism	COG0159	E:Amino acid transport and metabolism	XP_018270207.1	uncharacterized protein RHOBADRAFT_54014 [Rhodotorula graminis WP1]	sp|A8NEP3|TRP_COPC7	Tryptophan synthase OS=Coprinopsis cinerea (strain Okayama-7 / 130 / ATCC MYA-4618 / FGSC 9003) OX=240176 GN=TRP-1 PE=3 SV=2	PF00290.22;PF00291.27	Trp_syntA;PALP	Tryptophan synthase alpha chain;Pyridoxal-phosphate dependent enzyme
EVM0007443	760.855	3.98879	0.476371	8.37329	5.60334e-17	2.92704e-15	GO:0003735;GO:0005737;GO:0005634;GO:0006412;GO:0005840	molecular_function;cellular_component;cellular_component;biological_process;cellular_component	MF:structural constituent of ribosome;CC:cytoplasm;CC:nucleus;BP:translation;CC:ribosome	K02927	RP-L40e, RPL40, UBA52	map03010;map04120	Ribosome;Ubiquitin mediated proteolysis	COG1552	J:Translation, ribosomal structure and biogenesis	KAF8956440.1	ubiquitin, partial [Flammula alnicola]	sp|P0CH08|RL40A_YEAST	Ubiquitin-60S ribosomal protein L40 OS=Saccharomyces cerevisiae (strain ATCC 204508 / S288c) OX=559292 GN=RPL40A PE=1 SV=1	PF01020.19	Ribosomal_L40e	Ribosomal L40e family
EVM0004730	144.209	3.27091	0.390701	8.37192	5.66857e-17	2.93996e-15										TNY21190.1	hypothetical protein DMC30DRAFT_212938 [Rhodotorula diobovata]
EVM0001680	97.8334	-2.84396	0.34129	-8.33299	7.88282e-17	4.05937e-15	GO:0005737;GO:0005856;GO:0046872;GO:0005085	cellular_component;cellular_component;molecular_function;molecular_function	CC:cytoplasm;CC:cytoskeleton;MF:metal ion binding;MF:guanyl-nucleotide exchange factor activity	K05724	FGD5_6			ENOG410XRXV	T:Signal transduction mechanisms	XP_018268055.1	uncharacterized protein RHOBADRAFT_56143 [Rhodotorula graminis WP1]	sp|Q5JSP0|FGD3_HUMAN	FYVE, RhoGEF and PH domain-containing protein 3 OS=Homo sapiens OX=9606 GN=FGD3 PE=1 SV=1	PF00621.22;PF01363.23	RhoGEF;FYVE	RhoGEF domain;FYVE zinc finger
EVM0001609	71.4111	4.97305	0.597132	8.32821	8.20728e-17	4.19669e-15	GO:0006334;GO:0000786;GO:0003677	biological_process;cellular_component;molecular_function	BP:nucleosome assembly;CC:nucleosome;MF:DNA binding							XP_018269116.1	uncharacterized protein RHOBADRAFT_46161 [Rhodotorula graminis WP1]			PF00538.21	Linker_histone	linker histone H1 and H5 family
EVM0006237	219.207	3.33692	0.401419	8.31282	9.34535e-17	4.71226e-15										XP_018268518.1	uncharacterized protein RHOBADRAFT_46922 [Rhodotorula graminis WP1]
EVM0007099	1164.27	2.44419	0.29402	8.313	9.33112e-17	4.71226e-15	GO:0016787	molecular_function	MF:hydrolase activity					COG1473	E:Amino acid transport and metabolism	XP_018271102.1	uncharacterized protein RHOBADRAFT_53952 [Rhodotorula graminis WP1]	sp|A3KG59|P20D2_MOUSE	Peptidase M20 domain-containing protein 2 OS=Mus musculus OX=10090 GN=Pm20d2 PE=1 SV=1	PF01546.30;PF07687.16	Peptidase_M20;M20_dimer	Peptidase family M20/M25/M40;Peptidase dimerisation domain
EVM0006745	127.63	5.49585	0.661763	8.30486	9.99333e-17	5.00425e-15
EVM0004811	1843.08	2.43603	0.293613	8.29674	1.07009e-16	5.32184e-15										XP_018273862.1	uncharacterized protein RHOBADRAFT_41811 [Rhodotorula graminis WP1]
EVM0002680	2407.75	2.44927	0.297833	8.22366	1.97386e-16	9.74981e-15	GO:0016491	molecular_function	MF:oxidoreductase activity					COG2130	S:Function unknown	XP_018270077.1	uncharacterized protein RHOBADRAFT_16529 [Rhodotorula graminis WP1]	sp|O34812|YFMJ_BACSU	Putative NADP-dependent oxidoreductase YfmJ OS=Bacillus subtilis (strain 168) OX=224308 GN=yfmJ PE=2 SV=1	PF16884.7;PF00107.28;PF13602.8	ADH_N_2;ADH_zinc_N;ADH_zinc_N_2	N-terminal domain of oxidoreductase;Zinc-binding dehydrogenase;Zinc-binding dehydrogenase
EVM0006394	1696.63	2.55889	0.311321	8.21946	2.04424e-16	1.00292e-14										XP_018271030.1	uncharacterized protein RHOBADRAFT_53896 [Rhodotorula graminis WP1]	sp|Q01200|PRIA_LENED	Protein priA OS=Lentinula edodes OX=5353 GN=priA PE=2 SV=1
EVM0004922	3587.57	-2.54434	0.309981	-8.20803	2.24848e-16	1.09572e-14	GO:0051287;GO:0004471;GO:0046872	molecular_function;molecular_function;molecular_function	MF:NAD binding;MF:malate dehydrogenase (decarboxylating) (NAD+) activity;MF:metal ion binding	K00027	ME2, sfcA, maeA	map00620	Pyruvate metabolism	COG0281	C:Energy production and conversion	XP_018272851.1	uncharacterized protein RHOBADRAFT_31343 [Rhodotorula graminis WP1]	sp|O34389|MAO3_BACSU	Probable NAD-dependent malic enzyme 3 OS=Bacillus subtilis (strain 168) OX=224308 GN=malS PE=3 SV=1	PF03949.17;PF00390.21	Malic_M;malic	Malic enzyme, NAD binding domain;Malic enzyme, N-terminal domain
EVM0001077	2396.02	1.68855	0.206147	8.19097	2.59138e-16	1.2544e-14	GO:0016765;GO:0016829;GO:0030170;GO:0019346	molecular_function;molecular_function;molecular_function;biological_process	MF:transferase activity, transferring alkyl or aryl (other than methyl) groups;MF:lyase activity;MF:pyridoxal phosphate binding;BP:transsulfuration	K17069	MET17	map00270;map00920	Cysteine and methionine metabolism;Sulfur metabolism			XP_018274500.1	uncharacterized protein RHOBADRAFT_50916 [Rhodotorula graminis WP1]	sp|P06106|CYSD_YEAST	Homocysteine/cysteine synthase OS=Saccharomyces cerevisiae (strain ATCC 204508 / S288c) OX=559292 GN=MET17 PE=1 SV=3	PF01053.22;PF00155.23;PF01041.19;PF00266.21	Cys_Met_Meta_PP;Aminotran_1_2;DegT_DnrJ_EryC1;Aminotran_5	Cys/Met metabolism PLP-dependent enzyme;Aminotransferase class I and II;DegT/DnrJ/EryC1/StrS aminotransferase family;Aminotransferase class-V
EVM0004934	4388.43	-2.22729	0.271996	-8.18871	2.64047e-16	1.2697e-14	GO:0016126;GO:0006633;GO:0016628;GO:0005835;GO:0016021;GO:0004317;GO:0006696;GO:0004318;GO:0050613	biological_process;biological_process;molecular_function;cellular_component;cellular_component;molecular_function;biological_process;molecular_function;molecular_function	BP:sterol biosynthetic process;BP:fatty acid biosynthetic process;MF:oxidoreductase activity, acting on the CH-CH group of donors, NAD or NADP as acceptor;CC:fatty acid synthase complex;CC:integral component of membrane;MF:3-hydroxypalmitoyl-[acyl-carrier-protein] dehydratase activity;BP:ergosterol biosynthetic process;MF:enoyl-[acyl-carrier-protein] reductase (NADH) activity;MF:delta14-sterol re…	K00222	TM7SF2, ERG24	map00100	Steroid biosynthesis	ENOG410XP67	I:Lipid transport and metabolism	TNY21478.1	ergosterol biosynthesis ERG4/ERG24 [Rhodotorula diobovata]	sp|Q09195|ERG24_SCHPO	Delta(14)-sterol reductase OS=Schizosaccharomyces pombe (strain 972 / ATCC 24843) OX=284812 GN=erg24 PE=2 SV=1	PF01222.19;PF06966.14	ERG4_ERG24;DUF1295	Ergosterol biosynthesis ERG4/ERG24 family;Protein of unknown function (DUF1295
EVM0004124	3158.27	1.84372	0.225763	8.16663	3.17137e-16	1.51495e-14										XP_018270631.1	uncharacterized protein RHOBADRAFT_54381 [Rhodotorula graminis WP1]	sp|Q12230|LSP1_YEAST	Sphingolipid long chain base-responsive protein LSP1 OS=Saccharomyces cerevisiae (strain ATCC 204508 / S288c) OX=559292 GN=LSP1 PE=1 SV=1	PF13805.8	Pil1	Eisosome component PIL1
EVM0001710	1157.58	2.60398	0.319723	8.14448	3.80904e-16	1.80767e-14	GO:0046872;GO:0016491	molecular_function;molecular_function	MF:metal ion binding;MF:oxidoreductase activity							XP_018267615.1	uncharacterized protein RHOBADRAFT_30985 [Rhodotorula graminis WP1]	sp|Q7LL04|YQK1_SCHPO	UPF0676 protein C1494.01 OS=Schizosaccharomyces pombe (strain 972 / ATCC 24843) OX=284812 GN=SPCC1494.01 PE=3 SV=2	PF03171.22;PF14226.8	2OG-FeII_Oxy;DIOX_N	2OG-Fe(II) oxygenase superfamily;non-haem dioxygenase in morphine synthesis N-terminal
EVM0004926	469.403	-2.75385	0.338198	-8.14273	3.86467e-16	1.82217e-14										XP_018268051.1	uncharacterized protein RHOBADRAFT_56140, partial [Rhodotorula graminis WP1]
EVM0003072	304.155	-2.27902	0.280526	-8.1241	4.50694e-16	2.11128e-14										XP_018271387.1	uncharacterized protein RHOBADRAFT_53327 [Rhodotorula graminis WP1]
EVM0004150	313.972	2.34425	0.290629	8.06613	7.25616e-16	3.37737e-14	GO:0007165	biological_process	BP:signal transduction							TNY21647.1	hypothetical protein DMC30DRAFT_187208 [Rhodotorula diobovata]	sp|Q8N264|RHG24_HUMAN	Rho GTPase-activating protein 24 OS=Homo sapiens OX=9606 GN=ARHGAP24 PE=1 SV=2	PF00620.29	RhoGAP	RhoGAP domain
EVM0005614	1185.77	1.77805	0.220652	8.05816	7.74512e-16	3.582e-14				K14829	IPI3					XP_018267940.1	uncharacterized protein RHOBADRAFT_56275 [Rhodotorula graminis WP1]	sp|Q4PHV3|IPI3_USTMA	Pre-rRNA-processing protein IPI3 OS=Ustilago maydis (strain 521 / FGSC 9021) OX=237631 GN=IPI3 PE=3 SV=1	PF00400.34	WD40	WD domain, G-beta repeat
EVM0001561	1500.71	1.97279	0.24551	8.03548	9.32113e-16	4.26724e-14	GO:0016491	molecular_function	MF:oxidoreductase activity	K22745	AIFM2			ENOG410XNQK	G:Carbohydrate transport and metabolism	XP_018267657.1	uncharacterized protein RHOBADRAFT_56457 [Rhodotorula graminis WP1]	sp|A1A653|FER8_USTMA	Fe-regulated protein 8 OS=Ustilago maydis (strain 521 / FGSC 9021) OX=237631 GN=fer8 PE=2 SV=1	PF07992.16;PF00070.29;PF04820.16	Pyr_redox_2;Pyr_redox;Trp_halogenase	Pyridine nucleotide-disulphide oxidoreductase;Pyridine nucleotide-disulphide oxidoreductase;Tryptophan halogenase
EVM0005941	109.717	3.22355	0.40118	8.03518	9.34432e-16	4.26724e-14										XP_018268050.1	uncharacterized protein RHOBADRAFT_18563 [Rhodotorula graminis WP1]			PF10282.11	Lactonase	Lactonase, 7-bladed beta-propeller
EVM0004696	3006.76	-2.63947	0.329425	-8.01237	1.12521e-15	5.10632e-14	GO:0009063	biological_process	BP:cellular amino acid catabolic process	K18334	fucD	map00051	Fructose and mannose metabolism			XP_018271423.1	uncharacterized protein RHOBADRAFT_66407 [Rhodotorula graminis WP1]	sp|Q0QWS4|LGD1_HYPJE	L-galactonate dehydratase OS=Hypocrea jecorina OX=51453 GN=lgd1 PE=1 SV=1	PF13378.8;PF02746.18	MR_MLE_C;MR_MLE_N	Enolase C-terminal domain-like;Mandelate racemase / muconate lactonizing enzyme, N-terminal domain
EVM0000559	6878.54	-1.73841	0.217683	-7.98598	1.39405e-15	6.28706e-14	GO:0005737;GO:0005085	cellular_component;molecular_function	CC:cytoplasm;MF:guanyl-nucleotide exchange factor activity	K20705	DNMBP, ARHGEF36, TUBA			ENOG410XT9S	T:Signal transduction mechanisms	XP_018274475.1	uncharacterized protein RHOBADRAFT_50895 [Rhodotorula graminis WP1]	sp|Q80VK6|ARH38_MOUSE	Rho guanine nucleotide exchange factor 38 OS=Mus musculus OX=10090 GN=Arhgef38 PE=1 SV=2	PF00621.22;PF03114.20	RhoGEF;BAR	RhoGEF domain;BAR domain
EVM0005864	720.382	1.88934	0.236905	7.97509	1.52266e-15	6.8247e-14	GO:0016021;GO:0016491	cellular_component;molecular_function	CC:integral component of membrane;MF:oxidoreductase activity					COG3145	L:Replication, recombination and repair	XP_018273045.1	uncharacterized protein RHOBADRAFT_42209 [Rhodotorula graminis WP1]	sp|Q07G10|ALKB8_XENTR	Alkylated DNA repair protein alkB homolog 8 OS=Xenopus tropicalis OX=8364 GN=alkbh8 PE=2 SV=2	PF13532.8	2OG-FeII_Oxy_2	2OG-Fe(II) oxygenase superfamily
EVM0003887	789.677	-2.33776	0.293813	-7.95662	1.76801e-15	7.87577e-14	GO:0016787;GO:0016021	molecular_function;cellular_component	MF:hydrolase activity;CC:integral component of membrane	K06130;K06128	LYPLA2;LYPLA1	map00564	Glycerophospholipid metabolism	COG0400	S:Function unknown	TNY20057.1	putative phospholipase [Rhodotorula diobovata]	sp|P0CL95|APTH1_CRYNB	Acyl-protein thioesterase 1 OS=Cryptococcus neoformans var. neoformans serotype D (strain B-3501A) OX=283643 GN=CNBF2260 PE=3 SV=1	PF02230.18;PF12146.10;PF12697.9	Abhydrolase_2;Hydrolase_4;Abhydrolase_6	Phospholipase/Carboxylesterase;Serine aminopeptidase, S33;Alpha/beta hydrolase family
EVM0004653	1928.5	3.59057	0.451439	7.95362	1.81145e-15	8.02007e-14	GO:0005634;GO:0003723;GO:0006364	cellular_component;molecular_function;biological_process	CC:nucleus;MF:RNA binding;BP:rRNA processing							XP_018268278.1	uncharacterized protein RHOBADRAFT_65656 [Rhodotorula graminis WP1]
EVM0000362	775.131	-2.71991	0.342398	-7.94369	1.96251e-15	8.63624e-14	GO:0016021	cellular_component	CC:integral component of membrane							XP_018273387.1	uncharacterized protein RHOBADRAFT_51212 [Rhodotorula graminis WP1]
EVM0005078	69.7108	2.88802	0.364998	7.91244	2.524e-15	1.10402e-13	GO:0008270;GO:0000981	molecular_function;molecular_function	MF:zinc ion binding;MF:RNA polymerase II transcription factor activity, sequence-specific DNA binding							XP_018272435.1	uncharacterized protein RHOBADRAFT_42717 [Rhodotorula graminis WP1]			PF00172.20	Zn_clus	Fungal Zn(2)-Cys(6) binuclear cluster domain
EVM0007463	170.735	2.67782	0.339701	7.88286	3.1996e-15	1.39116e-13										XP_018272294.1	uncharacterized protein RHOBADRAFT_52279 [Rhodotorula graminis WP1]			PF12937.9	F-box-like	F-box-like
EVM0003477	54.7102	4.57081	0.581299	7.8631	3.74729e-15	1.61959e-13	GO:0016021	cellular_component	CC:integral component of membrane							TNY18069.1	hypothetical protein DMC30DRAFT_419193 [Rhodotorula diobovata]
EVM0007187	167.024	4.87244	0.621547	7.83921	4.53374e-15	1.9479e-13	GO:0103068;GO:0036374;GO:0102953;GO:0006751;GO:0016021;GO:0016491	molecular_function;molecular_function;molecular_function;biological_process;cellular_component;molecular_function	MF:leukotriene C4 gamma-glutamyl transferase activity;MF:glutathione hydrolase activity;MF:hypoglycin A gamma-glutamyl transpeptidase activity;BP:glutathione catabolic process;CC:integral component of membrane;MF:oxidoreductase activity							TNY23085.1	hypothetical protein DMC30DRAFT_79236 [Rhodotorula diobovata]	sp|P87219|SOU1_CANAL	Sorbose reductase SOU1 OS=Candida albicans (strain SC5314 / ATCC MYA-2876) OX=237561 GN=SOU1 PE=1 SV=1	PF13561.8	adh_short_C2	Enoyl-(Acyl carrier protein) reductase
EVM0003976	167.834	4.81563	0.614635	7.83493	4.69096e-15	2.00359e-13	GO:0016584;GO:0016787;GO:0031934;GO:0031078;GO:0000183;GO:0070824;GO:0030466;GO:0099115;GO:1990342;GO:0090053;GO:0033553;GO:0006357;GO:0005721;GO:0110129	biological_process;molecular_function;cellular_component;molecular_function;biological_process;cellular_component;biological_process;cellular_component;cellular_component;biological_process;cellular_component;biological_process;cellular_component;cellular	BP:nucleosome positioning;MF:hydrolase activity;CC:mating-type region heterochromatin;MF:histone deacetylase activity (H3-K14 specific;BP:chromatin silencing at rDNA;CC:SHREC complex;BP:chromatin silencing at silent mating-type cassette;CC:chromosome, subtelomeric region;CC:heterochromatin island;BP:positive regulation of chromatin silencing at centromere;CC:rDNA heterochromatin;BP:regulation of …					COG0123;COG0123	B:Chromatin structure and dynamics;Q:Secondary metabolites biosynthesis, transport and catabolism	XP_018270184.1	uncharacterized protein RHOBADRAFT_44620 [Rhodotorula graminis WP1]	sp|Q70I53|HDAH_ALCSD	Histone deacetylase-like amidohydrolase OS=Alcaligenes sp. (strain DSM 11172) OX=242601 GN=hdaH PE=1 SV=3	PF00850.21	Hist_deacetyl	Histone deacetylase domain
EVM0003185	73.9727	7.38708	0.943576	7.82882	4.92477e-15	2.09115e-13										XP_018273461.1	uncharacterized protein RHOBADRAFT_51268 [Rhodotorula graminis WP1]
EVM0006498	5330.21	2.47896	0.316814	7.82466	5.0903e-15	2.14888e-13	GO:0016491	molecular_function	MF:oxidoreductase activity					COG1028	S:Function unknown	XP_018272488.1	uncharacterized protein RHOBADRAFT_25506 [Rhodotorula graminis WP1]	sp|A0A443HJZ3|VDTF1_BYSSP	Short-chain dehydrogenase/reductase VdtF OS=Byssochlamys spectabilis OX=264951 GN=VdtF PE=1 SV=1	PF13561.8;PF00106.27	adh_short_C2;adh_short	Enoyl-(Acyl carrier protein) reductase;short chain dehydrogenase
EVM0000521	2286.86	-2.50091	0.319768	-7.82103	5.23938e-15	2.19903e-13										XP_018271219.1	uncharacterized protein RHOBADRAFT_66348 [Rhodotorula graminis WP1]
EVM0003240	1300.19	2.08965	0.267716	7.80548	5.9275e-15	2.44543e-13	GO:0016021	cellular_component	CC:integral component of membrane							TNY22532.1	Proteophosphoglycan ppg4 [Rhodotorula diobovata]
EVM0005633	508.637	2.61	0.334337	7.80648	5.88066e-15	2.44543e-13	GO:0022857;GO:0016021	molecular_function;cellular_component	MF:transmembrane transporter activity;CC:integral component of membrane							XP_018272028.1	uncharacterized protein RHOBADRAFT_43410 [Rhodotorula graminis WP1]	sp|B8N0F1|ASAE_ASPFN	MFS transporter asaE OS=Aspergillus flavus (strain ATCC 200026 / FGSC A1120 / NRRL 3357 / JCM 12722 / SRRC 167) OX=332952 GN=asaE PE=2 SV=1	PF07690.18	MFS_1	Major Facilitator Superfamily
EVM0005830	842.339	4.43835	0.56857	7.80615	5.89594e-15	2.44543e-13										KWU46608.1	hypothetical protein RHOSPDRAFT_31422 [Rhodotorula sp. JG-1b]			PF10685.11	KGG	Stress-induced bacterial acidophilic repeat motif
EVM0005061	71.1762	5.84874	0.749836	7.80003	6.18949e-15	2.53909e-13										XP_018273373.1	uncharacterized protein RHOBADRAFT_41318 [Rhodotorula graminis WP1]			PF01753.20	zf-MYND	MYND finger
EVM0006794	92.1861	2.51254	0.322837	7.7827	7.09919e-15	2.89591e-13										TNY18830.1	hypothetical protein DMC30DRAFT_418488 [Rhodotorula diobovata]
EVM0005623	140.648	3.0984	0.399493	7.75582	8.77725e-15	3.56042e-13	GO:0022857;GO:0016021	molecular_function;cellular_component	MF:transmembrane transporter activity;CC:integral component of membrane							XP_018274518.1	uncharacterized protein RHOBADRAFT_50932 [Rhodotorula graminis WP1]
EVM0007337	389.561	2.23431	0.28843	7.74644	9.45012e-15	3.81207e-13	GO:0007131;GO:0061630;GO:0016887;GO:0005524;GO:0000795	biological_process;molecular_function;molecular_function;molecular_function;cellular_component	BP:reciprocal meiotic recombination;MF:ubiquitin protein ligase activity;MF:ATPase activity;MF:ATP binding;CC:synaptonemal complex	K10639	CCNB1IP1, HEI10					XP_018274245.1	uncharacterized protein RHOBADRAFT_40739 [Rhodotorula graminis WP1]	sp|D3Z3K2|CIP1_MOUSE	E3 ubiquitin-protein ligase CCNB1IP1 OS=Mus musculus OX=10090 GN=Ccnb1ip1 PE=1 SV=1
EVM0002148	1036.66	-1.61651	0.208967	-7.73574	1.02805e-14	4.12413e-13	GO:0016021;GO:0046872;GO:0070573	cellular_component;molecular_function;molecular_function	CC:integral component of membrane;MF:metal ion binding;MF:metallodipeptidase activity	K01273	DPEP					XP_018274384.1	uncharacterized protein RHOBADRAFT_50812, partial [Rhodotorula graminis WP1]	sp|C5PCZ0|DPEP1_COCP7	Putative dipeptidase CPC735_015490 OS=Coccidioides posadasii (strain C735) OX=222929 GN=CPC735_015490 PE=3 SV=1	PF01244.23	Peptidase_M19	Membrane dipeptidase (Peptidase family M19
EVM0003924	686.325	1.73342	0.224135	7.73382	1.04369e-14	4.16388e-13										EGU13059.1	LigA [Rhodotorula toruloides ATCC 204091]
EVM0003350	1007.86	2.21497	0.286801	7.72302	1.13606e-14	4.5076e-13	GO:0016021	cellular_component	CC:integral component of membrane							PRQ75003.1	hypothetical protein AAT19DRAFT_14025 [Rhodotorula toruloides]
EVM0005844	749.947	-2.19126	0.284151	-7.71162	1.24227e-14	4.90225e-13								ENOG410XT40	S:Function unknown	XP_018267661.1	uncharacterized protein RHOBADRAFT_47566 [Rhodotorula graminis WP1]			PF03676.16	UPF0183	Uncharacterised protein family (UPF0183
EVM0001610	654.188	-2.4077	0.31225	-7.71081	1.25017e-14	4.90674e-13
EVM0003819	984.252	1.94402	0.253072	7.6817	1.56988e-14	6.12843e-13	GO:0018343;GO:0008270;GO:0004660;GO:0005965	biological_process;molecular_function;molecular_function;cellular_component	BP:protein farnesylation;MF:zinc ion binding;MF:protein farnesyltransferase activity;CC:protein farnesyltransferase complex	K05954	FNTB	map00900	Terpenoid backbone biosynthesis			TNY17455.1	Farnesyltransferase subunit beta [Rhodotorula diobovata]	sp|P49355|FNTB_BOVIN	Protein farnesyltransferase subunit beta OS=Bos taurus OX=9913 GN=FNTB PE=2 SV=1	PF00432.23	Prenyltrans	Prenyltransferase and squalene oxidase repeat
EVM0003490	954.531	2.1007	0.274324	7.65775	1.89225e-14	7.34738e-13										TNY23239.1	hypothetical protein DMC30DRAFT_43783 [Rhodotorula diobovata]
EVM0005509	45.5712	3.32943	0.434977	7.65427	1.94406e-14	7.50842e-13										XP_018269808.1	uncharacterized protein RHOBADRAFT_54941 [Rhodotorula graminis WP1]
EVM0000158	8468.66	2.95469	0.386147	7.65172	1.98316e-14	7.61889e-13	GO:0003824;GO:0016787;GO:0005975;GO:0030246;GO:0016798	molecular_function;molecular_function;biological_process;molecular_function;molecular_function	MF:catalytic activity;MF:hydrolase activity;BP:carbohydrate metabolic process;MF:carbohydrate binding;MF:hydrolase activity, acting on glycosyl bonds					COG1554	G:Carbohydrate transport and metabolism	XP_018273314.1	carbohydrate-binding module family 32 protein [Rhodotorula graminis WP1]	sp|D4B5H9|ATC1_ARTBC	Cell wall acid trehalase ARB_03719 OS=Arthroderma benhamiae (strain ATCC MYA-4681 / CBS 112371) OX=663331 GN=ARB_03719 PE=1 SV=1	PF03632.17;PF03636.17;PF00754.27;PF03633.17	Glyco_hydro_65m;Glyco_hydro_65N;F5_F8_type_C;Glyco_hydro_65C	Glycosyl hydrolase family 65 central catalytic domain;Glycosyl hydrolase family 65, N-terminal domain;F5/8 type C domain;Glycosyl hydrolase family 65, C-terminal domain
EVM0007492	60.9772	6.95189	0.909188	7.64626	2.06905e-14	7.90704e-13	GO:0022857;GO:0016021	molecular_function;cellular_component	MF:transmembrane transporter activity;CC:integral component of membrane					ENOG410XNQK	G:Carbohydrate transport and metabolism	XP_018267601.1	uncharacterized protein RHOBADRAFT_40363 [Rhodotorula graminis WP1]	sp|A2QQV6|QUTD_ASPNC	Probable quinate permease OS=Aspergillus niger (strain CBS 513.88 / FGSC A1513) OX=425011 GN=qutD PE=3 SV=1	PF00083.26;PF07690.18	Sugar_tr;MFS_1	Sugar (and other) transporter;Major Facilitator Superfamily
EVM0001369	405.596	2.07317	0.271185	7.64485	2.09184e-14	7.95226e-13	GO:0035091;GO:0031410;GO:0016021;GO:0003779;GO:0015031;GO:0046873	molecular_function;cellular_component;cellular_component;molecular_function;biological_process;molecular_function	MF:phosphatidylinositol binding;CC:cytoplasmic vesicle;CC:integral component of membrane;MF:actin binding;BP:protein transport;MF:metal ion transmembrane transporter activity	K17923	SNX9_18_33					XP_018271411.1	uncharacterized protein RHOBADRAFT_53347 [Rhodotorula graminis WP1]			PF00787.26	PX	PX domain
EVM0000692	793.067	2.05677	0.269718	7.62563	2.42854e-14	9.18418e-13	GO:1990871;GO:0070072;GO:0042406;GO:0051082	cellular_component;biological_process;cellular_component;molecular_function	CC:Vma12-Vma22 assembly complex;BP:vacuolar proton-transporting V-type ATPase complex assembly;CC:extrinsic component of endoplasmic reticulum membrane;MF:unfolded protein binding	K23543	CCDC115					XP_016269723.1	hypothetical protein RHTO_05856 [Rhodotorula toruloides NP11]	sp|Q4P782|BST1_USTMA	GPI inositol-deacylase OS=Ustilago maydis (strain 521 / FGSC 9021) OX=237631 GN=BST1 PE=3 SV=1
EVM0003933	207.447	3.36313	0.441661	7.61474	2.6423e-14	9.94081e-13										XP_018270431.1	uncharacterized protein RHOBADRAFT_44873 [Rhodotorula graminis WP1]			PF05899.14;PF06249.14;PF07883.13	Cupin_3;EutQ;Cupin_2	EutQ-like cupin domain;Ethanolamine utilisation protein EutQ;Cupin domain
EVM0004551	1356.71	1.80575	0.237503	7.60305	2.89231e-14	1.08253e-12	GO:0016491	molecular_function	MF:oxidoreductase activity					COG4221;COG1028	S:Function unknown;S:Function unknown	XP_018267962.1	uncharacterized protein RHOBADRAFT_56292 [Rhodotorula graminis WP1]	sp|A0A144Y7G4|CITE_MONPU	Short chain dehydrogenase mpl6 OS=Monascus purpureus OX=5098 GN=mpl6 PE=1 SV=1	PF00106.27;PF13561.8;PF08659.12;PF01370.23	adh_short;adh_short_C2;KR;Epimerase	short chain dehydrogenase;Enoyl-(Acyl carrier protein) reductase;KR domain;NAD dependent epimerase/dehydratase family
EVM0006914	272.209	2.75708	0.364374	7.5666	3.83106e-14	1.42653e-12	GO:0016021	cellular_component	CC:integral component of membrane							XP_018269759.1	uncharacterized protein RHOBADRAFT_54901 [Rhodotorula graminis WP1]
EVM0007648	753.618	1.68337	0.2229	7.55214	4.28174e-14	1.58621e-12	GO:0016021;GO:0005789;GO:0000030;GO:0006506	cellular_component;cellular_component;molecular_function;biological_process	CC:integral component of membrane;CC:endoplasmic reticulum membrane;MF:mannosyltransferase activity;BP:GPI anchor biosynthetic process					ENOG4111F09	S:Function unknown	XP_018271694.1	uncharacterized protein RHOBADRAFT_52690 [Rhodotorula graminis WP1]	sp|Q5BB40|PBN1_EMENI	Protein pbn1 OS=Emericella nidulans (strain FGSC A4 / ATCC 38163 / CBS 112.46 / NRRL 194 / M139) OX=227321 GN=pbn1 PE=3 SV=2	PF08320.14	PIG-X	PIG-X / PBN1
EVM0001172	57.3006	9.30218	1.23353	7.54113	4.65915e-14	1.71109e-12										XP_018272108.1	uncharacterized protein RHOBADRAFT_43498 [Rhodotorula graminis WP1]
EVM0002615	4279.56	1.63356	0.216626	7.54094	4.66598e-14	1.71109e-12	GO:0000723;GO:0000077;GO:0006281;GO:0006325;GO:0005634;GO:0000781;GO:0005524;GO:0016572;GO:0106311;GO:0106310	biological_process;biological_process;biological_process;biological_process;cellular_component;cellular_component;molecular_function;biological_process;deleted;deleted	BP:telomere maintenance;BP:DNA damage checkpoint;BP:DNA repair;BP:chromatin organization;CC:nucleus;CC:chromosome, telomeric region;MF:ATP binding;BP:histone phosphorylation;UN:old GO;UN:old GO	K04728	ATM, TEL1	map03440	Homologous recombination			TNY21511.1	hypothetical protein DMC30DRAFT_199487 [Rhodotorula diobovata]	sp|P0CP61|ATM_CRYNB	Serine/threonine-protein kinase TEL1 OS=Cryptococcus neoformans var. neoformans serotype D (strain B-3501A) OX=283643 GN=TEL1 PE=3 SV=1	PF00454.29;PF11640.10;PF02260.22	PI3_PI4_kinase;TAN;FATC	Phosphatidylinositol 3- and 4-kinase;Telomere-length maintenance and DNA damage repair;FATC domain
EVM0000062	855.063	2.3826	0.316286	7.53307	4.95593e-14	1.80102e-12	GO:0016407	molecular_function	MF:acetyltransferase activity							TNY22216.1	trimeric LpxA-like protein [Rhodotorula diobovata]	sp|Q09707|YA39_SCHPO	Putative acetyltransferase C18B11.09c OS=Schizosaccharomyces pombe (strain 972 / ATCC 24843) OX=284812 GN=SPAC18B11.09c PE=3 SV=2	PF00132.26;PF12464.10;PF14602.8	Hexapep;Mac;Hexapep_2	Bacterial transferase hexapeptide (six repeats;Maltose acetyltransferase;Hexapeptide repeat of succinyl-transferase
EVM0003049	764.325	-1.79826	0.238724	-7.5328	4.96637e-14	1.80102e-12										TNY22203.1	Proteophosphoglycan 5 [Rhodotorula diobovata]
EVM0006449	1070.11	-2.03396	0.270032	-7.5323	4.98561e-14	1.80102e-12	GO:0016192;GO:0006886;GO:0016020;GO:0005484;GO:0016021;GO:0016491	biological_process;biological_process;cellular_component;molecular_function;cellular_component;molecular_function	BP:vesicle-mediated transport;BP:intracellular protein transport;CC:membrane;MF:SNAP receptor activity;CC:integral component of membrane;MF:oxidoreductase activity	K08486	STX1B_2_3	map04130	SNARE interactions in vesicular transport	COG5074	U:Intracellular trafficking, secretion, and vesicular transport	XP_018272516.1	uncharacterized protein RHOBADRAFT_8755, partial [Rhodotorula graminis WP1]	sp|Q9USH7|PSY1_SCHPO	Syntaxin-like protein psy1 OS=Schizosaccharomyces pombe (strain 972 / ATCC 24843) OX=284812 GN=psy1 PE=3 SV=1	PF00804.27;PF05739.21	Syntaxin;SNARE	Syntaxin;SNARE domain
EVM0004892	65.385	3.01095	0.400053	7.52639	5.21644e-14	1.87508e-12										XP_018268259.1	uncharacterized protein RHOBADRAFT_56029 [Rhodotorula graminis WP1]			PF12937.9	F-box-like	F-box-like
EVM0002939	2574.62	2.76924	0.36804	7.52431	5.30011e-14	1.89577e-12	GO:0003824;GO:0016021;GO:0016853	molecular_function;cellular_component;molecular_function	MF:catalytic activity;CC:integral component of membrane;MF:isomerase activity	K13239	ECI2, PECI	map04146;map00071	Peroxisome;Fatty acid degradation			XP_018270843.1	uncharacterized protein RHOBADRAFT_53731 [Rhodotorula graminis WP1]	sp|Q05871|ECI1_YEAST	3,2-trans-enoyl-CoA isomerase OS=Saccharomyces cerevisiae (strain ATCC 204508 / S288c) OX=559292 GN=ECI1 PE=1 SV=1	PF00378.22;PF16113.7	ECH_1;ECH_2	Enoyl-CoA hydratase/isomerase;Enoyl-CoA hydratase/isomerase
EVM0007482	1287.18	1.70547	0.226765	7.52083	5.44283e-14	1.93727e-12	GO:0004693;GO:0004674;GO:0051301;GO:0005524;GO:0004672	molecular_function;molecular_function;biological_process;molecular_function;molecular_function	MF:cyclin-dependent protein serine/threonine kinase activity;MF:protein serine/threonine kinase activity;BP:cell division;MF:ATP binding;MF:protein kinase activity	K04563	CDC28, CDC2	map04111;map04113;map04011	Cell cycle - yeast;Meiosis - yeast;MAPK signaling pathway - yeast	ENOG410XPP3	T:Signal transduction mechanisms	XP_018271363.1	uncharacterized protein RHOBADRAFT_53306 [Rhodotorula graminis WP1]	sp|P54119|CDK1_AJECA	Cyclin-dependent kinase 1 OS=Ajellomyces capsulatus OX=5037 GN=CDC2 PE=3 SV=1	PF00069.27;PF07714.19;PF01636.25;PF12330.10	Pkinase;PK_Tyr_Ser-Thr;APH;Haspin_kinase	Protein kinase domain;Protein tyrosine and serine/threonine kinase;Phosphotransferase enzyme family;Haspin like kinase domain
EVM0004435	423.666	3.32949	0.44403	7.49835	6.46266e-14	2.28904e-12	GO:0015031;GO:0016021;GO:0055085	biological_process;cellular_component;biological_process	BP:protein transport;CC:integral component of membrane;BP:transmembrane transport					ENOG410XNZC	S:Function unknown	TNY20973.1	OPT oligopeptide transporter protein-domain-containing protein [Rhodotorula diobovata]	sp|O14031|PGT1_SCHPO	Glutathione transporter 1 OS=Schizosaccharomyces pombe (strain 972 / ATCC 24843) OX=284812 GN=pgt1 PE=1 SV=1	PF03169.17	OPT	OPT oligopeptide transporter protein
EVM0002566	316.401	1.86534	0.249253	7.48374	7.22391e-14	2.54625e-12	GO:0016021	cellular_component	CC:integral component of membrane							TNY18296.1	hypothetical protein DMC30DRAFT_63014 [Rhodotorula diobovata]
EVM0000447	787.394	-2.04111	0.273093	-7.47404	7.77709e-14	2.72799e-12	GO:0016021	cellular_component	CC:integral component of membrane							XP_018268767.1	uncharacterized protein RHOBADRAFT_55417 [Rhodotorula graminis WP1]
EVM0007618	263.101	2.21536	0.296779	7.46466	8.3512e-14	2.91529e-12	GO:0005975;GO:0016021;GO:0030245;GO:0102483;GO:0008422;GO:0004553	biological_process;cellular_component;biological_process;molecular_function;molecular_function;molecular_function	BP:carbohydrate metabolic process;CC:integral component of membrane;BP:cellulose catabolic process;MF:scopolin beta-glucosidase activity;MF:beta-glucosidase activity;MF:hydrolase activity, hydrolyzing O-glycosyl compounds	K05349	bglX	map00460;map00500	Cyanoamino acid metabolism;Starch and sucrose metabolism	COG1472	G:Carbohydrate transport and metabolism	TNY21368.1	hypothetical protein DMC30DRAFT_451293 [Rhodotorula diobovata]	sp|Q4WGT3|BGLL_ASPFU	Probable beta-glucosidase L OS=Neosartorya fumigata (strain ATCC MYA-4609 / Af293 / CBS 101355 / FGSC A1100) OX=330879 GN=bglL PE=3 SV=1	PF01915.24;PF00933.23;PF14310.8	Glyco_hydro_3_C;Glyco_hydro_3;Fn3-like	Glycosyl hydrolase family 3 C-terminal domain;Glycosyl hydrolase family 3 N terminal domain;Fibronectin type III-like domain
EVM0007067	52.9106	9.19729	1.23324	7.45783	8.79603e-14	3.04735e-12	GO:0003743	molecular_function	MF:translation initiation factor activity							XP_018274610.1	uncharacterized protein RHOBADRAFT_41106 [Rhodotorula graminis WP1]
EVM0007100	289.673	1.73733	0.232962	7.45757	8.81343e-14	3.04735e-12	GO:0016787;GO:0042626;GO:0016021;GO:0005524	molecular_function;molecular_function;cellular_component;molecular_function	MF:hydrolase activity;MF:ATPase activity, coupled to transmembrane movement of substances;CC:integral component of membrane;MF:ATP binding					COG1131	V:Defense mechanisms	XP_018270589.1	uncharacterized protein RHOBADRAFT_37583 [Rhodotorula graminis WP1]	sp|H9BZ66|ABCG1_PETHY	ABC transporter G family member 1 OS=Petunia hybrida OX=4102 GN=ABCG1 PE=2 SV=1	PF01061.26;PF00005.29;PF19055.2;PF13304.8;PF13555.8;PF13191.8;PF03193.18	ABC2_membrane;ABC_tran;ABC2_membrane_7;AAA_21;AAA_29;AAA_16;RsgA_GTPase	ABC-2 type transporter;ABC transporter;ABC-2 type transporter;AAA domain, putative AbiEii toxin, Type IV TA system;P-loop containing region of AAA domain;AAA ATPase domain;RsgA GTPase
EVM0001756	10143	2.78564	0.374557	7.43715	1.02881e-13	3.54036e-12	GO:0046872;GO:0042744;GO:0006979;GO:0020037;GO:0004096	molecular_function;biological_process;biological_process;molecular_function;molecular_function	MF:metal ion binding;BP:hydrogen peroxide catabolic process;BP:response to oxidative stress;MF:heme binding;MF:catalase activity	K03781	katE, CAT, catB, srpA	map04213;map00630;map04011;map00380;map04146	Longevity regulating pathway - multiple species;Glyoxylate and dicarboxylate metabolism;MAPK signaling pathway - yeast;Tryptophan metabolism;Peroxisome	COG0753	P:Inorganic ion transport and metabolism	XP_018268626.1	uncharacterized protein RHOBADRAFT_55678 [Rhodotorula graminis WP1]	sp|Q9C168|CAT1_NEUCR	Catalase-1 OS=Neurospora crassa (strain ATCC 24698 / 74-OR23-1A / CBS 708.71 / DSM 1257 / FGSC 987) OX=367110 GN=cat-1 PE=1 SV=2	PF00199.21;PF18011.3;PF06628.14	Catalase;Catalase_C;Catalase-rel	Catalase;C-terminal domain found in long catalases;Catalase-related immune-responsive
EVM0000682	482.932	-2.00225	0.26956	-7.42784	1.10388e-13	3.78078e-12	GO:0022857;GO:0016021	molecular_function;cellular_component	MF:transmembrane transporter activity;CC:integral component of membrane							XP_018272805.1	uncharacterized protein RHOBADRAFT_24572 [Rhodotorula graminis WP1]	sp|C8VJW1|HXNP_EMENI	Major facilitator-type transporter hxnP OS=Emericella nidulans (strain FGSC A4 / ATCC 38163 / CBS 112.46 / NRRL 194 / M139) OX=227321 GN=hxnP PE=2 SV=1	PF07690.18	MFS_1	Major Facilitator Superfamily
EVM0002232	16188.4	-1.93031	0.260584	-7.40763	1.28576e-13	4.38305e-12	GO:0022857;GO:0016021	molecular_function;cellular_component	MF:transmembrane transporter activity;CC:integral component of membrane	K08139	HXT	map04113	Meiosis - yeast			XP_018267544.1	uncharacterized protein RHOBADRAFT_32460 [Rhodotorula graminis WP1]	sp|K0E3U9|ECDD_ASPRU	Major facilitator-type transporter ecdD OS=Aspergillus rugulosus OX=41736 GN=ecdD PE=3 SV=1	PF00083.26;PF07690.18	Sugar_tr;MFS_1	Sugar (and other) transporter;Major Facilitator Superfamily
EVM0007338	1093.03	2.05263	0.277324	7.40155	1.346e-13	4.56697e-12										XP_018270443.1	uncharacterized protein RHOBADRAFT_54228 [Rhodotorula graminis WP1]
EVM0001725	201.361	4.22923	0.571611	7.39879	1.37427e-13	4.64119e-12										XP_018270772.1	uncharacterized protein RHOBADRAFT_65068 [Rhodotorula graminis WP1]			PF10685.11	KGG	Stress-induced bacterial acidophilic repeat motif
EVM0006691	16411	-1.46594	0.198533	-7.38386	1.53763e-13	5.14505e-12	GO:0006166;GO:0004001;GO:0044209;GO:0006144	biological_process;molecular_function;biological_process;biological_process	BP:purine ribonucleoside salvage;MF:adenosine kinase activity;BP:AMP salvage;BP:purine nucleobase metabolic process	K00856	E2.7.1.20, ADK	map00230	Purine metabolism	COG0524	G:Carbohydrate transport and metabolism	XP_018273365.1	uncharacterized protein RHOBADRAFT_41310 [Rhodotorula graminis WP1]	sp|O93919|ADK_SCHCO	Adenosine kinase OS=Schizophyllum commune OX=5334 GN=ADK PE=2 SV=1	PF00294.26;PF08543.14	PfkB;Phos_pyr_kin	pfkB family carbohydrate kinase;Phosphomethylpyrimidine kinase
EVM0007561	842.53	1.62586	0.220173	7.38447	1.53065e-13	5.14505e-12	GO:0022857;GO:0016021	molecular_function;cellular_component	MF:transmembrane transporter activity;CC:integral component of membrane							XP_018269058.1	uncharacterized protein RHOBADRAFT_55252 [Rhodotorula graminis WP1]	sp|Q92341|STR3_SCHPO	Low affinity heme transporter str3 OS=Schizosaccharomyces pombe (strain 972 / ATCC 24843) OX=284812 GN=str3 PE=1 SV=1	PF07690.18	MFS_1	Major Facilitator Superfamily
EVM0001700	777.337	1.71379	0.232487	7.37156	1.68648e-13	5.6172e-12	GO:0016829	molecular_function	MF:lyase activity					COG4336	S:Function unknown	XP_018268693.1	uncharacterized protein RHOBADRAFT_39254 [Rhodotorula graminis WP1]	sp|Q09674|YA01_SCHPO	Putative hydro-lyase C5H10.01 OS=Schizosaccharomyces pombe (strain 972 / ATCC 24843) OX=284812 GN=SPAC5H10.01 PE=3 SV=1	PF07286.14	DUF1445	Protein of unknown function (DUF1445
EVM0004725	1774.54	1.79169	0.243079	7.37079	1.69622e-13	5.62386e-12								ENOG41124HS	S:Function unknown	TNY24006.1	hypothetical protein DMC30DRAFT_388363 [Rhodotorula diobovata]			PF00650.22	CRAL_TRIO	CRAL/TRIO domain
EVM0005005	483.958	-2.69503	0.365746	-7.36857	1.72473e-13	5.6924e-12	GO:0016021;GO:0005634;GO:0070615;GO:0005524	cellular_component;cellular_component;molecular_function;molecular_function	CC:integral component of membrane;CC:nucleus;MF:nucleosome-dependent ATPase activity;MF:ATP binding							XP_018273036.1	uncharacterized protein RHOBADRAFT_42200 [Rhodotorula graminis WP1]
EVM0002215	87.1664	9.90782	1.34479	7.36754	1.73801e-13	5.71026e-12	GO:0005739;GO:0015074;GO:0004190;GO:0008270;GO:0003676;GO:0003723	cellular_component;biological_process;molecular_function;molecular_function;molecular_function;molecular_function	CC:mitochondrion;BP:DNA integration;MF:aspartic-type endopeptidase activity;MF:zinc ion binding;MF:nucleic acid binding;MF:RNA binding					ENOG4112BG6	S:Function unknown	CCE34899.1	uncharacterized protein CPUR_08838 [Claviceps purpurea 20.1]	sp|Q52QI2|RTL1_BOVIN	Retrotransposon-like protein 1 OS=Bos taurus OX=9913 GN=RTL1 PE=2 SV=2	PF03732.19;PF19259.1	Retrotrans_gag;Ty3_capsid	Retrotransposon gag protein;Ty3 transposon capsid-like protein
EVM0002443	170.556	3.89933	0.529313	7.36677	1.74807e-13	5.71744e-12
EVM0001272	564.744	-1.60191	0.217573	-7.36264	1.80303e-13	5.87076e-12	GO:0006511;GO:0016579;GO:0004843;GO:0030151;GO:0030170	biological_process;biological_process;molecular_function;molecular_function;molecular_function	BP:ubiquitin-dependent protein catabolic process;BP:protein deubiquitination;MF:thiol-dependent ubiquitin-specific protease activity;MF:molybdenum ion binding;MF:pyridoxal phosphate binding	K11842;K11854;K11855	USP12_46;USP35_38;USP36_42			ENOG410XQ81	O:Posttranslational modification, protein turnover, chaperones	KAG0653516.1	hypothetical protein C6P46_002508 [Rhodotorula mucilaginosa]			PF00443.31;PF13423.8	UCH;UCH_1	Ubiquitin carboxyl-terminal hydrolase;Ubiquitin carboxyl-terminal hydrolase
EVM0007349	166.939	3.37567	0.45911	7.35264	1.94325e-13	6.29907e-12	GO:0016021;GO:0008519	cellular_component;molecular_function	CC:integral component of membrane;MF:ammonium transmembrane transporter activity	K03320	amt, AMT, MEP					TNY19643.1	ammonium transporter MEPa [Rhodotorula diobovata]	sp|Q9C0V1|AMT1_SCHPO	Ammonium transporter 1 OS=Schizosaccharomyces pombe (strain 972 / ATCC 24843) OX=284812 GN=amt1 PE=3 SV=1	PF00909.23	Ammonium_transp	Ammonium Transporter Family
EVM0007059	1258.04	-1.54228	0.210424	-7.32937	2.31236e-13	7.46223e-12	GO:0010181	molecular_function	MF:FMN binding	K00275;K05543	pdxH, PNPO;DUS2	map00750;map01240	Vitamin B6 metabolism;Biosynthesis of cofactors	COG0042	J:Translation, ribosomal structure and biogenesis	XP_018272405.1	uncharacterized protein RHOBADRAFT_21650 [Rhodotorula graminis WP1]	sp|O94322|YGK3_SCHPO	Uncharacterized protein C725.03 OS=Schizosaccharomyces pombe (strain 972 / ATCC 24843) OX=284812 GN=SPBC725.03 PE=4 SV=1	PF12766.9;PF01243.22	Pyridox_oxase_2;Putative_PNPOx	Pyridoxamine 5'-phosphate oxidase;Pyridoxamine 5'-phosphate oxidase
EVM0000768	582.026	2.35423	0.322597	7.29776	2.92608e-13	9.40102e-12										XP_018271239.1	uncharacterized protein RHOBADRAFT_53202 [Rhodotorula graminis WP1]
EVM0000620	1648.56	2.64125	0.362413	7.28796	3.14687e-13	1.00658e-11	GO:0046872;GO:0016491	molecular_function;molecular_function	MF:metal ion binding;MF:oxidoreductase activity							TNY21411.1	hypothetical protein DMC30DRAFT_416084 [Rhodotorula diobovata]	sp|D7PHZ1|VRTI_PENAE	Oxidoreductase vrtI OS=Penicillium aethiopicum OX=36650 GN=vrtI PE=1 SV=1	PF14226.8;PF03171.22	DIOX_N;2OG-FeII_Oxy	non-haem dioxygenase in morphine synthesis N-terminal;2OG-Fe(II) oxygenase superfamily
EVM0005336	9750.97	-1.44762	0.198869	-7.27926	3.3565e-13	1.06893e-11	GO:0046872;GO:0004736;GO:0009374;GO:0006090;GO:0005524;GO:0006094	molecular_function;molecular_function;molecular_function;biological_process;molecular_function;biological_process	MF:metal ion binding;MF:pyruvate carboxylase activity;MF:biotin binding;BP:pyruvate metabolic process;MF:ATP binding;BP:gluconeogenesis	K01958	PC, pyc	map00020;map00620	Citrate cycle (TCA cycle;Pyruvate metabolism			XP_018274536.1	uncharacterized protein RHOBADRAFT_33184 [Rhodotorula graminis WP1]	sp|O93918|PYC_ASPTE	Pyruvate carboxylase OS=Aspergillus terreus OX=33178 GN=pyc PE=2 SV=1	PF02786.19;PF02436.20;PF02785.21;PF00682.21;PF00289.24;PF00364.24;PF13533.8;PF02222.24;PF07478.15;PF02655.16;PF16576.7;PF13375.8;PF14397.8;PF08443.13;PF01071.21;PF05896.13	CPSase_L_D2;PYC_OADA;Biotin_carb_C;HMGL-like;Biotin_carb_N;Biotin_lipoyl;Biotin_lipoyl_2;ATP-grasp;Dala_Dala_lig_C;ATP-grasp_3;HlyD_D23;RnfC_N;ATPgrasp_ST;RimK;GARS_A;NQRA	Carbamoyl-phosphate synthase L chain, ATP binding domain;Conserved carboxylase domain;Biotin carboxylase C-terminal domain;HMGL-like;Biotin carboxylase, N-terminal domain;Biotin-requiring enzyme;Biotin-lipoyl like;ATP-grasp domain;D-ala D-ala ligase C-ter
EVM0002915	651.704	-2.14989	0.295386	-7.27825	3.38181e-13	1.07229e-11										XP_018268224.1	uncharacterized protein RHOBADRAFT_56005, partial [Rhodotorula graminis WP1]
EVM0007673	6757.76	2.06707	0.284527	7.26495	3.73186e-13	1.17813e-11	GO:0006811;GO:0005507;GO:0016021;GO:0016491	biological_process;molecular_function;cellular_component;molecular_function	BP:ion transport;MF:copper ion binding;CC:integral component of membrane;MF:oxidoreductase activity	K19791	FET3_5					BAG28180.1	laccase [Rhodotorula glutinis]	sp|Q4PIF8|FER1_USTMA	Iron multicopper oxidase fer1 OS=Ustilago maydis (strain 521 / FGSC 9021) OX=237631 GN=fer1 PE=2 SV=1	PF00394.24;PF07732.17;PF07731.16	Cu-oxidase;Cu-oxidase_3;Cu-oxidase_2	Multicopper oxidase;Multicopper oxidase;Multicopper oxidase
EVM0007712	45.4408	4.11191	0.566215	7.26209	3.81156e-13	1.19808e-11	GO:0006334;GO:0000786;GO:0003677	biological_process;cellular_component;molecular_function	BP:nucleosome assembly;CC:nucleosome;MF:DNA binding							XP_018269113.1	uncharacterized protein RHOBADRAFT_46158 [Rhodotorula graminis WP1]			PF00538.21	Linker_histone	linker histone H1 and H5 family
EVM0004636	7971.77	1.60164	0.220759	7.25517	4.01145e-13	1.25548e-11	GO:0016021;GO:0046872;GO:0020037	cellular_component;molecular_function;molecular_function	CC:integral component of membrane;MF:metal ion binding;MF:heme binding	K23490	CYB5					KAG0653983.1	hypothetical protein C6P46_002028 [Rhodotorula mucilaginosa]	sp|Q9Y706|CYB5_MORAP	Cytochrome b5 OS=Mortierella alpina OX=64518 PE=1 SV=1	PF00173.30;PF10342.11	Cyt-b5;GPI-anchored	Cytochrome b5-like Heme/Steroid binding domain;Ser-Thr-rich glycosyl-phosphatidyl-inositol-anchored membrane family
EVM0000687	996.212	2.16838	0.299395	7.24254	4.40369e-13	1.37233e-11	GO:0016787	molecular_function	MF:hydrolase activity	K01061	E3.1.1.45					XP_018269597.1	uncharacterized protein RHOBADRAFT_54758 [Rhodotorula graminis WP1]	sp|A0A2V5GSC6|PYVD_ASPV1	Hydrolase pyvD OS=Aspergillus violaceofuscus (strain CBS 115571) OX=1450538 GN=pyvD PE=3 SV=1	PF01738.20	DLH	Dienelactone hydrolase family
EVM0007435	3983.71	2.61597	0.361604	7.23434	4.67803e-13	1.45159e-11	GO:0016491	molecular_function	MF:oxidoreductase activity							XP_018274341.1	uncharacterized protein RHOBADRAFT_40839 [Rhodotorula graminis WP1]	sp|Q9SLN8|DBR_TOBAC	2-alkenal reductase (NADP(+)-dependent) OS=Nicotiana tabacum OX=4097 GN=DBR PE=1 SV=1	PF00107.28;PF16884.7	ADH_zinc_N;ADH_N_2	Zinc-binding dehydrogenase;N-terminal domain of oxidoreductase
EVM0004015	3207.11	2.40759	0.33294	7.2313	4.78392e-13	1.47813e-11	GO:0022857;GO:0016021	molecular_function;cellular_component	MF:transmembrane transporter activity;CC:integral component of membrane					ENOG41107PH;COG0477	G:Carbohydrate transport and metabolism;G:Carbohydrate transport and metabolism	TNY22459.1	hypothetical protein DMC30DRAFT_392292 [Rhodotorula diobovata]	sp|Q9US37|YFZ4_SCHPO	Uncharacterized transporter C1039.04 OS=Schizosaccharomyces pombe (strain 972 / ATCC 24843) OX=284812 GN=SPAC1039.04 PE=3 SV=1
EVM0002649	966.046	-1.92245	0.266171	-7.22261	5.0998e-13	1.56905e-11	GO:0004190	molecular_function	MF:aspartic-type endopeptidase activity	K01379	CTSD					XP_018267797.1	uncharacterized protein RHOBADRAFT_56369 [Rhodotorula graminis WP1]	sp|O60020|ASPR1_PHARH	Aspartic protease OS=Phaffia rhodozyma OX=264483 GN=pr1 PE=1 SV=1	PF00026.25;PF14543.8;PF13650.8	Asp;TAXi_N;Asp_protease_2	Eukaryotic aspartyl protease;Xylanase inhibitor N-terminal;Aspartyl protease
EVM0002021	17531.6	2.36118	0.328097	7.19661	6.17286e-13	1.89119e-11
EVM0001458	253.846	2.43398	0.338515	7.19016	6.47176e-13	1.97443e-11										XP_018270765.1	uncharacterized protein RHOBADRAFT_44236 [Rhodotorula graminis WP1]			PF07888.13	CALCOCO1	Calcium binding and coiled-coil domain (CALCOCO1) like
EVM0004620	336.514	2.52177	0.350876	7.18707	6.6197e-13	2.01111e-11	GO:0016021	cellular_component	CC:integral component of membrane							XP_018270155.1	uncharacterized protein RHOBADRAFT_45404 [Rhodotorula graminis WP1]
EVM0002929	835.921	1.87042	0.260481	7.18066	6.93778e-13	2.09897e-11								ENOG410Y5WM	S:Function unknown	XP_018270753.1	uncharacterized protein RHOBADRAFT_36629 [Rhodotorula graminis WP1]	sp|O49326|JAL21_ARATH	Nitrile-specifier protein 2 OS=Arabidopsis thaliana OX=3702 GN=NSP2 PE=2 SV=1	PF13418.8;PF13415.8;PF01344.27;PF13964.8;PF13854.8	Kelch_4;Kelch_3;Kelch_1;Kelch_6;Kelch_5	Galactose oxidase, central domain;Galactose oxidase, central domain;Kelch motif;Kelch motif;Kelch motif
EVM0006539	282.408	-2.88532	0.402234	-7.17324	7.32409e-13	2.20665e-11	GO:0016021	cellular_component	CC:integral component of membrane							XP_018269248.1	uncharacterized protein RHOBADRAFT_54982 [Rhodotorula graminis WP1]
EVM0002757	33.2135	-4.18114	0.583106	-7.17047	7.47432e-13	2.2426e-11	GO:0016301;GO:0000781;GO:0005524;GO:0004672;GO:0106311;GO:0106310	molecular_function;cellular_component;molecular_function;molecular_function;deleted;deleted	MF:kinase activity;CC:chromosome, telomeric region;MF:ATP binding;MF:protein kinase activity;UN:old GO;UN:old GO							XP_018267966.1	uncharacterized protein RHOBADRAFT_56296 [Rhodotorula graminis WP1]
EVM0007252	849.248	2.36988	0.332215	7.13356	9.78033e-13	2.92243e-11	GO:0046872;GO:0052689	molecular_function;molecular_function	MF:metal ion binding;MF:carboxylic ester hydrolase activity	K09252	FAEB			ENOG410XQEN	S:Function unknown	XP_018274187.1	uncharacterized protein RHOBADRAFT_50647 [Rhodotorula graminis WP1]	sp|Q4W8Z9|FAEB1_ASPFU	Probable feruloyl esterase B-1 OS=Neosartorya fumigata (strain ATCC MYA-4609 / Af293 / CBS 101355 / FGSC A1100) OX=330879 GN=faeB-1 PE=3 SV=1	PF07519.13	Tannase	Tannase and feruloyl esterase
EVM0000420	1609.72	1.45348	0.203799	7.13193	9.89689e-13	2.94514e-11				K14818	SQT1					XP_018268681.1	uncharacterized protein RHOBADRAFT_55726 [Rhodotorula graminis WP1]	sp|Q3SZK1|AAMP_BOVIN	Angio-associated migratory cell protein OS=Bos taurus OX=9913 GN=AAMP PE=2 SV=1	PF00400.34;PF12894.9;PF08662.13	WD40;ANAPC4_WD40;eIF2A	WD domain, G-beta repeat;Anaphase-promoting complex subunit 4 WD40 domain;Eukaryotic translation initiation factor eIF2A
EVM0004114	123.148	5.41568	0.760491	7.12129	1.06922e-12	3.16881e-11	GO:0016021;GO:0006629	cellular_component;biological_process	CC:integral component of membrane;BP:lipid metabolic process							XP_018267563.1	uncharacterized protein RHOBADRAFT_56556 [Rhodotorula graminis WP1]
EVM0001590	842.369	1.76965	0.249102	7.1041	1.2111e-12	3.57472e-11
EVM0005297	658.603	1.73658	0.245454	7.07498	1.49465e-12	4.3938e-11	GO:0006629;GO:0008081	biological_process;molecular_function	BP:lipid metabolic process;MF:phosphoric diester hydrolase activity	K18694	PGC1	map00564	Glycerophospholipid metabolism			XP_018273293.1	uncharacterized protein RHOBADRAFT_25154 [Rhodotorula graminis WP1]	sp|O14169|PGC1_SCHPO	Phosphatidylglycerol phospholipase C OS=Schizosaccharomyces pombe (strain 972 / ATCC 24843) OX=284812 GN=SPAC4D7.02c PE=3 SV=2	PF03009.19	GDPD	Glycerophosphoryl diester phosphodiesterase family
EVM0006734	2346.8	2.184	0.310371	7.03674	1.96793e-12	5.76176e-11
EVM0000855	9181.27	1.65074	0.234759	7.03164	2.04115e-12	5.95213e-11	GO:0016787;GO:0005975;GO:0052862;GO:0052861;GO:0030246;GO:0004553	molecular_function;biological_process;molecular_function;molecular_function;molecular_function;molecular_function	MF:hydrolase activity;BP:carbohydrate metabolic process;MF:glucan endo-1,4-beta-glucanase activity, C-3 substituted reducing group;MF:glucan endo-1,3-beta-glucanase activity, C-3 substituted reducing group;MF:carbohydrate binding;MF:hydrolase activity, hydrolyzing O-glycosyl compounds							XP_018273971.1	glycoside hydrolase family 16 protein [Rhodotorula graminis WP1]	sp|Q9USW3|YHZ7_SCHPO	Probable glycosidase C21B10.07 OS=Schizosaccharomyces pombe (strain 972 / ATCC 24843) OX=284812 GN=SPBC21B10.07 PE=3 SV=1	PF00722.23	Glyco_hydro_16	Glycosyl hydrolases family 16
EVM0007495	1114.07	1.7976	0.25606	7.02025	2.21477e-12	6.43259e-11	GO:0016799;GO:0016798;GO:0008152	molecular_function;molecular_function;biological_process	MF:hydrolase activity, hydrolyzing N-glycosyl compounds;MF:hydrolase activity, acting on glycosyl bonds;BP:metabolic process	K01240	URH1	map00240;map00760	Pyrimidine metabolism;Nicotinate and nicotinamide metabolism			XP_018270980.1	uncharacterized protein RHOBADRAFT_36908 [Rhodotorula graminis WP1]	sp|Q5PM78|RIHA_SALPA	Pyrimidine-specific ribonucleoside hydrolase RihA OS=Salmonella paratyphi A (strain ATCC 9150 / SARB42) OX=295319 GN=rihA PE=3 SV=1	PF01156.21	IU_nuc_hydro	Inosine-uridine preferring nucleoside hydrolase
EVM0001127	1915.72	-1.4617	0.208364	-7.01513	2.29742e-12	6.64605e-11	GO:0016829	molecular_function	MF:lyase activity							XP_018271728.1	polysaccharide lyase family 14 protein [Rhodotorula graminis WP1]
EVM0004656	61.1417	2.35819	0.336196	7.01435	2.31021e-12	6.65653e-11	GO:0016021	cellular_component	CC:integral component of membrane							XP_018273727.1	uncharacterized protein RHOBADRAFT_41674 [Rhodotorula graminis WP1]
EVM0006028	596.634	2.722	0.388161	7.01255	2.34021e-12	6.71631e-11	GO:0022857;GO:0016021;GO:0008643	molecular_function;cellular_component;biological_process	MF:transmembrane transporter activity;CC:integral component of membrane;BP:carbohydrate transport							TNY21256.1	sugar transporter-domain-containing protein [Rhodotorula diobovata]	sp|Q8VZ80|PLT5_ARATH	Polyol transporter 5 OS=Arabidopsis thaliana OX=3702 GN=PLT5 PE=1 SV=2	PF00083.26;PF07690.18	Sugar_tr;MFS_1	Sugar (and other) transporter;Major Facilitator Superfamily
EVM0000245	1225.19	1.5603	0.223077	6.99446	2.66276e-12	7.61193e-11	GO:0005737;GO:0005829;GO:0006281;GO:0035091;GO:0005634;GO:0016829;GO:0003887;GO:0042147;GO:0003677;GO:0015031;GO:0046872;GO:0006914;GO:0010008	cellular_component;cellular_component;biological_process;molecular_function;cellular_component;molecular_function;molecular_function;biological_process;molecular_function;biological_process;molecular_function;biological_process;cellular_component	CC:cytoplasm;CC:cytosol;BP:DNA repair;MF:phosphatidylinositol binding;CC:nucleus;MF:lyase activity;MF:DNA-directed DNA polymerase activity;BP:retrograde transport, endosome to Golgi;MF:DNA binding;BP:protein transport;MF:metal ion binding;BP:autophagy;CC:endosome membrane	K10981;K03513	POL4;POLM	map03450	Non-homologous end-joining			XP_018270241.1	uncharacterized protein RHOBADRAFT_54045 [Rhodotorula graminis WP1]	sp|Q9NP87|DPOLM_HUMAN	DNA-directed DNA/RNA polymerase mu OS=Homo sapiens OX=9606 GN=POLM PE=1 SV=1	PF14791.8;PF14792.8;PF14716.8;PF10391.11;PF14520.8	DNA_pol_B_thumb;DNA_pol_B_palm;HHH_8;DNA_pol_lambd_f;HHH_5	DNA polymerase beta thumb;DNA polymerase beta palm;Helix-hairpin-helix domain;Fingers domain of DNA polymerase lambda;Helix-hairpin-helix domain
EVM0005322	567.387	1.97673	0.283102	6.9824	2.9017e-12	8.26246e-11	GO:0016740;GO:0004364;GO:0006749;GO:0003677	molecular_function;molecular_function;biological_process;molecular_function	MF:transferase activity;MF:glutathione transferase activity;BP:glutathione metabolic process;MF:DNA binding	K23790	GSTP	map00480	Glutathione metabolism	ENOG4111VAU	O:Posttranslational modification, protein turnover, chaperones	XP_018268867.1	uncharacterized protein RHOBADRAFT_46409 [Rhodotorula graminis WP1]	sp|Q9TTY8|GSTP1_CAPHI	Glutathione S-transferase P OS=Capra hircus OX=9925 GN=GSTP1 PE=2 SV=2	PF14497.8;PF00043.27	GST_C_3;GST_C	Glutathione S-transferase, C-terminal domain;Glutathione S-transferase, C-terminal domain
EVM0000176	7418.8	2.82028	0.404982	6.96396	3.30844e-12	9.38381e-11	GO:0016853;GO:0022857;GO:0016021;GO:0008643	molecular_function;molecular_function;cellular_component;biological_process	MF:isomerase activity;MF:transmembrane transporter activity;CC:integral component of membrane;BP:carbohydrate transport							XP_018270745.1	uncharacterized protein RHOBADRAFT_53652 [Rhodotorula graminis WP1]	sp|K0E3U9|ECDD_ASPRU	Major facilitator-type transporter ecdD OS=Aspergillus rugulosus OX=41736 GN=ecdD PE=3 SV=1	PF00083.26;PF07690.18	Sugar_tr;MFS_1	Sugar (and other) transporter;Major Facilitator Superfamily
EVM0006003	104.14	2.41239	0.346928	6.95359	3.56101e-12	1.00609e-10	GO:0003700;GO:0043565;GO:0005634;GO:0001228	molecular_function;molecular_function;cellular_component;molecular_function	MF:transcription factor activity, sequence-specific DNA binding;MF:sequence-specific DNA binding;CC:nucleus;MF:transcriptional activator activity, RNA polymerase II transcription regulatory region sequence-specific binding	K09419;K09416;K05016	HSFF;HSF3;CLCN7					XP_018274200.1	uncharacterized protein RHOBADRAFT_40695 [Rhodotorula graminis WP1]	sp|P38529|HSF1_CHICK	Heat shock factor protein 1 OS=Gallus gallus OX=9031 GN=HSF1 PE=1 SV=1	PF00447.19;PF07676.14	HSF_DNA-bind;PD40	HSF-type DNA-binding;WD40-like Beta Propeller Repeat
EVM0007255	683.263	1.68676	0.243007	6.94118	3.88838e-12	1.09432e-10	GO:0006437;GO:0004831;GO:0003723;GO:0005524	biological_process;molecular_function;molecular_function;molecular_function	BP:tyrosyl-tRNA aminoacylation;MF:tyrosine-tRNA ligase activity;MF:RNA binding;MF:ATP binding							XP_018267855.1	uncharacterized protein RHOBADRAFT_56421 [Rhodotorula graminis WP1]
EVM0003584	1440.65	2.42959	0.350343	6.93488	4.06552e-12	1.13976e-10								ENOG410XNZH	S:Function unknown	TNY24390.1	hypothetical protein DMC30DRAFT_413325 [Rhodotorula diobovata]			PF11927.10	DUF3445	Protein of unknown function (DUF3445
EVM0006097	362.582	2.47106	0.356431	6.93278	4.1266e-12	1.15243e-10	GO:0005887;GO:0005315;GO:0097080;GO:0006817;GO:0097079;GO:0022857;GO:0006797;GO:0005384;GO:0016021	cellular_component;molecular_function;biological_process;biological_process;molecular_function;molecular_function;biological_process;molecular_function;cellular_component	CC:integral component of plasma membrane;MF:inorganic phosphate transmembrane transporter activity;BP:plasma membrane selenite transport;BP:phosphate ion transport;MF:selenite;MF:transmembrane transporter activity;BP:polyphosphate metabolic process;MF:manganese ion transmembrane transporter activity;CC:integral component of membrane	K08176	PHO84					XP_018270905.1	uncharacterized protein RHOBADRAFT_53788 [Rhodotorula graminis WP1]	sp|Q7RVX9|PHO5_NEUCR	Repressible high-affinity phosphate permease OS=Neurospora crassa (strain ATCC 24698 / 74-OR23-1A / CBS 708.71 / DSM 1257 / FGSC 987) OX=367110 GN=pho-5 PE=1 SV=2	PF00083.26;PF07690.18	Sugar_tr;MFS_1	Sugar (and other) transporter;Major Facilitator Superfamily
EVM0004897	5187.68	1.92496	0.27808	6.92234	4.4423e-12	1.23585e-10	GO:0016021;GO:0004190	cellular_component;molecular_function	CC:integral component of membrane;MF:aspartic-type endopeptidase activity	K01382;K01379	CTSE;CTSD					TNY20802.1	cathepsin D [Rhodotorula diobovata]	sp|P00791|PEPA_PIG	Pepsin A OS=Sus scrofa OX=9823 GN=PGA PE=1 SV=3	PF00026.25;PF14543.8	Asp;TAXi_N	Eukaryotic aspartyl protease;Xylanase inhibitor N-terminal
EVM0002095	1517.91	-2.45435	0.356068	-6.89292	5.46574e-12	1.51476e-10	GO:0016021	cellular_component	CC:integral component of membrane							XP_018272376.1	uncharacterized protein RHOBADRAFT_66194 [Rhodotorula graminis WP1]	sp|Q54WM0|T1843_DICDI	Transmembrane protein 184 homolog DDB_G0279555 OS=Dictyostelium discoideum OX=44689 GN=tmem184C PE=3 SV=1	PF03619.18	Solute_trans_a	Organic solute transporter Ostalpha
EVM0002244	25.9142	3.82683	0.555992	6.88289	5.86516e-12	1.61928e-10	GO:0016491	molecular_function	MF:oxidoreductase activity					COG1028;ENOG410YI09;COG4221	S:Function unknown;S:Function unknown;S:Function unknown	TNY18905.1	3-oxoacyl-reductase [Rhodotorula diobovata]	sp|A0A144Y7G4|CITE_MONPU	Short chain dehydrogenase mpl6 OS=Monascus purpureus OX=5098 GN=mpl6 PE=1 SV=1	PF00106.27;PF13561.8	adh_short;adh_short_C2	short chain dehydrogenase;Enoyl-(Acyl carrier protein) reductase
EVM0001167	4471.67	1.68985	0.246053	6.86782	6.519e-12	1.79297e-10	GO:0031172	molecular_function	MF:ornithine N5-monooxygenase activity	K10531	pvdA, SIDA			COG3486	Q:Secondary metabolites biosynthesis, transport and catabolism	XP_018269057.1	uncharacterized protein RHOBADRAFT_55251 [Rhodotorula graminis WP1]	sp|M2PP75|SIDA_CERS8	L-ornithine N(5)-monooxygenase OS=Ceriporiopsis subvermispora (strain B) OX=914234 GN=SMO1 PE=2 SV=1	PF13434.8	K_oxygenase	L-lysine 6-monooxygenase (NADPH-requiring
EVM0006346	3222.14	2.0507	0.298783	6.86353	6.71797e-12	1.84072e-10	GO:0051213	molecular_function	MF:dioxygenase activity					ENOG41100FS	S:Function unknown	XP_018270014.1	uncharacterized protein RHOBADRAFT_37839 [Rhodotorula graminis WP1]			PF05721.15;PF07350.14	PhyH;DUF1479	Phytanoyl-CoA dioxygenase (PhyH;Protein of unknown function (DUF1479
EVM0002368	925.698	-1.783	0.259974	-6.85838	6.96437e-12	1.90106e-10	GO:0003700;GO:0005634;GO:0045944;GO:0000981;GO:0003677	molecular_function;cellular_component;biological_process;molecular_function;molecular_function	MF:transcription factor activity, sequence-specific DNA binding;CC:nucleus;BP:positive regulation of transcription from RNA polymerase II promoter;MF:RNA polymerase II transcription factor activity, sequence-specific DNA binding;MF:DNA binding							XP_018274242.1	uncharacterized protein RHOBADRAFT_50692 [Rhodotorula graminis WP1]			PF07716.17;PF00170.23	bZIP_2;bZIP_1	Basic region leucine zipper;bZIP transcription factor
EVM0000012	182.794	2.94495	0.430158	6.84621	7.58309e-12	2.0622e-10	GO:0003899	molecular_function	MF:DNA-directed RNA polymerase activity							XP_018273546.1	uncharacterized protein RHOBADRAFT_51342, partial [Rhodotorula graminis WP1]			PF00249.33;PF13921.8	Myb_DNA-binding;Myb_DNA-bind_6	Myb-like DNA-binding domain;Myb-like DNA-binding domain
EVM0002990	1193.23	2.30081	0.336265	6.84226	7.79522e-12	2.10413e-10	GO:0005737;GO:0007017;GO:0000278;GO:0006397;GO:0005634;GO:0003924;GO:0005200;GO:0000226;GO:0008270;GO:0005525;GO:0005874;GO:0008380;GO:0003723	cellular_component;biological_process;biological_process;biological_process;cellular_component;molecular_function;molecular_function;biological_process;molecular_function;molecular_function;cellular_component;biological_process;molecular_function	CC:cytoplasm;BP:microtubule-based process;BP:mitotic cell cycle;BP:mRNA processing;CC:nucleus;MF:GTPase activity;MF:structural constituent of cytoskeleton;BP:microtubule cytoskeleton organization;MF:zinc ion binding;MF:GTP binding;CC:microtubule;BP:RNA splicing;MF:RNA binding	K07375	TUBB	map04145	Phagosome			XP_018273672.1	uncharacterized protein RHOBADRAFT_41619 [Rhodotorula graminis WP1]	sp|Q9UV72|TBB_PESMI	Tubulin beta chain OS=Pestalotiopsis microspora OX=85828 GN=TUBB PE=2 SV=1	PF00091.27;PF03953.19;PF10644.11	Tubulin;Tubulin_C;Misat_Tub_SegII	Tubulin/FtsZ family, GTPase domain;Tubulin C-terminal domain;Misato Segment II tubulin-like domain
EVM0007484	88.422	2.20527	0.32229	6.84249	7.78258e-12	2.10413e-10				K09527	DNAJC7					XP_018271169.1	uncharacterized protein RHOBADRAFT_53147 [Rhodotorula graminis WP1]	sp|Q9HGM9|DNJC7_SCHPO	DnaJ homolog subfamily C member 7 homolog OS=Schizosaccharomyces pombe (strain 972 / ATCC 24843) OX=284812 GN=SPBC543.02c PE=4 SV=1	PF00226.33;PF00515.30;PF13371.8;PF13414.8;PF07719.19	DnaJ;TPR_1;TPR_9;TPR_11;TPR_2	DnaJ domain;Tetratricopeptide repeat;Tetratricopeptide repeat;TPR repeat;Tetratricopeptide repeat
EVM0003876	58.3169	5.72688	0.83994	6.81819	9.21929e-12	2.47931e-10										XP_018268215.1	uncharacterized protein RHOBADRAFT_47008 [Rhodotorula graminis WP1]			PF12937.9	F-box-like	F-box-like
EVM0000399	354.865	2.21621	0.32609	6.79633	1.07317e-11	2.87539e-10										XP_018269810.1	uncharacterized protein RHOBADRAFT_54943 [Rhodotorula graminis WP1]
EVM0000726	59.5358	-2.51605	0.371074	-6.78047	1.19787e-11	3.1977e-10										XP_018273391.1	uncharacterized protein RHOBADRAFT_21355 [Rhodotorula graminis WP1]
EVM0003550	8027.51	1.6591	0.244709	6.7799	1.20262e-11	3.19861e-10	GO:0006633;GO:0016740	biological_process;molecular_function	BP:fatty acid biosynthetic process;MF:transferase activity	K03955	NDUFAB1	map00190	Oxidative phosphorylation	COG0236	I:Lipid transport and metabolism	XP_018268180.1	uncharacterized protein RHOBADRAFT_46972 [Rhodotorula graminis WP1]	sp|Q10217|ACPM_SCHPO	Putative acyl carrier protein, mitochondrial OS=Schizosaccharomyces pombe (strain 972 / ATCC 24843) OX=284812 GN=SPAC4H3.09 PE=3 SV=1	PF00550.27;PF14573.8	PP-binding;PP-binding_2	Phosphopantetheine attachment site;Acyl-carrier
EVM0004952	530.592	1.70044	0.250924	6.7767	1.22955e-11	3.24872e-10										XP_018270713.1	uncharacterized protein RHOBADRAFT_44179 [Rhodotorula graminis WP1]
EVM0005315	236.826	1.80672	0.266612	6.7766	1.23041e-11	3.24872e-10										XP_018269265.1	uncharacterized protein RHOBADRAFT_45784 [Rhodotorula graminis WP1]
EVM0007545	2895	2.17219	0.320688	6.77353	1.2568e-11	3.30639e-10								ENOG410Z6GA;ENOG410XNP1	S:Function unknown;I:Lipid transport and metabolism	PRQ73400.1	hypothetical protein AAT19DRAFT_16153 [Rhodotorula toruloides]	sp|P15705|STI1_YEAST	Heat shock protein STI1 OS=Saccharomyces cerevisiae (strain ATCC 204508 / S288c) OX=559292 GN=STI1 PE=1 SV=1	PF07719.19;PF00515.30;PF13414.8;PF13424.8;PF13432.8	TPR_2;TPR_1;TPR_11;TPR_12;TPR_16	Tetratricopeptide repeat;Tetratricopeptide repeat;TPR repeat;Tetratricopeptide repeat;Tetratricopeptide repeat
EVM0002051	101.358	-2.1021	0.310659	-6.76659	1.31853e-11	3.45626e-10	GO:0016301;GO:0000781;GO:0005524;GO:0004672;GO:0106311;GO:0106310	molecular_function;cellular_component;molecular_function;molecular_function;deleted;deleted	MF:kinase activity;CC:chromosome, telomeric region;MF:ATP binding;MF:protein kinase activity;UN:old GO;UN:old GO							XP_018267966.1	uncharacterized protein RHOBADRAFT_56296 [Rhodotorula graminis WP1]
EVM0000131	12358.7	-1.58269	0.234403	-6.752	1.45823e-11	3.80871e-10	GO:0042626;GO:0016021;GO:0005524	molecular_function;cellular_component;molecular_function	MF:ATPase activity, coupled to transmembrane movement of substances;CC:integral component of membrane;MF:ATP binding	K08711	ABCG2.PDR, CDR1	map02010	ABC transporters			XP_018269891.1	uncharacterized protein RHOBADRAFT_48668 [Rhodotorula graminis WP1]	sp|P9WEU3|AFR2_CRYGR	ABC multidrug transporter AFR2 OS=Cryptococcus gattii serotype B (strain R265) OX=294750 GN=AFR2 PE=1 SV=1	PF01061.26;PF00005.29;PF06422.14;PF14510.8;PF19055.2;PF13671.8;PF13481.8	ABC2_membrane;ABC_tran;PDR_CDR;ABC_trans_N;ABC2_membrane_7;AAA_33;AAA_25	ABC-2 type transporter;ABC transporter;CDR ABC transporter;ABC-transporter N-terminal;ABC-2 type transporter;AAA domain;AAA domain
EVM0003117	4076.72	1.56159	0.231311	6.75106	1.46765e-11	3.81958e-10	GO:0022857;GO:0016021	molecular_function;cellular_component	MF:transmembrane transporter activity;CC:integral component of membrane							XP_018272483.1	uncharacterized protein RHOBADRAFT_52443 [Rhodotorula graminis WP1]
EVM0003793	824.69	2.30835	0.342321	6.74322	1.5491e-11	4.01714e-10										XP_018274349.1	uncharacterized protein RHOBADRAFT_49143 [Rhodotorula graminis WP1]	sp|Q01200|PRIA_LENED	Protein priA OS=Lentinula edodes OX=5353 GN=priA PE=2 SV=1
EVM0006389	27.8679	8.27355	1.23034	6.72463	1.76045e-11	4.54898e-10	GO:0016021	cellular_component	CC:integral component of membrane							TNY21310.1	hypothetical protein DMC30DRAFT_205711 [Rhodotorula diobovata]
EVM0000270	1361.93	2.29536	0.341934	6.71287	1.90828e-11	4.91348e-10										XP_018270130.1	uncharacterized protein RHOBADRAFT_45377 [Rhodotorula graminis WP1]
EVM0005112	7798.93	2.28716	0.340876	6.70964	1.95107e-11	5.0059e-10	GO:0006486;GO:0016021;GO:0005789;GO:0007165;GO:0016758;GO:0043087;GO:0016491	biological_process;cellular_component;cellular_component;biological_process;molecular_function;biological_process;molecular_function	BP:protein glycosylation;CC:integral component of membrane;CC:endoplasmic reticulum membrane;BP:signal transduction;MF:transferase activity, transferring hexosyl groups;BP:regulation of GTPase activity;MF:oxidoreductase activity	K05767	IQGAP2_3			COG5261	Z:Cytoskeleton	XP_018269429.1	uncharacterized protein RHOBADRAFT_38545 [Rhodotorula graminis WP1]	sp|Q3UQ44|IQGA2_MOUSE	Ras GTPase-activating-like protein IQGAP2 OS=Mus musculus OX=10090 GN=Iqgap2 PE=1 SV=2	PF03836.17;PF00616.21;PF00307.33	RasGAP_C;RasGAP;CH	RasGAP C-terminus;GTPase-activator protein for Ras-like GTPase;Calponin homology (CH) domain
EVM0004396	1622.94	1.5402	0.230021	6.69588	2.14379e-11	5.48102e-10	GO:0016021;GO:0016874	cellular_component;molecular_function	CC:integral component of membrane;MF:ligase activity					COG0318;COG0318	I:Lipid transport and metabolism;Q:Secondary metabolites biosynthesis, transport and catabolism	XP_018273147.1	uncharacterized protein RHOBADRAFT_52053 [Rhodotorula graminis WP1]	sp|Q0S4D9|CASG_RHOJR	Steroid-24-oyl-CoA synthetase OS=Rhodococcus jostii (strain RHA1) OX=101510 GN=casG PE=1 SV=1	PF00501.30;PF13193.8	AMP-binding;AMP-binding_C	AMP-binding enzyme;AMP-binding enzyme C-terminal domain
EVM0000845	1332.94	1.39042	0.207821	6.69047	2.22453e-11	5.66749e-10	GO:0022857;GO:0016021;GO:0016757	molecular_function;cellular_component;molecular_function	MF:transmembrane transporter activity;CC:integral component of membrane;MF:transferase activity, transferring glycosyl groups							TNY17559.1	hypothetical protein DMC30DRAFT_338088, partial [Rhodotorula diobovata]			PF10250.11	O-FucT	GDP-fucose protein O-fucosyltransferase
EVM0006172	851.26	-2.45333	0.367624	-6.67349	2.49795e-11	6.34183e-10										XP_018271770.1	uncharacterized protein RHOBADRAFT_66266 [Rhodotorula graminis WP1]
EVM0003170	1634.02	-1.39653	0.209387	-6.66962	2.56472e-11	6.48864e-10	GO:0016021;GO:0015267	cellular_component;molecular_function	CC:integral component of membrane;MF:channel activity	K03441	GLP-F			COG0580	G:Carbohydrate transport and metabolism	XP_018272037.1	uncharacterized protein RHOBADRAFT_52992 [Rhodotorula graminis WP1]	sp|P43549|AQY3_YEAST	Aquaglycerol porin AQY3 OS=Saccharomyces cerevisiae (strain ATCC 204508 / S288c) OX=559292 GN=AQY3 PE=1 SV=1	PF00230.22	MIP	Major intrinsic protein
EVM0006719	595.745	-1.8199	0.272926	-6.66812	2.59093e-11	6.53221e-10	GO:0016021;GO:0016746	cellular_component;molecular_function	CC:integral component of membrane;MF:transferase activity, transferring acyl groups							XP_018271029.1	uncharacterized protein RHOBADRAFT_53895 [Rhodotorula graminis WP1]
EVM0003919	1662.78	1.78963	0.268703	6.66028	2.73314e-11	6.84323e-10	GO:0016491	molecular_function	MF:oxidoreductase activity							XP_018268372.1	uncharacterized protein RHOBADRAFT_55807 [Rhodotorula graminis WP1]			PF14938.8;PF13181.8;PF13424.8;PF07719.19;PF00515.30	SNAP;TPR_8;TPR_12;TPR_2;TPR_1	Soluble NSF attachment protein, SNAP;Tetratricopeptide repeat;Tetratricopeptide repeat;Tetratricopeptide repeat;Tetratricopeptide repeat
EVM0005978	31.293	6.0731	0.911804	6.66053	2.72841e-11	6.84323e-10	GO:0042823;GO:0016740;GO:0006541;GO:0004359	biological_process;molecular_function;biological_process;molecular_function	BP:pyridoxal phosphate biosynthetic process;MF:transferase activity;BP:glutamine metabolic process;MF:glutaminase activity	K08681	pdxT, pdx2	map00750;map01240	Vitamin B6 metabolism;Biosynthesis of cofactors	COG0311	H:Coenzyme transport and metabolism	XP_018269154.1	uncharacterized protein RHOBADRAFT_46200 [Rhodotorula graminis WP1]	sp|A5D6D2|PDXT_PELTS	Pyridoxal 5'-phosphate synthase subunit PdxT OS=Pelotomaculum thermopropionicum (strain DSM 13744 / JCM 10971 / SI) OX=370438 GN=pdxT PE=3 SV=1	PF01174.21;PF07685.16	SNO;GATase_3	SNO glutamine amidotransferase family;CobB/CobQ-like glutamine amidotransferase domain
EVM0001098	4667.24	-1.5754	0.236615	-6.65806	2.77467e-11	6.92332e-10	GO:0005737;GO:0016627;GO:0046872;GO:0008235	cellular_component;molecular_function;molecular_function;molecular_function	CC:cytoplasm;MF:oxidoreductase activity, acting on the CH-CH group of donors;MF:metal ion binding;MF:metalloexopeptidase activity	K05994	E3.4.11.10			COG2234	S:Function unknown	TNY24704.1	peptidase, partial [Rhodotorula diobovata]	sp|Q2H1T8|LAP1_CHAGB	Leucine aminopeptidase 1 OS=Chaetomium globosum (strain ATCC 6205 / CBS 148.51 / DSM 1962 / NBRC 6347 / NRRL 1970) OX=306901 GN=LAP1 PE=3 SV=1	PF04389.19;PF01546.30	Peptidase_M28;Peptidase_M20	Peptidase family M28;Peptidase family M20/M25/M40
EVM0000536	583.555	-2.19728	0.330858	-6.64116	3.11221e-11	7.73895e-10	GO:0016810;GO:0008270;GO:0006147;GO:0008892	molecular_function;molecular_function;biological_process;molecular_function	MF:hydrolase activity, acting on carbon-nitrogen (but not peptide) bonds;MF:zinc ion binding;BP:guanine catabolic process;MF:guanine deaminase activity	K01487	E3.5.4.3, guaD	map00230	Purine metabolism			XP_018272350.1	uncharacterized protein RHOBADRAFT_52326 [Rhodotorula graminis WP1]	sp|Q86AW9|GUAD_DICDI	Guanine deaminase OS=Dictyostelium discoideum OX=44689 GN=guaD PE=1 SV=1	PF01979.22;PF07969.13	Amidohydro_1;Amidohydro_3	Amidohydrolase family;Amidohydrolase family
EVM0004010	912.038	-2.33726	0.352058	-6.63884	3.16171e-11	7.83521e-10	GO:0022857;GO:0016021	molecular_function;cellular_component	MF:transmembrane transporter activity;CC:integral component of membrane	K08139	HXT	map04113	Meiosis - yeast	ENOG410XNQK	G:Carbohydrate transport and metabolism	XP_018269008.1	uncharacterized protein RHOBADRAFT_38635 [Rhodotorula graminis WP1]	sp|P23585|HXT2_YEAST	High-affinity glucose transporter HXT2 OS=Saccharomyces cerevisiae (strain ATCC 204508 / S288c) OX=559292 GN=HXT2 PE=1 SV=1	PF00083.26;PF07690.18	Sugar_tr;MFS_1	Sugar (and other) transporter;Major Facilitator Superfamily
EVM0004418	351.918	2.01285	0.303641	6.62904	3.37869e-11	8.34444e-10										TNY20166.1	hypothetical protein DMC30DRAFT_267534 [Rhodotorula diobovata]			PF07173.14	GRDP-like	Glycine-rich domain-containing protein-like
EVM0005963	1239.19	1.65626	0.249967	6.62591	3.45125e-11	8.49475e-10										EGU13059.1	LigA [Rhodotorula toruloides ATCC 204091]
EVM0003131	7300.75	-1.53331	0.231919	-6.6114	3.80707e-11	9.3389e-10	GO:0016021;GO:0000272;GO:0071555;GO:0005886;GO:0004099;GO:0006032;GO:0031225	cellular_component;biological_process;biological_process;cellular_component;molecular_function;biological_process;cellular_component	CC:integral component of membrane;BP:polysaccharide catabolic process;BP:cell wall organization;CC:plasma membrane;MF:chitin deacetylase activity;BP:chitin catabolic process;CC:anchored component of membrane							TNY22194.1	hypothetical protein DMC30DRAFT_362037 [Rhodotorula diobovata]	sp|J9VND2|CDA2_CRYNH	Chitin deacetylase 2 OS=Cryptococcus neoformans var. grubii serotype A (strain H99 / ATCC 208821 / CBS 10515 / FGSC 9487) OX=235443 GN=CDA2 PE=1 SV=1	PF01522.23	Polysacc_deac_1	Polysaccharide deacetylase
EVM0004165	400.244	-1.80299	0.272769	-6.60997	3.84403e-11	9.39781e-10										XP_018270460.1	uncharacterized protein RHOBADRAFT_44901 [Rhodotorula graminis WP1]
EVM0001030	6785.54	1.48748	0.225704	6.5904	4.38633e-11	1.06876e-09	GO:0016787;GO:0016021	molecular_function;cellular_component	MF:hydrolase activity;CC:integral component of membrane					ENOG410XQSP;COG0657	I:Lipid transport and metabolism;I:Lipid transport and metabolism	XP_018270318.1	uncharacterized protein RHOBADRAFT_54112 [Rhodotorula graminis WP1]	sp|P18773|EST_ACILW	Esterase OS=Acinetobacter lwoffii OX=28090 GN=est PE=3 SV=2	PF07859.15;PF10340.11	Abhydrolase_3;Say1_Mug180	alpha/beta hydrolase fold;Steryl acetyl hydrolase
EVM0005938	127.41	2.19386	0.333045	6.58728	4.47957e-11	1.08783e-09										XP_018272664.1	uncharacterized protein RHOBADRAFT_42959 [Rhodotorula graminis WP1]
EVM0004538	25.2697	8.13435	1.2375	6.57319	4.92479e-11	1.19196e-09										XP_018274331.1	uncharacterized protein RHOBADRAFT_50765 [Rhodotorula graminis WP1]			PF14559.8	TPR_19	Tetratricopeptide repeat
EVM0000087	628.64	2.87294	0.437398	6.56825	5.09097e-11	1.22809e-09	GO:0046872;GO:0016491	molecular_function;molecular_function	MF:metal ion binding;MF:oxidoreductase activity							XP_018272472.1	uncharacterized protein RHOBADRAFT_42755 [Rhodotorula graminis WP1]	sp|D7PHZ1|VRTI_PENAE	Oxidoreductase vrtI OS=Penicillium aethiopicum OX=36650 GN=vrtI PE=1 SV=1	PF14226.8;PF03171.22	DIOX_N;2OG-FeII_Oxy	non-haem dioxygenase in morphine synthesis N-terminal;2OG-Fe(II) oxygenase superfamily
EVM0000940	1685.13	2.02195	0.308728	6.54929	5.78096e-11	1.38835e-09	GO:0016021;GO:0022857	cellular_component;molecular_function	CC:integral component of membrane;MF:transmembrane transporter activity					ENOG410ZITE	S:Function unknown	TNY20330.1	hypothetical protein DMC30DRAFT_262794 [Rhodotorula diobovata]	sp|L7WU90|NOTO_ASPVE	Notoamide biosynthesis cluster protein O' OS=Aspergillus versicolor OX=46472 GN=notO' PE=1 SV=1	PF07690.18;PF05978.18	MFS_1;UNC-93	Major Facilitator Superfamily;Ion channel regulatory protein UNC-93
EVM0006453	465.62	2.31555	0.353584	6.54881	5.7999e-11	1.38835e-09	GO:0016787	molecular_function	MF:hydrolase activity					COG2272	I:Lipid transport and metabolism	XP_018271227.1	uncharacterized protein RHOBADRAFT_43665 [Rhodotorula graminis WP1]	sp|Q91WU0|EST1F_MOUSE	Carboxylesterase 1F OS=Mus musculus OX=10090 GN=Ces1f PE=1 SV=1	PF00135.30;PF07859.15	COesterase;Abhydrolase_3	Carboxylesterase family;alpha/beta hydrolase fold
EVM0007644	895.094	-1.53878	0.234983	-6.54848	5.81267e-11	1.38835e-09	GO:0016021	cellular_component	CC:integral component of membrane					ENOG410XR8V	S:Function unknown	XP_018267627.1	uncharacterized protein RHOBADRAFT_31005 [Rhodotorula graminis WP1]	sp|P87136|YDM5_SCHPO	Uncharacterized protein C57A7.05 OS=Schizosaccharomyces pombe (strain 972 / ATCC 24843) OX=284812 GN=SPAC57A7.05 PE=4 SV=1	PF10337.11;PF10334.11;PF13515.8	ArAE_2_N;ArAE_2;FUSC_2	Putative ER transporter, 6TM, N-terminal;Aromatic acid exporter family member 2;Fusaric acid resistance protein-like
EVM0006995	921.237	-2.02893	0.310521	-6.53395	6.40554e-11	1.52494e-09				K06656	PCL1	map04111	Cell cycle - yeast	ENOG4111TTK	S:Function unknown	XP_018272139.1	uncharacterized protein RHOBADRAFT_53081 [Rhodotorula graminis WP1]	sp|P24867|PCL1_YEAST	PHO85 cyclin-1 OS=Saccharomyces cerevisiae (strain ATCC 204508 / S288c) OX=559292 GN=PCL1 PE=1 SV=1	PF00134.25;PF08613.13	Cyclin_N;Cyclin	Cyclin, N-terminal domain;Cyclin
EVM0005493	520.059	-1.52211	0.233237	-6.52603	6.75359e-11	1.60254e-09										XP_018270482.1	uncharacterized protein RHOBADRAFT_54256 [Rhodotorula graminis WP1]
EVM0000519	1956.63	-1.57963	0.242129	-6.52392	6.84929e-11	1.61996e-09	GO:0016021	cellular_component	CC:integral component of membrane							XP_018270818.1	uncharacterized protein RHOBADRAFT_53713 [Rhodotorula graminis WP1]
EVM0007332	2060.32	1.51524	0.232565	6.51536	7.25165e-11	1.70955e-09										XP_018269469.1	uncharacterized protein RHOBADRAFT_45997 [Rhodotorula graminis WP1]
EVM0000308	1268.96	-1.65736	0.25454	-6.51118	7.45634e-11	1.75212e-09	GO:0034501;GO:0031031;GO:1902440;GO:1903490;GO:0044878;GO:1902406;GO:0051301;GO:0140429;GO:0005730;GO:0031536;GO:0005654;GO:0007049;GO:0035853;GO:0008138;GO:0000778;GO:1904789;GO:0120105;GO:1990023;GO:0044732;GO:0004725;GO:0004722;GO:0006974;GO:0007096;GO	biological_process;biological_process;biological_process;biological_process;biological_process;biological_process;biological_process;biological_process;cellular_component;biological_process;cellular_component;biological_process;biological_process;molecula	BP:protein localization to kinetochore;BP:positive regulation of septation initiation signaling;BP:protein localization to mitotic spindle pole body;BP:positive regulation of mitotic cytokinesis;BP:mitotic cytokinesis checkpoint;BP:mitotic actomyosin contractile ring maintenance;BP:cell division;BP:positive regulation of mitotic sister chromatid biorientation;CC:nucleolus;BP:positive regulation o…	K06639	CDC14	map04111;map04113	Cell cycle - yeast;Meiosis - yeast			TNY23019.1	protein-tyrosine phosphatase-like protein [Rhodotorula diobovata]	sp|Q59NH8|CDC14_CANAL	Tyrosine-protein phosphatase CDC14 OS=Candida albicans (strain SC5314 / ATCC MYA-2876) OX=237561 GN=CDC14 PE=1 SV=2	PF14671.8;PF00782.22;PF00102.29	DSPn;DSPc;Y_phosphatase	Dual specificity protein phosphatase, N-terminal half;Dual specificity phosphatase, catalytic domain;Protein-tyrosine phosphatase
EVM0005758	600.652	-1.9711	0.302899	-6.50745	7.64373e-11	1.79036e-09	GO:0016021	cellular_component	CC:integral component of membrane							XP_018274248.1	uncharacterized protein RHOBADRAFT_50697 [Rhodotorula graminis WP1]
EVM0006463	1305.66	-1.76222	0.271404	-6.49299	8.41492e-11	1.96465e-09	GO:0005874;GO:0007018;GO:0008017;GO:1990939;GO:0005524	cellular_component;biological_process;molecular_function;molecular_function;molecular_function	CC:microtubule;BP:microtubule-based movement;MF:microtubule binding;MF:ATP-dependent microtubule motor activity;MF:ATP binding	K10398	KIF11, EG5			COG5059	Z:Cytoskeleton	TNY22876.1	P-loop containing nucleoside triphosphate hydrolase protein [Rhodotorula diobovata]	sp|P17120|BIMC_EMENI	Kinesin-like protein bimC OS=Emericella nidulans (strain FGSC A4 / ATCC 38163 / CBS 112.46 / NRRL 194 / M139) OX=227321 GN=bimC PE=2 SV=2	PF00225.25;PF16796.7	Kinesin;Microtub_bd	Kinesin motor domain;Microtubule binding
EVM0000982	275.077	1.6711	0.257776	6.48274	9.00704e-11	2.09616e-09	GO:0046872;GO:0003993	molecular_function;molecular_function	MF:metal ion binding;MF:acid phosphatase activity	K22390	ACP7			COG1409	S:Function unknown	TNY21313.1	Metallo-dependent phosphatase-like protein [Rhodotorula diobovata]	sp|Q12546|PPA_ASPFI	Acid phosphatase OS=Aspergillus ficuum OX=5058 GN=aphA PE=1 SV=1	PF16656.7;PF14008.8	Pur_ac_phosph_N;Metallophos_C	Purple acid Phosphatase, N-terminal domain;Iron/zinc purple acid phosphatase-like protein C
EVM0007127	951.082	1.37431	0.212857	6.45648	1.07164e-10	2.486e-09	GO:0005524	molecular_function	MF:ATP binding							XP_018270543.1	uncharacterized protein RHOBADRAFT_49907 [Rhodotorula graminis WP1]
EVM0006852	2815.81	-1.366	0.212088	-6.44071	1.18919e-10	2.74991e-09	GO:0016740;GO:0016021	molecular_function;cellular_component	MF:transferase activity;CC:integral component of membrane							TNY22202.1	hypothetical protein DMC30DRAFT_415317 [Rhodotorula diobovata]			PF04646.14;PF02434.18	DUF604;Fringe	Protein of unknown function, DUF604;Fringe-like
EVM0002536	2614.84	1.35002	0.209635	6.43985	1.19589e-10	2.75662e-09	GO:0102483;GO:0005975;GO:0030245;GO:0008422	molecular_function;biological_process;biological_process;molecular_function	MF:scopolin beta-glucosidase activity;BP:carbohydrate metabolic process;BP:cellulose catabolic process;MF:beta-glucosidase activity	K05349	bglX	map00460;map00500	Cyanoamino acid metabolism;Starch and sucrose metabolism			XP_018271922.1	glycoside hydrolase family 3 protein [Rhodotorula graminis WP1]	sp|A1DFA8|BGLI_NEOFI	Probable beta-glucosidase I OS=Neosartorya fischeri (strain ATCC 1020 / DSM 3700 / CBS 544.65 / FGSC A1164 / JCM 1740 / NRRL 181 / WB 181) OX=331117 GN=bglI PE=3 SV=1	PF01915.24;PF00933.23;PF14310.8;PF07691.14	Glyco_hydro_3_C;Glyco_hydro_3;Fn3-like;PA14	Glycosyl hydrolase family 3 C-terminal domain;Glycosyl hydrolase family 3 N terminal domain;Fibronectin type III-like domain;PA14 domain
EVM0004397	557.021	-1.53562	0.239335	-6.4162	1.39714e-10	3.21033e-09	GO:0000166	molecular_function	MF:nucleotide binding							XP_018268931.1	uncharacterized protein RHOBADRAFT_55552 [Rhodotorula graminis WP1]	sp|Q09745|YB64_SCHPO	Uncharacterized protein C12C2.04 OS=Schizosaccharomyces pombe (strain 972 / ATCC 24843) OX=284812 GN=SPBC12C2.04 PE=4 SV=1	PF08635.12;PF01408.24	ox_reductase_C;GFO_IDH_MocA	Putative oxidoreductase C terminal domain;Oxidoreductase family, NAD-binding Rossmann fold
EVM0006612	519.123	-1.489	0.232862	-6.39435	1.61227e-10	3.69296e-09	GO:0016021;GO:0005886	cellular_component;cellular_component	CC:integral component of membrane;CC:plasma membrane	K06199	crcB, FEX					XP_018267749.1	uncharacterized protein RHOBADRAFT_40287 [Rhodotorula graminis WP1]	sp|Q7SB51|FEX1_NEUCR	Fluoride export protein 1 OS=Neurospora crassa (strain ATCC 24698 / 74-OR23-1A / CBS 708.71 / DSM 1257 / FGSC 987) OX=367110 GN=fex-1 PE=3 SV=2	PF02537.17	CRCB	CrcB-like protein, Camphor Resistance (CrcB
EVM0003489	1500.48	1.59571	0.249675	6.39115	1.64645e-10	3.75938e-09								ENOG410Y76V	S:Function unknown	TNY23898.1	hypothetical protein DMC30DRAFT_346799 [Rhodotorula diobovata]	sp|Q99M03|RWD2B_MOUSE	RWD domain-containing protein 2B OS=Mus musculus OX=10090 GN=Rwdd2b PE=2 SV=1	PF06544.14	DUF1115	Protein of unknown function (DUF1115
EVM0002684	1301.79	1.56733	0.245254	6.39066	1.65172e-10	3.7596e-09
EVM0004460	260.03	1.76592	0.276564	6.38519	1.7118e-10	3.88419e-09										XP_018272180.1	uncharacterized protein RHOBADRAFT_53114 [Rhodotorula graminis WP1]
EVM0000383	1070.26	2.61735	0.410553	6.37519	1.82736e-10	4.13348e-09	GO:0016747	molecular_function	MF:transferase activity, transferring acyl groups other than amino-acyl groups							XP_018267910.1	uncharacterized protein RHOBADRAFT_56249 [Rhodotorula graminis WP1]			PF02458.17	Transferase	Transferase family
EVM0006140	507.003	-2.49531	0.391719	-6.37017	1.88825e-10	4.25793e-09	GO:0006644;GO:0004601;GO:0016021;GO:0042577	biological_process;molecular_function;cellular_component;molecular_function	BP:phospholipid metabolic process;MF:peroxidase activity;CC:integral component of membrane;MF:lipid phosphatase activity	K18693	DPP1, DPPL, PLPP4_5	map00564;map00561	Glycerophospholipid metabolism;Glycerolipid metabolism	COG0671	I:Lipid transport and metabolism	XP_018271821.1	uncharacterized protein RHOBADRAFT_48303 [Rhodotorula graminis WP1]	sp|Q8LFD1|LPP3_ARATH	Putative lipid phosphate phosphatase 3, chloroplastic OS=Arabidopsis thaliana OX=3702 GN=LPP3 PE=2 SV=1	PF01569.23	PAP2	PAP2 superfamily
EVM0001687	244.934	-2.75091	0.432283	-6.36368	1.96974e-10	4.42795e-09	GO:0016021	cellular_component	CC:integral component of membrane							XP_018269824.1	uncharacterized protein RHOBADRAFT_54954 [Rhodotorula graminis WP1]			PF20152.1	DUF6534	Family of unknown function (DUF6534
EVM0004829	24.3231	8.07506	1.27054	6.35562	2.07584e-10	4.65207e-09										XP_018269227.1	uncharacterized protein RHOBADRAFT_55389, partial [Rhodotorula graminis WP1]
EVM0004914	66.529	2.98848	0.470733	6.34857	2.17326e-10	4.85539e-09										TNY21327.1	hypothetical protein DMC30DRAFT_395293 [Rhodotorula diobovata]
EVM0005353	1672.51	-1.53846	0.242663	-6.33992	2.29881e-10	5.12015e-09	GO:0003854;GO:0003824;GO:0006694	molecular_function;molecular_function;biological_process	MF:3-beta-hydroxy-delta5-steroid dehydrogenase activity;MF:catalytic activity;BP:steroid biosynthetic process					COG0451	M:Cell wall/membrane/envelope biogenesis	XP_018274432.1	uncharacterized protein RHOBADRAFT_50856 [Rhodotorula graminis WP1]	sp|Q9UT59|YKJ7_SCHPO	Putative uncharacterized oxidoreductase C513.07 OS=Schizosaccharomyces pombe (strain 972 / ATCC 24843) OX=284812 GN=SPAC513.07 PE=3 SV=1	PF01370.23;PF01073.21;PF07993.14;PF13460.8;PF16363.7;PF05368.15;PF02719.17	Epimerase;3Beta_HSD;NAD_binding_4;NAD_binding_10;GDP_Man_Dehyd;NmrA;Polysacc_synt_2	NAD dependent epimerase/dehydratase family;3-beta hydroxysteroid dehydrogenase/isomerase family;Male sterility protein;NAD(P)H-binding;GDP-mannose 4,6 dehydratase;NmrA-like family;Polysaccharide biosynthesis protein
EVM0002918	273.94	1.89461	0.299042	6.3356	2.36417e-10	5.24962e-09	GO:0016021	cellular_component	CC:integral component of membrane							XP_018274652.1	uncharacterized protein RHOBADRAFT_51051 [Rhodotorula graminis WP1]
EVM0001863	21.2729	7.87179	1.24433	6.32612	2.51404e-10	5.56538e-09	GO:0022857;GO:0016021	molecular_function;cellular_component	MF:transmembrane transporter activity;CC:integral component of membrane	K03457	TC.NCS1					XP_018269976.1	uncharacterized protein RHOBADRAFT_54512 [Rhodotorula graminis WP1]	sp|O14035|YEME_SCHPO	Uncharacterized permease C29B12.14c OS=Schizosaccharomyces pombe (strain 972 / ATCC 24843) OX=284812 GN=SPAC29B12.14c PE=3 SV=2	PF02133.17	Transp_cyt_pur	Permease for cytosine/purines, uracil, thiamine, allantoin
EVM0001727	80.6935	2.22131	0.35119	6.3251	2.53069e-10	5.5852e-09	GO:0005840;GO:0016021;GO:0042128;GO:0003735;GO:0022857;GO:0015112;GO:0015113;GO:0005886;GO:0006412	cellular_component;cellular_component;biological_process;molecular_function;molecular_function;molecular_function;molecular_function;cellular_component;biological_process	CC:ribosome;CC:integral component of membrane;BP:nitrate assimilation;MF:structural constituent of ribosome;MF:transmembrane transporter activity;MF:nitrate transmembrane transporter activity;MF:nitrite transmembrane transporter activity;CC:plasma membrane;BP:translation	K02575	NRT, narK, nrtP, nasA	map00910	Nitrogen metabolism	COG2223	P:Inorganic ion transport and metabolism	XP_018274142.1	uncharacterized protein RHOBADRAFT_32728 [Rhodotorula graminis WP1]	sp|P22152|CRNA_EMENI	Nitrate transporter OS=Emericella nidulans (strain FGSC A4 / ATCC 38163 / CBS 112.46 / NRRL 194 / M139) OX=227321 GN=crnA PE=2 SV=2	PF07690.18	MFS_1	Major Facilitator Superfamily
EVM0006301	358.095	1.79433	0.284078	6.31633	2.6784e-10	5.8933e-09	GO:0016021	cellular_component	CC:integral component of membrane							XP_018267761.1	uncharacterized protein RHOBADRAFT_56535, partial [Rhodotorula graminis WP1]
EVM0006678	312.199	1.98799	0.315572	6.29965	2.98316e-10	6.54403e-09										XP_018273395.1	uncharacterized protein RHOBADRAFT_51218 [Rhodotorula graminis WP1]
EVM0001598	6293.08	1.4825	0.235455	6.29633	3.04779e-10	6.66567e-09	GO:0001228;GO:0061414;GO:0061415;GO:0071466;GO:0008270;GO:0000978;GO:0000981	molecular_function;biological_process;biological_process;biological_process;molecular_function;molecular_function;molecular_function	MF:transcriptional activator activity, RNA polymerase II transcription regulatory region sequence-specific binding;BP:positive regulation of transcription from RNA polymerase II promoter by a nonfermentable carbon source;BP:negative regulation of transcription from RNA polymerase II promoter by a nonfermentable carbon source;BP:cellular response to xenobiotic stimulus;MF:zinc ion binding;MF:RNA p…							XP_018272367.1	uncharacterized protein RHOBADRAFT_52342 [Rhodotorula graminis WP1]	sp|P19541|RDS2_YEAST	Regulator of drug sensitivity 2 OS=Saccharomyces cerevisiae (strain ATCC 204508 / S288c) OX=559292 GN=RDS2 PE=1 SV=2	PF00172.20	Zn_clus	Fungal Zn(2)-Cys(6) binuclear cluster domain
EVM0001579	1383.54	-2.00461	0.318678	-6.2904	3.16651e-10	6.90452e-09	GO:0016021;GO:0046872;GO:0016702	cellular_component;molecular_function;molecular_function	CC:integral component of membrane;MF:metal ion binding;MF:oxidoreductase activity, acting on single donors with incorporation of molecular oxygen, incorporation of two atoms of oxygen					COG3670	Q:Secondary metabolites biosynthesis, transport and catabolism	XP_018270273.1	uncharacterized protein RHOBADRAFT_37197 [Rhodotorula graminis WP1]	sp|O65572|CCD1_ARATH	Carotenoid 9,10(9',10')-cleavage dioxygenase 1 OS=Arabidopsis thaliana OX=3702 GN=CCD1 PE=1 SV=2	PF03055.17	RPE65	Retinal pigment epithelial membrane protein
EVM0005221	73.5282	2.67305	0.425185	6.28681	3.24062e-10	7.04495e-09										XP_018269641.1	uncharacterized protein RHOBADRAFT_45553 [Rhodotorula graminis WP1]
EVM0000860	819.153	-1.48722	0.236827	-6.27976	3.39093e-10	7.34971e-09	GO:0004176;GO:0004252	molecular_function;molecular_function	MF:ATP-dependent peptidase activity;MF:serine-type endopeptidase activity	K01358	clpP, CLPP					XP_018270634.1	uncharacterized protein RHOBADRAFT_54384 [Rhodotorula graminis WP1]	sp|Q2G3T3|CLPP_NOVAD	ATP-dependent Clp protease proteolytic subunit OS=Novosphingobium aromaticivorans (strain ATCC 700278 / DSM 12444 / CCUG 56034 / CIP 105152 / NBRC 16084 / F199) OX=279238 GN=clpP PE=3 SV=1	PF00574.25	CLP_protease	Clp protease
EVM0002510	1756.84	-1.35659	0.216096	-6.27774	3.43528e-10	7.42368e-09										XP_018269558.1	uncharacterized protein RHOBADRAFT_54728 [Rhodotorula graminis WP1]	sp|Q9SZJ2|GRDP2_ARATH	Glycine-rich domain-containing protein 2 OS=Arabidopsis thaliana OX=3702 GN=GRDP2 PE=2 SV=1	PF07173.14	GRDP-like	Glycine-rich domain-containing protein-like
EVM0006309	2873.34	-1.37509	0.219135	-6.2751	3.49421e-10	7.52861e-09	GO:0006811;GO:0016021	biological_process;cellular_component	BP:ion transport;CC:integral component of membrane					ENOG4111HDW	S:Function unknown	XP_018272061.1	uncharacterized protein RHOBADRAFT_53012 [Rhodotorula graminis WP1]	sp|Q8GUH7|CSCLC_ARATH	CSC1-like protein HYP1 OS=Arabidopsis thaliana OX=3702 GN=HYP1 PE=2 SV=1	PF02714.17;PF13967.8;PF14703.8	RSN1_7TM;RSN1_TM;PHM7_cyt	Calcium-dependent channel, 7TM region, putative phosphate;Late exocytosis, associated with Golgi transport;Cytosolic domain of 10TM putative phosphate transporter
EVM0002917	6044.8	-1.31215	0.209219	-6.27166	3.57208e-10	7.67363e-09	GO:0033499;GO:0008270;GO:0008108	biological_process;molecular_function;molecular_function	BP:galactose catabolic process via UDP-galactose;MF:zinc ion binding;MF:UDP-glucose	K00965	galT, GALT	map00520;map00052	Amino sugar and nucleotide sugar metabolism;Galactose metabolism	COG1085	G:Carbohydrate transport and metabolism	TNY19674.1	galactose-1-phosphate uridylyltransferase [Rhodotorula diobovata]	sp|P22714|GAL7_SALTY	Galactose-1-phosphate uridylyltransferase OS=Salmonella typhimurium (strain LT2 / SGSC1412 / ATCC 700720) OX=99287 GN=galT PE=3 SV=2	PF01087.24;PF02744.19	GalP_UDP_transf;GalP_UDP_tr_C	Galactose-1-phosphate uridyl transferase, N-terminal domain;Galactose-1-phosphate uridyl transferase, C-terminal domain
EVM0001545	3984.17	1.38241	0.220511	6.26912	3.63098e-10	7.77714e-09				K18163	NDUFAF6					XP_018267899.1	uncharacterized protein RHOBADRAFT_56240 [Rhodotorula graminis WP1]	sp|A2AIL4|NDUF6_MOUSE	NADH dehydrogenase (ubiquinone) complex I, assembly factor 6 OS=Mus musculus OX=10090 GN=Ndufaf6 PE=1 SV=1	PF00494.21	SQS_PSY	Squalene/phytoene synthase
EVM0005264	2532.13	1.6487	0.263248	6.2629	3.77888e-10	8.07014e-09	GO:0016021;GO:0016491	cellular_component;molecular_function	CC:integral component of membrane;MF:oxidoreductase activity					COG0665	E:Amino acid transport and metabolism	XP_018272782.1	uncharacterized protein RHOBADRAFT_51732, partial [Rhodotorula graminis WP1]	sp|Q10058|YAM3_SCHPO	Putative oxidoreductase C1F5.03c OS=Schizosaccharomyces pombe (strain 972 / ATCC 24843) OX=284812 GN=SPAC1F5.03c PE=3 SV=1	PF01266.26	DAO	FAD dependent oxidoreductase
EVM0000109	1004.17	2.47094	0.394875	6.25753	3.91114e-10	8.30374e-09	GO:0008270;GO:0000981	molecular_function;molecular_function	MF:zinc ion binding;MF:RNA polymerase II transcription factor activity, sequence-specific DNA binding							XP_018267711.1	uncharacterized protein RHOBADRAFT_47619 [Rhodotorula graminis WP1]
EVM0003551	3228.83	-1.459	0.233158	-6.25759	3.90978e-10	8.30374e-09	GO:0031177	molecular_function	MF:phosphopantetheine binding					COG3320	Q:Secondary metabolites biosynthesis, transport and catabolism	XP_018267592.1	uncharacterized protein RHOBADRAFT_56580 [Rhodotorula graminis WP1]	sp|A0A1B1ZGB5|NPS10_HETAN	Adenylate-forming reductase Nps10 OS=Heterobasidion annosum OX=13563 GN=nps10 PE=2 SV=1	PF07993.14;PF00501.30;PF00550.27;PF01370.23	NAD_binding_4;AMP-binding;PP-binding;Epimerase	Male sterility protein;AMP-binding enzyme;Phosphopantetheine attachment site;NAD dependent epimerase/dehydratase family
EVM0004482	2278	1.50593	0.240983	6.24913	4.1274e-10	8.73733e-09
EVM0004931	82.2729	2.27985	0.364955	6.24693	4.18592e-10	8.83545e-09	GO:0016021;GO:0005576;GO:0016977;GO:0000272	cellular_component;cellular_component;molecular_function;biological_process	CC:integral component of membrane;CC:extracellular region;MF:chitosanase activity;BP:polysaccharide catabolic process	K01233	csn	map00520	Amino sugar and nucleotide sugar metabolism	ENOG4111FK5;ENOG410YMRK	G:Carbohydrate transport and metabolism;G:Carbohydrate transport and metabolism	XP_018269463.1	glycoside hydrolase family 75 protein [Rhodotorula graminis WP1]	sp|Q4WB37|CSN_ASPFU	Endo-chitosanase OS=Neosartorya fumigata (strain ATCC MYA-4609 / Af293 / CBS 101355 / FGSC A1100) OX=330879 GN=csn PE=3 SV=1	PF07335.13	Glyco_hydro_75	Fungal chitosanase of glycosyl hydrolase group 75
EVM0001036	1792.83	-1.82894	0.29287	-6.24489	4.2409e-10	8.92557e-09	GO:0016787;GO:0016021;GO:0004350;GO:0004386;GO:0003676;GO:0055129;GO:0005524	molecular_function;cellular_component;molecular_function;molecular_function;molecular_function;biological_process;molecular_function	MF:hydrolase activity;CC:integral component of membrane;MF:glutamate-5-semialdehyde dehydrogenase activity;MF:helicase activity;MF:nucleic acid binding;BP:L-proline biosynthetic process;MF:ATP binding	K13348	MPV17	map04146	Peroxisome			XP_018273026.1	uncharacterized protein RHOBADRAFT_66116 [Rhodotorula graminis WP1]	sp|Q06563|SYM1_YEAST	Protein SYM1 OS=Saccharomyces cerevisiae (strain ATCC 204508 / S288c) OX=559292 GN=SYM1 PE=1 SV=1	PF04117.14	Mpv17_PMP22	Mpv17 / PMP22 family
EVM0000290	34.8689	8.57976	1.37451	6.24207	4.31813e-10	9.06183e-09	GO:0016021;GO:0003723	cellular_component;molecular_function	CC:integral component of membrane;MF:RNA binding							XP_018268582.1	uncharacterized protein RHOBADRAFT_50240 [Rhodotorula graminis WP1]
EVM0002033	5808.32	-1.63609	0.262283	-6.23789	4.43499e-10	9.28025e-09	GO:0016020	cellular_component	CC:membrane					ENOG410XNXI	S:Function unknown	TNY19793.1	hypothetical protein DMC30DRAFT_417541 [Rhodotorula diobovata]	sp|P53326|YG5L_YEAST	Uncharacterized protein YGR266W OS=Saccharomyces cerevisiae (strain ATCC 204508 / S288c) OX=559292 GN=YGR266W PE=1 SV=1	PF19050.2	PhoD_2	PhoD related phosphatase
EVM0000120	33.6017	4.80327	0.772305	6.21939	4.99086e-10	1.04134e-08	GO:0016787;GO:0016021	molecular_function;cellular_component	MF:hydrolase activity;CC:integral component of membrane							XP_018269418.1	uncharacterized protein RHOBADRAFT_45944 [Rhodotorula graminis WP1]
EVM0000071	947.506	2.3521	0.378315	6.2173	5.05766e-10	1.04925e-08										XP_018269289.1	uncharacterized protein RHOBADRAFT_55012 [Rhodotorula graminis WP1]
EVM0005751	426.821	1.84287	0.296409	6.21732	5.05728e-10	1.04925e-08	GO:0022857;GO:0016021	molecular_function;cellular_component	MF:transmembrane transporter activity;CC:integral component of membrane					COG0477;ENOG410ZJB8	G:Carbohydrate transport and metabolism;U:Intracellular trafficking, secretion, and vesicular transport	CED83299.1	Synaptic vesicle transporter SVOP and related transporters (major facilitator superfamily) [Phaffia rhodozyma]	sp|S0DW25|FUB11_GIBF5	Efflux pump FUB11 OS=Gibberella fujikuroi (strain CBS 195.34 / IMI 58289 / NRRL A-6831) OX=1279085 GN=FUB11 PE=1 SV=1	PF07690.18;PF00083.26;PF06609.15	MFS_1;Sugar_tr;TRI12	Major Facilitator Superfamily;Sugar (and other) transporter;Fungal trichothecene efflux pump (TRI12
EVM0004517	1986.38	1.28715	0.207483	6.20365	5.51669e-10	1.14122e-08	GO:0016021	cellular_component	CC:integral component of membrane							XP_018274391.1	uncharacterized protein RHOBADRAFT_50819 [Rhodotorula graminis WP1]			PF10337.11	ArAE_2_N	Putative ER transporter, 6TM, N-terminal
EVM0007061	25.5798	3.50649	0.56556	6.20003	5.64512e-10	1.16447e-08										TNY20103.1	hypothetical protein DMC30DRAFT_271385 [Rhodotorula diobovata]
EVM0001873	57.2538	3.25034	0.524392	6.1983	5.7077e-10	1.17404e-08
EVM0002362	1514.31	-1.36767	0.220681	-6.19749	5.73725e-10	1.17678e-08	GO:0007264;GO:0005085	biological_process;molecular_function	BP:small GTPase mediated signal transduction;MF:guanyl-nucleotide exchange factor activity	K03099	SOS			ENOG4110ZQC	S:Function unknown	TNY19024.1	hypothetical protein DMC30DRAFT_401492 [Rhodotorula diobovata]	sp|P04821|CDC25_YEAST	Cell division control protein 25 OS=Saccharomyces cerevisiae (strain ATCC 204508 / S288c) OX=559292 GN=CDC25 PE=1 SV=1	PF00617.21;PF00618.22;PF07653.19;PF14604.8;PF00018.30	RasGEF;RasGEF_N;SH3_2;SH3_9;SH3_1	RasGEF domain;RasGEF N-terminal motif;Variant SH3 domain;Variant SH3 domain;SH3 domain
EVM0006024	52.8424	2.91784	0.471028	6.19462	5.84265e-10	1.19503e-08										XP_018272791.1	uncharacterized protein RHOBADRAFT_51740 [Rhodotorula graminis WP1]
EVM0005816	34.2715	2.44909	0.395547	6.19166	5.95326e-10	1.21423e-08										TNY17794.1	hypothetical protein DMC30DRAFT_419455 [Rhodotorula diobovata]
EVM0007672	1510.23	1.31315	0.212154	6.18962	6.0309e-10	1.22662e-08	GO:0046421;GO:0005739;GO:0004451;GO:0019752;GO:0008168;GO:0032259;GO:0006412	molecular_function;cellular_component;molecular_function;biological_process;molecular_function;biological_process;biological_process	MF:methylisocitrate lyase activity;CC:mitochondrion;MF:isocitrate lyase activity;BP:carboxylic acid metabolic process;MF:methyltransferase activity;BP:methylation;BP:translation							XP_018273502.1	uncharacterized protein RHOBADRAFT_51304 [Rhodotorula graminis WP1]	sp|Q2TBP8|MET17_BOVIN	Methyltransferase-like protein 17, mitochondrial OS=Bos taurus OX=9913 GN=METTL17 PE=2 SV=1	PF09243.12	Rsm22	Mitochondrial small ribosomal subunit Rsm22
EVM0001543	1053.06	-1.72159	0.278284	-6.18646	6.15292e-10	1.24794e-08	GO:0016021	cellular_component	CC:integral component of membrane							XP_018273991.1	uncharacterized protein RHOBADRAFT_50468 [Rhodotorula graminis WP1]			PF20152.1	DUF6534	Family of unknown function (DUF6534
EVM0007661	257.722	1.52928	0.247315	6.18352	6.26869e-10	1.26788e-08	GO:0016021;GO:0004806;GO:0016042	cellular_component;molecular_function;biological_process	CC:integral component of membrane;MF:triglyceride lipase activity;BP:lipid catabolic process							TNY20524.1	hypothetical protein DMC30DRAFT_247288 [Rhodotorula diobovata]
EVM0006699	1653.47	1.50028	0.242763	6.18001	6.40957e-10	1.29277e-08										XP_018271556.1	uncharacterized protein RHOBADRAFT_53478 [Rhodotorula graminis WP1]			PF10521.11	Tti2	Tti2 family
EVM0006998	174144	1.78538	0.289246	6.17254	6.72019e-10	1.35167e-08	GO:0003735;GO:0006412;GO:0005840	molecular_function;biological_process;cellular_component	MF:structural constituent of ribosome;BP:translation;CC:ribosome	K02951	RP-S12e, RPS12	map03010	Ribosome	COG1358	J:Translation, ribosomal structure and biogenesis	XP_018273283.1	uncharacterized protein RHOBADRAFT_64682 [Rhodotorula graminis WP1]	sp|O14062|RS12A_SCHPO	40S ribosomal protein S12-A OS=Schizosaccharomyces pombe (strain 972 / ATCC 24843) OX=284812 GN=rps1201 PE=3 SV=1	PF01248.28	Ribosomal_L7Ae	Ribosomal protein L7Ae/L30e/S12e/Gadd45 family
EVM0003792	14189.4	1.41639	0.229595	6.16906	6.86968e-10	1.37792e-08	GO:0006207;GO:0016810;GO:0006541;GO:0044205;GO:0004088;GO:0046872;GO:0016597;GO:0005524;GO:0004070	biological_process;molecular_function;biological_process;biological_process;molecular_function;molecular_function;molecular_function;molecular_function;molecular_function	BP:'de novo' pyrimidine nucleobase biosynthetic process;MF:hydrolase activity, acting on carbon-nitrogen (but not peptide) bonds;BP:glutamine metabolic process;BP:'de novo' UMP biosynthetic process;MF:carbamoyl-phosphate synthase (glutamine-hydrolyzing) activity;MF:metal ion binding;MF:amino acid binding;MF:ATP binding;MF:aspartate carbamoyltransferase activity	K11541	URA2	map00240;map00250;map01240	Pyrimidine metabolism;Alanine, aspartate and glutamate metabolism;Biosynthesis of cofactors			TNY21360.1	putative bifunctional pyrimidine biosynthesis protein PyrABCN [Rhodotorula diobovata]	sp|O93937|PYR1_EMENI	Protein pyrABCN OS=Emericella nidulans (strain FGSC A4 / ATCC 38163 / CBS 112.46 / NRRL 194 / M139) OX=227321 GN=pyrABCN PE=3 SV=2	PF02786.19;PF00988.24;PF02729.23;PF00117.30;PF02787.21;PF00185.26;PF02142.24;PF07478.15;PF02222.24;PF15632.8;PF07722.15	CPSase_L_D2;CPSase_sm_chain;OTCace_N;GATase;CPSase_L_D3;OTCace;MGS;Dala_Dala_lig_C;ATP-grasp;ATPgrasp_Ter;Peptidase_C26	Carbamoyl-phosphate synthase L chain, ATP binding domain;Carbamoyl-phosphate synthase small chain, CPSase domain;Aspartate/ornithine carbamoyltransferase, carbamoyl-P binding domain;Glutamine amidotransferase class-I;Carbamoyl-phosphate synthetase large c
EVM0003237	34.3565	5.77071	0.937424	6.15592	7.46434e-10	1.49307e-08	GO:0015204;GO:0016021	molecular_function;cellular_component	MF:urea transmembrane transporter activity;CC:integral component of membrane	K20989	DUR3					XP_018272258.1	uncharacterized protein RHOBADRAFT_34830 [Rhodotorula graminis WP1]	sp|O94469|DUR31_SCHPO	Probable urea active transporter 1 OS=Schizosaccharomyces pombe (strain 972 / ATCC 24843) OX=284812 GN=dur3-1 PE=3 SV=1
EVM0004975	3384.75	-1.36567	0.221891	-6.15468	7.52269e-10	1.50061e-08	GO:0016020;GO:0016021;GO:0004571;GO:0005975;GO:0005509	cellular_component;cellular_component;molecular_function;biological_process;molecular_function	CC:membrane;CC:integral component of membrane;MF:mannosyl-oligosaccharide 1,2-alpha-mannosidase activity;BP:carbohydrate metabolic process;MF:calcium ion binding	K23741	MAN1B, MNS3	map00510;map00513;map04141	N-Glycan biosynthesis;Various types of N-glycan biosynthesis;Protein processing in endoplasmic reticulum			XP_018272613.1	glycoside hydrolase family 47 protein [Rhodotorula graminis WP1]	sp|Q8J0Q0|MNS1_CANAX	Mannosyl-oligosaccharide 1,2-alpha-mannosidase OS=Candida albicans OX=5476 GN=MNS1 PE=3 SV=2	PF01532.22	Glyco_hydro_47	Glycosyl hydrolase family 47
EVM0004813	25.871	3.47612	0.565375	6.14835	7.8293e-10	1.55749e-08										XP_018273121.1	uncharacterized protein RHOBADRAFT_42283 [Rhodotorula graminis WP1]
EVM0002746	855.908	2.04062	0.33238	6.13942	8.28207e-10	1.64306e-08	GO:0022857;GO:0016021	molecular_function;cellular_component	MF:transmembrane transporter activity;CC:integral component of membrane					ENOG410XNQK	G:Carbohydrate transport and metabolism	XP_018274493.1	uncharacterized protein RHOBADRAFT_50911 [Rhodotorula graminis WP1]	sp|Q6C8F0|CEX1_YARLI	Citrate exporter 1 OS=Yarrowia lipolytica (strain CLIB 122 / E 150) OX=284591 GN=CEX1 PE=3 SV=1	PF07690.18;PF00083.26;PF12832.9;PF06609.15	MFS_1;Sugar_tr;MFS_1_like;TRI12	Major Facilitator Superfamily;Sugar (and other) transporter;MFS_1 like family;Fungal trichothecene efflux pump (TRI12
EVM0005703	10083.2	1.33248	0.217269	6.13287	8.63074e-10	1.70757e-08	GO:0016740;GO:0016021	molecular_function;cellular_component	MF:transferase activity;CC:integral component of membrane							XP_018270762.1	glycosyltransferase family 90 protein [Rhodotorula graminis WP1]	sp|Q5K8R6|CXT1_CRYNJ	Beta-1,2-xylosyltransferase 1 OS=Cryptococcus neoformans var. neoformans serotype D (strain JEC21 / ATCC MYA-565) OX=214684 GN=CXT1 PE=1 SV=1	PF05686.14	Glyco_transf_90	Glycosyl transferase family 90
EVM0004949	149.77	-2.37331	0.387277	-6.12819	8.88833e-10	1.75375e-08	GO:0016787;GO:0016021;GO:0003924;GO:0000398;GO:0005789;GO:0004671;GO:0003723;GO:0005525	molecular_function;cellular_component;molecular_function;biological_process;cellular_component;molecular_function;molecular_function;molecular_function	MF:hydrolase activity;CC:integral component of membrane;MF:GTPase activity;BP:mRNA splicing, via spliceosome;CC:endoplasmic reticulum membrane;MF:protein C-terminal S-isoprenylcysteine carboxyl O-methyltransferase activity;MF:RNA binding;MF:GTP binding							XP_018274353.1	uncharacterized protein RHOBADRAFT_40851 [Rhodotorula graminis WP1]
EVM0001634	47.1375	6.23259	1.01817	6.12136	9.27797e-10	1.82278e-08	GO:0016021;GO:0008519	cellular_component;molecular_function	CC:integral component of membrane;MF:ammonium transmembrane transporter activity	K03320	amt, AMT, MEP					XP_018269960.1	uncharacterized protein RHOBADRAFT_37796 [Rhodotorula graminis WP1]	sp|Q9C0V1|AMT1_SCHPO	Ammonium transporter 1 OS=Schizosaccharomyces pombe (strain 972 / ATCC 24843) OX=284812 GN=amt1 PE=3 SV=1	PF00909.23	Ammonium_transp	Ammonium Transporter Family
EVM0006359	656.71	-1.59494	0.260561	-6.12118	9.28835e-10	1.82278e-08	GO:0022857;GO:0016021	molecular_function;cellular_component	MF:transmembrane transporter activity;CC:integral component of membrane							TNY20455.1	major facilitator superfamily domain-containing protein [Rhodotorula diobovata]	sp|A0A166Z003|PPZB_METRR	MFS-type transporter ppzB OS=Metarhizium rileyi (strain RCEF 4871) OX=1081105 GN=ppzB PE=3 SV=1	PF07690.18;PF13347.8;PF00083.26;PF12832.9;PF03137.22	MFS_1;MFS_2;Sugar_tr;MFS_1_like;OATP	Major Facilitator Superfamily;MFS/sugar transport protein;Sugar (and other) transporter;MFS_1 like family;Organic Anion Transporter Polypeptide (OATP) family
EVM0001754	17.4327	7.60633	1.25045	6.08289	1.18038e-09	2.31017e-08	GO:0005634;GO:0000981;GO:0003677	cellular_component;molecular_function;molecular_function	CC:nucleus;MF:RNA polymerase II transcription factor activity, sequence-specific DNA binding;MF:DNA binding							XP_018268220.1	uncharacterized protein RHOBADRAFT_47013 [Rhodotorula graminis WP1]			PF00046.31;PF05920.13	Homeodomain;Homeobox_KN	Homeodomain;Homeobox KN domain
EVM0007251	95.7704	2.65078	0.435869	6.0816	1.18989e-09	2.32253e-08	GO:0016021	cellular_component	CC:integral component of membrane	K16302	CNNM					XP_018271771.1	uncharacterized protein RHOBADRAFT_64816 [Rhodotorula graminis WP1]	sp|Q9USJ3|YJ23_SCHPO	Uncharacterized protein C4B3.03c OS=Schizosaccharomyces pombe (strain 972 / ATCC 24843) OX=284812 GN=SPCC4B3.03c PE=1 SV=1	PF01595.22	DUF21	Cyclin M transmembrane N-terminal domain
EVM0006412	799.741	2.36599	0.389108	6.08057	1.19758e-09	2.33127e-08	GO:0005634;GO:0043618;GO:0010484	cellular_component;biological_process;molecular_function	CC:nucleus;BP:regulation of transcription from RNA polymerase II promoter in response to stress;MF:H3 histone acetyltransferase activity							TNY20094.1	hypothetical protein DMC30DRAFT_417275 [Rhodotorula diobovata]
EVM0006290	621.401	2.15387	0.354695	6.07247	1.2596e-09	2.44544e-08										XP_018268529.1	uncharacterized protein RHOBADRAFT_55940 [Rhodotorula graminis WP1]
EVM0004154	4151.81	1.30959	0.215975	6.06363	1.33085e-09	2.57688e-08	GO:0032040;GO:0006364	cellular_component;biological_process	CC:small-subunit processome;BP:rRNA processing	K14554	UTP21, WDR36	map03008	Ribosome biogenesis in eukaryotes			XP_018271141.1	uncharacterized protein RHOBADRAFT_48562 [Rhodotorula graminis WP1]	sp|O14053|UTP21_SCHPO	U3 small nucleolar RNA-associated protein 21 homolog OS=Schizosaccharomyces pombe (strain 972 / ATCC 24843) OX=284812 GN=SPCC1672.07 PE=3 SV=1	PF04192.14;PF04003.14	Utp21;Utp12	Utp21 specific WD40 associated putative domain;Dip2/Utp12 Family
EVM0006156	2873.01	1.29321	0.21331	6.06259	1.33946e-09	2.58665e-08	GO:0030026;GO:0016021;GO:0005384	biological_process;cellular_component;molecular_function	BP:cellular manganese ion homeostasis;CC:integral component of membrane;MF:manganese ion transmembrane transporter activity	K22736	VIT					XP_018272906.1	uncharacterized protein RHOBADRAFT_34302 [Rhodotorula graminis WP1]	sp|P0DO17|VIT1_EUCGR	Vacuolar iron transporter 1 OS=Eucalyptus grandis OX=71139 GN=VIT1 PE=1 SV=1	PF01988.21	VIT1	VIT family
EVM0003263	657.642	-1.48589	0.245324	-6.05682	1.38842e-09	2.67408e-08	GO:0016021	cellular_component	CC:integral component of membrane							XP_018269492.1	uncharacterized protein RHOBADRAFT_55181 [Rhodotorula graminis WP1]
EVM0000249	1094.25	1.98293	0.327826	6.04872	1.46001e-09	2.80454e-08	GO:0004806;GO:0016042	molecular_function;biological_process	MF:triglyceride lipase activity;BP:lipid catabolic process					ENOG4111H5Y	O:Posttranslational modification, protein turnover, chaperones	XP_018274327.1	uncharacterized protein RHOBADRAFT_50763 [Rhodotorula graminis WP1]	sp|W3VKA4|LIPA_PSEA5	Lipase A OS=Pseudozyma aphidis (strain ATCC 32657 / CBS 517.83 / DSM 70725 / JCM 10318 / NBRC 10182 / NRRL Y-7954 / St-0401) OX=1391700 GN=PaG_04054 PE=1 SV=2	PF03583.16	LIP	Secretory lipase
EVM0006376	444.359	1.48384	0.245383	6.04703	1.47544e-09	2.82669e-08										XP_018273694.1	uncharacterized protein RHOBADRAFT_41640 [Rhodotorula graminis WP1]
EVM0004672	987.281	-1.90418	0.314923	-6.0465	1.48027e-09	2.82848e-08	GO:0008270;GO:0016491	molecular_function;molecular_function	MF:zinc ion binding;MF:oxidoreductase activity					COG1063	E:Amino acid transport and metabolism	XP_018268645.1	uncharacterized protein RHOBADRAFT_39181 [Rhodotorula graminis WP1]	sp|O34788|BDHA_BACSU	(R,R)-butanediol dehydrogenase OS=Bacillus subtilis (strain 168) OX=224308 GN=bdhA PE=1 SV=1	PF00107.28;PF08240.14;PF13602.8	ADH_zinc_N;ADH_N;ADH_zinc_N_2	Zinc-binding dehydrogenase;Alcohol dehydrogenase GroES-like domain;Zinc-binding dehydrogenase
EVM0004574	2650.68	-1.27349	0.210892	-6.03857	1.55481e-09	2.96313e-08	GO:0000252;GO:0005789;GO:0006694;GO:0006696;GO:0003854;GO:0016853	molecular_function;cellular_component;biological_process;biological_process;molecular_function;molecular_function	MF:C-3 sterol dehydrogenase (C-4 sterol decarboxylase) activity;CC:endoplasmic reticulum membrane;BP:steroid biosynthetic process;BP:ergosterol biosynthetic process;MF:3-beta-hydroxy-delta5-steroid dehydrogenase activity;MF:isomerase activity	K07748	NSDHL, ERG26	map00100	Steroid biosynthesis	COG0451	M:Cell wall/membrane/envelope biogenesis	XP_018270501.1	uncharacterized protein RHOBADRAFT_31948 [Rhodotorula graminis WP1]	sp|P53199|ERG26_YEAST	Sterol-4-alpha-carboxylate 3-dehydrogenase, decarboxylating OS=Saccharomyces cerevisiae (strain ATCC 204508 / S288c) OX=559292 GN=ERG26 PE=1 SV=1	PF01073.21;PF01370.23;PF16363.7;PF07993.14;PF04321.19;PF13460.8;PF02719.17	3Beta_HSD;Epimerase;GDP_Man_Dehyd;NAD_binding_4;RmlD_sub_bind;NAD_binding_10;Polysacc_synt_2	3-beta hydroxysteroid dehydrogenase/isomerase family;NAD dependent epimerase/dehydratase family;GDP-mannose 4,6 dehydratase;Male sterility protein;RmlD substrate binding domain;NAD(P)H-binding;Polysaccharide biosynthesis protein
EVM0007353	3092.02	1.41646	0.235032	6.02664	1.67401e-09	3.18194e-08	GO:0006310;GO:0000014;GO:0016021;GO:0004529;GO:0051607;GO:0016787;GO:0004129;GO:0004519;GO:0005829;GO:0004521;GO:0006309;GO:0005743;GO:0005739;GO:0003676;GO:0006401;GO:0046872;GO:0005634	biological_process;molecular_function;cellular_component;molecular_function;biological_process;molecular_function;molecular_function;molecular_function;cellular_component;molecular_function;biological_process;cellular_component;cellular_component;molecula	BP:DNA recombination;MF:single-stranded DNA endodeoxyribonuclease activity;CC:integral component of membrane;MF:exodeoxyribonuclease activity;BP:defense response to virus;MF:hydrolase activity;MF:cytochrome-c oxidase activity;MF:endonuclease activity;CC:cytosol;MF:endoribonuclease activity;BP:apoptotic DNA fragmentation;CC:mitochondrial inner membrane;CC:mitochondrion;MF:nucleic acid binding;BP:R…	K01173	ENDOG					XP_018268791.1	uncharacterized protein RHOBADRAFT_55435 [Rhodotorula graminis WP1]	sp|P08466|NUC1_YEAST	Mitochondrial nuclease OS=Saccharomyces cerevisiae (strain ATCC 204508 / S288c) OX=559292 GN=NUC1 PE=1 SV=1	PF01223.25	Endonuclease_NS	DNA/RNA non-specific endonuclease
EVM0000164	47.4946	2.1946	0.364228	6.02535	1.68744e-09	3.19908e-08	GO:0000272;GO:0071555;GO:0005886;GO:0004099;GO:0006032;GO:0031225	biological_process;biological_process;cellular_component;molecular_function;biological_process;cellular_component	BP:polysaccharide catabolic process;BP:cell wall organization;CC:plasma membrane;MF:chitin deacetylase activity;BP:chitin catabolic process;CC:anchored component of membrane					COG0726	G:Carbohydrate transport and metabolism	XP_018269664.1	carbohydrate esterase family 4 protein [Rhodotorula graminis WP1]	sp|O13842|CDA1_SCHPO	Putative polysaccharide deacetylase OS=Schizosaccharomyces pombe (strain 972 / ATCC 24843) OX=284812 GN=cda1 PE=1 SV=1	PF01522.23	Polysacc_deac_1	Polysaccharide deacetylase
EVM0002195	762.155	1.60648	0.266692	6.02374	1.70431e-09	3.22266e-08				K10268	FBXL2_20					XP_018272988.1	uncharacterized protein RHOBADRAFT_51919 [Rhodotorula graminis WP1]	sp|Q9VHH9|JHD1_DROME	JmjC domain-containing histone demethylation protein 1 OS=Drosophila melanogaster OX=7227 GN=Kdm2 PE=1 SV=2	PF12799.9	LRR_4	Leucine Rich repeats (2 copies
EVM0002933	7606.42	1.47411	0.244892	6.01945	1.75012e-09	3.30068e-08	GO:0003995;GO:0046872;GO:0050660;GO:0020037	molecular_function;molecular_function;molecular_function;molecular_function	MF:acyl-CoA dehydrogenase activity;MF:metal ion binding;MF:flavin adenine dinucleotide binding;MF:heme binding					ENOG410XNMY	I:Lipid transport and metabolism	XP_018272694.1	uncharacterized protein RHOBADRAFT_52624 [Rhodotorula graminis WP1]	sp|Q5ATG5|APDG_EMENI	Acyl-CoA dehydrogenase apdG OS=Emericella nidulans (strain FGSC A4 / ATCC 38163 / CBS 112.46 / NRRL 194 / M139) OX=227321 GN=apdG PE=2 SV=1	PF00441.26;PF00173.30;PF02770.21;PF02771.18;PF08028.13	Acyl-CoA_dh_1;Cyt-b5;Acyl-CoA_dh_M;Acyl-CoA_dh_N;Acyl-CoA_dh_2	Acyl-CoA dehydrogenase, C-terminal domain;Cytochrome b5-like Heme/Steroid binding domain;Acyl-CoA dehydrogenase, middle domain;Acyl-CoA dehydrogenase, N-terminal domain;Acyl-CoA dehydrogenase, C-terminal domain
EVM0006150	148.623	1.69567	0.282	6.01301	1.8211e-09	3.42565e-08										XP_018273288.1	uncharacterized protein RHOBADRAFT_52175 [Rhodotorula graminis WP1]
EVM0005724	2334.59	-1.51312	0.2517	-6.01158	1.83722e-09	3.44705e-08	GO:0016021	cellular_component	CC:integral component of membrane					ENOG4111BTY	S:Function unknown	XP_018273762.1	uncharacterized protein RHOBADRAFT_51531 [Rhodotorula graminis WP1]
EVM0005389	18.6498	7.70498	1.28294	6.0057	1.90505e-09	3.56509e-08	GO:0016831	molecular_function	MF:carboxy-lyase activity					ENOG4112461	S:Function unknown	XP_018271625.1	uncharacterized protein RHOBADRAFT_44083 [Rhodotorula graminis WP1]
EVM0006229	400.547	3.56995	0.596193	5.98791	2.12551e-09	3.96744e-08	GO:0016787;GO:0003725	molecular_function;molecular_function	MF:hydrolase activity;MF:double-stranded RNA binding					COG0491	S:Function unknown	TNY20646.1	beta-lactamase [Rhodotorula diobovata]			PF00753.29;PF12706.9	Lactamase_B;Lactamase_B_2	Metallo-beta-lactamase superfamily;Beta-lactamase superfamily domain
EVM0001001	3873.74	1.92258	0.321403	5.98182	2.20653e-09	4.10811e-08				K13449	PR1					TNY22847.1	CAP domain-containing protein [Rhodotorula diobovata]	sp|P35794|SC7_SCHCO	Fruiting body protein SC7 OS=Schizophyllum commune OX=5334 GN=SC7 PE=2 SV=1	PF00188.28	CAP	Cysteine-rich secretory protein family
EVM0001983	58.1849	3.71798	0.622167	5.97586	2.28886e-09	4.2505e-08														PF01541.26	GIY-YIG	GIY-YIG catalytic domain
EVM0006264	1145.74	-1.76745	0.295822	-5.9747	2.30509e-09	4.26971e-08	GO:0016021	cellular_component	CC:integral component of membrane							XP_018268154.1	uncharacterized protein RHOBADRAFT_56228 [Rhodotorula graminis WP1]
EVM0000458	5038.39	1.54688	0.259121	5.96972	2.37667e-09	4.39109e-08	GO:0003854;GO:0016021;GO:0006694;GO:0016853	molecular_function;cellular_component;biological_process;molecular_function	MF:3-beta-hydroxy-delta5-steroid dehydrogenase activity;CC:integral component of membrane;BP:steroid biosynthetic process;MF:isomerase activity							XP_018269042.1	uncharacterized protein RHOBADRAFT_29212 [Rhodotorula graminis WP1]	sp|Q9UT59|YKJ7_SCHPO	Putative uncharacterized oxidoreductase C513.07 OS=Schizosaccharomyces pombe (strain 972 / ATCC 24843) OX=284812 GN=SPAC513.07 PE=3 SV=1	PF01370.23;PF01073.21;PF00106.27	Epimerase;3Beta_HSD;adh_short	NAD dependent epimerase/dehydratase family;3-beta hydroxysteroid dehydrogenase/isomerase family;short chain dehydrogenase
EVM0002346	16.241	7.47434	1.25215	5.96921	2.38402e-09	4.3935e-08										XP_018268716.1	uncharacterized protein RHOBADRAFT_46711 [Rhodotorula graminis WP1]
EVM0004523	2578.86	-1.61907	0.271362	-5.96647	2.42442e-09	4.45664e-08	GO:0022857;GO:0016021	molecular_function;cellular_component	MF:transmembrane transporter activity;CC:integral component of membrane					ENOG410XS0P	S:Function unknown	XP_018270319.1	uncharacterized protein RHOBADRAFT_15966 [Rhodotorula graminis WP1]	sp|Q4PIP8|PNS1_USTMA	Protein PNS1 OS=Ustilago maydis (strain 521 / FGSC 9021) OX=237631 GN=PNS1 PE=3 SV=2	PF04515.14	Choline_transpo	Plasma-membrane choline transporter
EVM0005852	6876.98	-1.18263	0.198357	-5.96216	2.48932e-09	4.56438e-08				K13886	CORO1B_1C_6			ENOG410XQAD	S:Function unknown	XP_018272521.1	uncharacterized protein RHOBADRAFT_52476 [Rhodotorula graminis WP1]	sp|O13923|CORO_SCHPO	Coronin-like protein crn1 OS=Schizosaccharomyces pombe (strain 972 / ATCC 24843) OX=284812 GN=crn1 PE=1 SV=1	PF08953.13;PF16300.7;PF12894.9	DUF1899;WD40_4;ANAPC4_WD40	Domain of unknown function (DUF1899;Type of WD40 repeat;Anaphase-promoting complex subunit 4 WD40 domain
EVM0007305	2290.6	1.30645	0.219365	5.95559	2.59132e-09	4.73945e-08	GO:0006457;GO:0003755	biological_process;molecular_function	BP:protein folding;MF:peptidyl-prolyl cis-trans isomerase activity	K05864	PPID, CYPD			COG0652	O:Posttranslational modification, protein turnover, chaperones	XP_018273360.1	uncharacterized protein RHOBADRAFT_51188 [Rhodotorula graminis WP1]	sp|Q5U8Z7|PPID_AMAMU	Peptidyl-prolyl cis-trans isomerase D OS=Amanita muscaria OX=41956 GN=Cyp40 PE=2 SV=1	PF00160.23;PF00515.30;PF07719.19;PF13414.8	Pro_isomerase;TPR_1;TPR_2;TPR_11	Cyclophilin type peptidyl-prolyl cis-trans isomerase/CLD;Tetratricopeptide repeat;Tetratricopeptide repeat;TPR repeat
EVM0001059	52125.7	1.23511	0.207446	5.95391	2.61817e-09	4.7664e-08	GO:0016021;GO:0050660;GO:0016614	cellular_component;molecular_function;molecular_function	CC:integral component of membrane;MF:flavin adenine dinucleotide binding;MF:oxidoreductase activity, acting on CH-OH group of donors	K00108	betA, CHDH	map00260	Glycine, serine and threonine metabolism	COG2303	E:Amino acid transport and metabolism	XP_018272634.1	uncharacterized protein RHOBADRAFT_64774 [Rhodotorula graminis WP1]	sp|M5EAX2|GMCH_MALS4	GMC oxidoreductase family protein Mala s 12 OS=Malassezia sympodialis (strain ATCC 42132) OX=1230383 GN=MSY001_2108 PE=1 SV=1	PF00732.21;PF05199.15;PF07992.16;PF01266.26;PF05834.14;PF13450.8	GMC_oxred_N;GMC_oxred_C;Pyr_redox_2;DAO;Lycopene_cycl;NAD_binding_8	GMC oxidoreductase;GMC oxidoreductase;Pyridine nucleotide-disulphide oxidoreductase;FAD dependent oxidoreductase;Lycopene cyclase protein;NAD(P)-binding Rossmann-like domain
EVM0002200	42850.1	1.37881	0.231583	5.95384	2.61919e-09	4.7664e-08								ENOG411279U	S:Function unknown	XP_018271578.1	uncharacterized protein RHOBADRAFT_44036, partial [Rhodotorula graminis WP1]
EVM0003900	8010.1	1.29014	0.217402	5.93435	2.95015e-09	5.35526e-08	GO:0004642;GO:0006541;GO:0031267;GO:0006189;GO:0046872;GO:0006886;GO:0005524	molecular_function;biological_process;molecular_function;biological_process;molecular_function;biological_process;molecular_function	MF:phosphoribosylformylglycinamidine synthase activity;BP:glutamine metabolic process;MF:small GTPase binding;BP:'de novo' IMP biosynthetic process;MF:metal ion binding;BP:intracellular protein transport;MF:ATP binding	K01952	PFAS, purL	map00230	Purine metabolism	COG0047	F:Nucleotide transport and metabolism	XP_018271091.1	uncharacterized protein RHOBADRAFT_53942 [Rhodotorula graminis WP1]	sp|O14228|PUR4_SCHPO	Probable phosphoribosylformylglycinamidine synthase OS=Schizosaccharomyces pombe (strain 972 / ATCC 24843) OX=284812 GN=ade3 PE=3 SV=1	PF13507.8;PF02769.24;PF18076.3;PF18072.3	GATase_5;AIRS_C;FGAR-AT_N;FGAR-AT_linker	CobB/CobQ-like glutamine amidotransferase domain;AIR synthase related protein, C-terminal domain;Formylglycinamide ribonucleotide amidotransferase N-terminal;Formylglycinamide ribonucleotide amidotransferase linker domain
EVM0001088	650.649	-1.52295	0.256653	-5.93388	2.95866e-09	5.35731e-08	GO:0016021;GO:0016491	cellular_component;molecular_function	CC:integral component of membrane;MF:oxidoreductase activity					ENOG410XRR8	S:Function unknown	XP_018273691.1	uncharacterized protein RHOBADRAFT_24171 [Rhodotorula graminis WP1]	sp|Q9X248|FABG_THEMA	3-oxoacyl-[acyl-carrier-protein] reductase FabG OS=Thermotoga maritima (strain ATCC 43589 / DSM 3109 / JCM 10099 / NBRC 100826 / MSB8) OX=243274 GN=fabG PE=3 SV=1	PF00106.27;PF13561.8	adh_short;adh_short_C2	short chain dehydrogenase;Enoyl-(Acyl carrier protein) reductase
EVM0002537	16714.3	-1.37524	0.231855	-5.93146	3.0026e-09	5.42335e-08	GO:0016021;GO:0032259;GO:0004608;GO:0006656;GO:0005789	cellular_component;biological_process;molecular_function;biological_process;cellular_component	CC:integral component of membrane;BP:methylation;MF:phosphatidylethanolamine N-methyltransferase activity;BP:phosphatidylcholine biosynthetic process;CC:endoplasmic reticulum membrane	K16369	CHO2	map00564	Glycerophospholipid metabolism			XP_018267952.1	uncharacterized protein RHOBADRAFT_56284 [Rhodotorula graminis WP1]	sp|B0D4E6|CHO2_LACBS	Phosphatidylethanolamine N-methyltransferase OS=Laccaria bicolor (strain S238N-H82 / ATCC MYA-4686) OX=486041 GN=CHO2 PE=3 SV=1	PF04191.15;PF17751.3	PEMT;SKICH	Phospholipid methyltransferase;SKICH domain
EVM0001130	85.1718	2.03563	0.343284	5.92988	3.03158e-09	5.46211e-08										TNY18506.1	hypothetical protein DMC30DRAFT_50780 [Rhodotorula diobovata]
EVM0006391	3293.86	-1.6648	0.280885	-5.92699	3.08535e-09	5.54523e-08										XP_018273269.1	uncharacterized protein RHOBADRAFT_42433 [Rhodotorula graminis WP1]
EVM0006425	1634.3	1.47823	0.250386	5.90381	3.55211e-09	6.36836e-08	GO:0016787;GO:0000166	molecular_function;molecular_function	MF:hydrolase activity;MF:nucleotide binding							XP_018267867.1	uncharacterized protein RHOBADRAFT_56430 [Rhodotorula graminis WP1]
EVM0002465	116.992	1.90877	0.323517	5.90007	3.63344e-09	6.49661e-08										TNY20115.1	hypothetical protein DMC30DRAFT_417294 [Rhodotorula diobovata]
EVM0006548	2212.3	-1.37471	0.233014	-5.8997	3.64154e-09	6.49661e-08										XP_018273970.1	uncharacterized protein RHOBADRAFT_50449 [Rhodotorula graminis WP1]
EVM0005114	30.6035	7.43055	1.26142	5.89064	3.84711e-09	6.84654e-08	GO:0003735;GO:0016021;GO:0005840;GO:0016829;GO:0006412	molecular_function;cellular_component;cellular_component;molecular_function;biological_process	MF:structural constituent of ribosome;CC:integral component of membrane;CC:ribosome;MF:lyase activity;BP:translation							TNY18022.1	hypothetical protein DMC30DRAFT_381187 [Rhodotorula diobovata]
EVM0005161	642.271	1.40771	0.239263	5.88354	4.01583e-09	7.12933e-08	GO:0000727;GO:0071162;GO:0005634;GO:0000811;GO:1902969;GO:0031298;GO:0000785;GO:0006260	biological_process;cellular_component;cellular_component;cellular_component;biological_process;cellular_component;cellular_component;biological_process	BP:double-strand break repair via break-induced replication;CC:CMG complex;CC:nucleus;CC:GINS complex;BP:mitotic DNA replication;CC:replication fork protection complex;CC:chromatin;BP:DNA replication	K10733	GINS2, PSF2					TNY24202.1	hypothetical protein DMC30DRAFT_387580 [Rhodotorula diobovata]	sp|P0CQ31|PSF2_CRYNB	DNA replication complex GINS protein PSF2 OS=Cryptococcus neoformans var. neoformans serotype D (strain B-3501A) OX=283643 GN=PSF2 PE=3 SV=1	PF05916.13	Sld5	GINS complex protein
EVM0005702	4084.44	1.71521	0.291631	5.88144	4.06722e-09	7.20294e-08	GO:0016491	molecular_function	MF:oxidoreductase activity					COG0604	C:Energy production and conversion	XP_018274508.1	uncharacterized protein RHOBADRAFT_65923 [Rhodotorula graminis WP1]	sp|O94564|YGD6_SCHPO	Zinc-type alcohol dehydrogenase-like protein C1773.06c OS=Schizosaccharomyces pombe (strain 972 / ATCC 24843) OX=284812 GN=SPBC1773.06c PE=3 SV=1	PF13602.8;PF08240.14;PF00107.28	ADH_zinc_N_2;ADH_N;ADH_zinc_N	Zinc-binding dehydrogenase;Alcohol dehydrogenase GroES-like domain;Zinc-binding dehydrogenase
EVM0000595	889.024	1.23867	0.210775	5.87674	4.18428e-09	7.39222e-08	GO:0008168;GO:0009452;GO:0001510	molecular_function;biological_process;biological_process	MF:methyltransferase activity;BP:7-methylguanosine RNA capping;BP:RNA methylation	K14292	TGS1					XP_018269147.1	uncharacterized protein RHOBADRAFT_66821 [Rhodotorula graminis WP1]	sp|Q923W1|TGS1_MOUSE	Trimethylguanosine synthase OS=Mus musculus OX=10090 GN=Tgs1 PE=1 SV=2	PF09445.12;PF13649.8	Methyltransf_15;Methyltransf_25	RNA cap guanine-N2 methyltransferase;Methyltransferase domain
EVM0002669	266.109	-2.12713	0.362267	-5.87172	4.31301e-09	7.60116e-08	GO:0016021	cellular_component	CC:integral component of membrane							XP_018274074.1	uncharacterized protein RHOBADRAFT_50547 [Rhodotorula graminis WP1]
EVM0003564	1473.55	-1.3735	0.234047	-5.86846	4.39869e-09	7.73339e-08	GO:0016787;GO:0016021;GO:0005975;GO:0030246;GO:0004553	molecular_function;cellular_component;biological_process;molecular_function;molecular_function	MF:hydrolase activity;CC:integral component of membrane;BP:carbohydrate metabolic process;MF:carbohydrate binding;MF:hydrolase activity, hydrolyzing O-glycosyl compounds							XP_018270128.1	glycoside hydrolase family 16 protein [Rhodotorula graminis WP1]	sp|Q9USW3|YHZ7_SCHPO	Probable glycosidase C21B10.07 OS=Schizosaccharomyces pombe (strain 972 / ATCC 24843) OX=284812 GN=SPBC21B10.07 PE=3 SV=1
EVM0000603	161.707	2.8122	0.479434	5.86565	4.47365e-09	7.84618e-08	GO:0016021;GO:0006298;GO:0030983;GO:0032300;GO:0016887;GO:0005524	cellular_component;biological_process;molecular_function;cellular_component;molecular_function;molecular_function	CC:integral component of membrane;BP:mismatch repair;MF:mismatched DNA binding;CC:mismatch repair complex;MF:ATPase activity;MF:ATP binding							XP_016270352.1	hypothetical protein RHTO_05180 [Rhodotorula toruloides NP11]
EVM0007192	1426.98	-1.50951	0.257637	-5.85904	4.65559e-09	8.1456e-08	GO:0008410	molecular_function	MF:CoA-transferase activity	K18703	SUGCT					XP_018268510.1	uncharacterized protein RHOBADRAFT_39509 [Rhodotorula graminis WP1]	sp|Q9HAC7|SUCHY_HUMAN	Succinate--hydroxymethylglutarate CoA-transferase OS=Homo sapiens OX=9606 GN=SUGCT PE=1 SV=2	PF02515.19	CoA_transf_3	CoA-transferase family III
EVM0005415	2187.52	-1.68454	0.287862	-5.85191	4.85951e-09	8.48195e-08	GO:0006633;GO:0102158;GO:0102343;GO:0102344;GO:0102345;GO:0016021;GO:0005789	biological_process;molecular_function;molecular_function;molecular_function;molecular_function;cellular_component;cellular_component	BP:fatty acid biosynthetic process;MF:very-long-chain 3-hydroxyacyl-CoA dehydratase activity;MF:3-hydroxy-arachidoyl-CoA dehydratase activity;MF:3-hydroxy-behenoyl-CoA dehydratase activity;MF:3-hydroxy-lignoceroyl-CoA dehydratase activity;CC:integral component of membrane;CC:endoplasmic reticulum membrane	K10703	HACD, PHS1, PAS2	map01040;map00062	Biosynthesis of unsaturated fatty acids;Fatty acid elongation			XP_018268007.1	uncharacterized protein RHOBADRAFT_56329 [Rhodotorula graminis WP1]	sp|O14346|HACD_SCHPO	Probable very-long-chain (3R)-3-hydroxyacyl-CoA dehydratase OS=Schizosaccharomyces pombe (strain 972 / ATCC 24843) OX=284812 GN=SPBC19C2.15c PE=3 SV=2	PF04387.16	PTPLA	Protein tyrosine phosphatase-like protein, PTPLA
EVM0000396	1441.24	1.45034	0.247877	5.85105	4.8849e-09	8.50582e-08	GO:0016787;GO:0016021;GO:0006506	molecular_function;cellular_component;biological_process	MF:hydrolase activity;CC:integral component of membrane;BP:GPI anchor biosynthetic process	K23362	MPPE1, PGAP5	map00563	Glycosylphosphatidylinositol (GPI)-anchor biosynthesis			TNY18801.1	Metallo-dependent phosphatase-like protein [Rhodotorula diobovata]	sp|P40986|CDC1_YEAST	Cell division control protein 1 OS=Saccharomyces cerevisiae (strain ATCC 204508 / S288c) OX=559292 GN=CDC1 PE=1 SV=2	PF00149.30	Metallophos	Calcineurin-like phosphoesterase
EVM0001813	2926.82	-1.22306	0.209331	-5.8427	5.13625e-09	8.92209e-08	GO:0016779;GO:0016021;GO:0046872;GO:0055085;GO:0005524	molecular_function;cellular_component;molecular_function;biological_process;molecular_function	MF:nucleotidyltransferase activity;CC:integral component of membrane;MF:metal ion binding;BP:transmembrane transport;MF:ATP binding							XP_018270546.1	uncharacterized protein RHOBADRAFT_44986 [Rhodotorula graminis WP1]			PF03600.18	CitMHS	Citrate transporter
EVM0001186	2956.74	1.66431	0.285137	5.83688	5.31864e-09	9.21687e-08	GO:0004601;GO:0051920	molecular_function;molecular_function	MF:peroxidase activity;MF:peroxiredoxin activity					COG0450	O:Posttranslational modification, protein turnover, chaperones	XP_018273947.1	uncharacterized protein RHOBADRAFT_65815 [Rhodotorula graminis WP1]	sp|Q9NL98|PRDX_ASCSU	Peroxiredoxin OS=Ascaris suum OX=6253 PE=2 SV=1	PF00578.23;PF08534.12;PF10417.11	AhpC-TSA;Redoxin;1-cysPrx_C	AhpC/TSA family;Redoxin;C-terminal domain of 1-Cys peroxiredoxin
EVM0001540	703.308	1.3232	0.226776	5.83483	5.38468e-09	9.30909e-08	GO:0061928;GO:0006751;GO:0003839	molecular_function;biological_process;molecular_function	MF:glutathione specific gamma-glutamylcyclotransferase activity;BP:glutathione catabolic process;MF:gamma-glutamylcyclotransferase activity	K07232	CHAC, chaC	map00480	Glutathione metabolism			XP_018273262.1	uncharacterized protein RHOBADRAFT_34708 [Rhodotorula graminis WP1]	sp|Q4KMJ1|CHAC2_DANRE	Putative glutathione-specific gamma-glutamylcyclotransferase 2 OS=Danio rerio OX=7955 GN=chac2 PE=2 SV=1	PF04752.14	ChaC	ChaC-like protein
EVM0001122	388.041	1.73025	0.297079	5.82422	5.73788e-09	9.89614e-08	GO:0046872	molecular_function	MF:metal ion binding							TNY20889.1	hypothetical protein DMC30DRAFT_396437 [Rhodotorula diobovata]			PF12874.9;PF13821.8	zf-met;DUF4187	Zinc-finger of C2H2 type;Domain of unknown function (DUF4187
EVM0003362	52.1544	3.0871	0.531416	5.8092	6.27732e-09	1.07784e-07	GO:0016021	cellular_component	CC:integral component of membrane					COG2940	S:Function unknown	XP_018269793.1	uncharacterized protein RHOBADRAFT_45700 [Rhodotorula graminis WP1]	sp|O74467|SET5_SCHPO	SET domain-containing protein 5 OS=Schizosaccharomyces pombe (strain 972 / ATCC 24843) OX=284812 GN=set5 PE=1 SV=1	PF00856.30	SET	SET domain
EVM0004412	16.8999	4.50467	0.775445	5.80915	6.2791e-09	1.07784e-07	GO:0016021	cellular_component	CC:integral component of membrane							XP_018270189.1	uncharacterized protein RHOBADRAFT_44625 [Rhodotorula graminis WP1]
EVM0000980	46.8932	3.28627	0.567017	5.79572	6.80299e-09	1.16501e-07										XP_018270383.1	uncharacterized protein RHOBADRAFT_44821 [Rhodotorula graminis WP1]
EVM0002194	538.119	2.04844	0.353891	5.78833	7.10892e-09	1.21169e-07	GO:0005737;GO:0019135;GO:0005634;GO:0046872;GO:0008612	cellular_component;molecular_function;cellular_component;molecular_function;biological_process	CC:cytoplasm;MF:deoxyhypusine monooxygenase activity;CC:nucleus;MF:metal ion binding;BP:peptidyl-lysine modification to peptidyl-hypusine	K06072	DOHH			COG1413	C:Energy production and conversion	XP_018273103.1	uncharacterized protein RHOBADRAFT_52015 [Rhodotorula graminis WP1]	sp|Q96WP5|DOHH_LENED	Deoxyhypusine hydroxylase OS=Lentinula edodes OX=5353 GN=LIA1 PE=2 SV=1	PF13646.8;PF03130.18;PF00514.25	HEAT_2;HEAT_PBS;Arm	HEAT repeats;PBS lyase HEAT-like repeat;Armadillo/beta-catenin-like repeat
EVM0004785	10315.6	-1.18664	0.205002	-5.78844	7.10441e-09	1.21169e-07	GO:0006631;GO:0016616;GO:0019464;GO:0005960;GO:0005739;GO:0070403	biological_process;molecular_function;biological_process;cellular_component;cellular_component;molecular_function	BP:fatty acid metabolic process;MF:oxidoreductase activity, acting on the CH-OH group of donors, NAD or NADP as acceptor;BP:glycine decarboxylation via glycine cleavage system;CC:glycine cleavage complex;CC:mitochondrion;MF:NAD+ binding	K02437	gcvH, GCSH	map00630;map00260	Glyoxylate and dicarboxylate metabolism;Glycine, serine and threonine metabolism			XP_018271869.1	uncharacterized protein RHOBADRAFT_64838, partial [Rhodotorula graminis WP1]	sp|Q0VLA7|GCSH_ALCBS	Glycine cleavage system H protein OS=Alcanivorax borkumensis (strain ATCC 700651 / DSM 11573 / NCIMB 13689 / SK2) OX=393595 GN=gcvH PE=3 SV=1	PF01597.21;PF13375.8;PF00364.24	GCV_H;RnfC_N;Biotin_lipoyl	Glycine cleavage H-protein;RnfC Barrel sandwich hybrid domain;Biotin-requiring enzyme
EVM0000510	25.6418	2.76981	0.478644	5.78678	7.17497e-09	1.22008e-07										XP_018271276.1	uncharacterized protein RHOBADRAFT_43716 [Rhodotorula graminis WP1]
EVM0000105	73.5975	2.34421	0.405332	5.78343	7.31936e-09	1.24173e-07										XP_018268940.1	uncharacterized protein RHOBADRAFT_55560 [Rhodotorula graminis WP1]
EVM0001740	391.494	1.4239	0.246253	5.78225	7.37068e-09	1.24752e-07	GO:0016021	cellular_component	CC:integral component of membrane							XP_018269345.1	uncharacterized protein RHOBADRAFT_55059 [Rhodotorula graminis WP1]	sp|Q62086|PON2_MOUSE	Serum paraoxonase/arylesterase 2 OS=Mus musculus OX=10090 GN=Pon2 PE=1 SV=2
EVM0003935	3644.26	-1.2812	0.221613	-5.78123	7.41576e-09	1.25223e-07	GO:0016021	cellular_component	CC:integral component of membrane							XP_018274435.1	uncharacterized protein RHOBADRAFT_49163 [Rhodotorula graminis WP1]
EVM0004526	1178.34	1.4417	0.249924	5.76855	7.9958e-09	1.34704e-07	GO:0005634;GO:0046872	cellular_component;molecular_function	CC:nucleus;MF:metal ion binding					ENOG410Y8HA	S:Function unknown	XP_018273222.1	uncharacterized protein RHOBADRAFT_64672 [Rhodotorula graminis WP1]			PF08209.13	Sgf11	Sgf11 (transcriptional regulation protein
EVM0007223	864.43	2.39342	0.414974	5.76765	8.03842e-09	1.35109e-07	GO:0000935;GO:0000917	cellular_component;biological_process	CC:barrier septum;BP:barrier septum assembly					ENOG4111QDS	S:Function unknown	XP_018268799.1	uncharacterized protein RHOBADRAFT_55443 [Rhodotorula graminis WP1]
EVM0001839	1441.18	1.53023	0.265348	5.76687	8.0756e-09	1.3542e-07	GO:0016491	molecular_function	MF:oxidoreductase activity					ENOG4110YRH	S:Function unknown	XP_018272635.1	uncharacterized protein RHOBADRAFT_25664 [Rhodotorula graminis WP1]	sp|Q2UPB6|ACLN_ASPOR	Aspirochlorine biosynthesis protein N OS=Aspergillus oryzae (strain ATCC 42149 / RIB 40) OX=510516 GN=aclN PE=3 SV=1
EVM0005304	815.316	-1.47906	0.257023	-5.75461	8.68431e-09	1.45292e-07	GO:0007033;GO:0006895;GO:0006886;GO:0003924;GO:0005769;GO:0045335;GO:0012505;GO:0005829;GO:0005525	biological_process;biological_process;biological_process;molecular_function;cellular_component;cellular_component;cellular_component;cellular_component;molecular_function	BP:vacuole organization;BP:Golgi to endosome transport;BP:intracellular protein transport;MF:GTPase activity;CC:early endosome;CC:phagocytic vesicle;CC:endomembrane system;CC:cytosol;MF:GTP binding	K07880;K07879	RAB4B;RAB4A, RAB4	map04144	Endocytosis			XP_018270777.1	uncharacterized protein RHOBADRAFT_53678 [Rhodotorula graminis WP1]	sp|Q2TBH7|RAB4A_BOVIN	Ras-related protein Rab-4A OS=Bos taurus OX=9913 GN=RAB4A PE=2 SV=3	PF00071.24;PF08477.15;PF00025.23;PF04670.14	Ras;Roc;Arf;Gtr1_RagA	Ras family;Ras of Complex, Roc, domain of DAPkinase;ADP-ribosylation factor family;Gtr1/RagA G protein conserved region
EVM0000869	549.377	2.29766	0.399553	5.75057	8.8944e-09	1.48465e-07	GO:0005737;GO:0016810	cellular_component;molecular_function	CC:cytoplasm;MF:hydrolase activity, acting on carbon-nitrogen (but not peptide) bonds	K01464	DPYS, dht, hydA	map00240;map00770;map00410	Pyrimidine metabolism;Pantothenate and CoA biosynthesis;beta-Alanine metabolism	COG0044	F:Nucleotide transport and metabolism	XP_018272769.1	uncharacterized protein RHOBADRAFT_51721 [Rhodotorula graminis WP1]	sp|Q9P903|DPYS_LACK1	Dihydropyrimidinase OS=Lachancea kluyveri (strain ATCC 58438 / CBS 3082 / BCRC 21498 / NBRC 1685 / JCM 7257 / NCYC 543 / NRRL Y-12651) OX=226302 GN=PYD2 PE=1 SV=1	PF01979.22;PF07969.13	Amidohydro_1;Amidohydro_3	Amidohydrolase family;Amidohydrolase family
EVM0007201	43.8607	3.24859	0.565105	5.74864	8.9966e-09	1.49826e-07	GO:0016740;GO:0046872;GO:0016021;GO:0004722	molecular_function;molecular_function;cellular_component;molecular_function	MF:transferase activity;MF:metal ion binding;CC:integral component of membrane;MF:protein serine/threonine phosphatase activity							XP_018272068.1	glycosyltransferase family 31 protein [Rhodotorula graminis WP1]			PF04646.14;PF02434.18	DUF604;Fringe	Protein of unknown function, DUF604;Fringe-like
EVM0002709	13918.1	-1.58879	0.276528	-5.74548	9.16592e-09	1.52297e-07	GO:0005737;GO:0090630;GO:0005096;GO:0005509	cellular_component;biological_process;molecular_function;molecular_function	CC:cytoplasm;BP:activation of GTPase activity;MF:GTPase activator activity;MF:calcium ion binding	K19951	TBC1D8_9					TNY18345.1	rab-GTPase-TBC domain-containing protein [Rhodotorula diobovata]	sp|C8VDQ4|GYP2_EMENI	Putative GTPase-activating protein AN11010 OS=Emericella nidulans (strain FGSC A4 / ATCC 38163 / CBS 112.46 / NRRL 194 / M139) OX=227321 GN=AN11010 PE=4 SV=1	PF00566.20;PF02893.22;PF13405.8;PF00036.34;PF13499.8	RabGAP-TBC;GRAM;EF-hand_6;EF-hand_1;EF-hand_7	Rab-GTPase-TBC domain;GRAM domain;EF-hand domain;EF hand;EF-hand domain pair
EVM0000887	614.89	1.50088	0.261283	5.74426	9.23226e-09	1.53049e-07	GO:0003700;GO:0043565;GO:0005634;GO:0001228	molecular_function;molecular_function;cellular_component;molecular_function	MF:transcription factor activity, sequence-specific DNA binding;MF:sequence-specific DNA binding;CC:nucleus;MF:transcriptional activator activity, RNA polymerase II transcription regulatory region sequence-specific binding	K09419;K15859;K09414	HSFF;SKN7;HSF1			COG5169	K:Transcription	XP_018274280.1	uncharacterized protein RHOBADRAFT_50726 [Rhodotorula graminis WP1]	sp|Q5A4X5|SKN7_CANAL	Transcription factor SKN7 OS=Candida albicans (strain SC5314 / ATCC MYA-2876) OX=237561 GN=SKN7 PE=3 SV=1	PF00447.19	HSF_DNA-bind	HSF-type DNA-binding
EVM0001746	746.226	1.48319	0.258778	5.73151	9.95404e-09	1.64638e-07	GO:0032366;GO:0016021;GO:0016491;GO:0005789	biological_process;cellular_component;molecular_function;cellular_component	BP:intracellular sterol transport;CC:integral component of membrane;MF:oxidoreductase activity;CC:endoplasmic reticulum membrane	K21848	ARV1					XP_018269290.1	uncharacterized protein RHOBADRAFT_55013 [Rhodotorula graminis WP1]	sp|Q9HDX5|ARV1_SCHPO	Protein arv1 OS=Schizosaccharomyces pombe (strain 972 / ATCC 24843) OX=284812 GN=arv1 PE=3 SV=3	PF04161.15	Arv1	Arv1-like family
EVM0006488	6955.71	1.17898	0.205824	5.72809	1.01565e-08	1.67605e-07	GO:0016021;GO:0005730;GO:0030690;GO:0042802;GO:0000027	cellular_component;cellular_component;cellular_component;molecular_function;biological_process	CC:integral component of membrane;CC:nucleolus;CC:Noc1p-Noc2p complex;MF:identical protein binding;BP:ribosomal large subunit assembly	K14832	MAK21, NOC1, CEBPZ					XP_018274003.1	uncharacterized protein RHOBADRAFT_47812 [Rhodotorula graminis WP1]	sp|O36021|YEK9_SCHPO	Uncharacterized protein C4F10.09c OS=Schizosaccharomyces pombe (strain 972 / ATCC 24843) OX=284812 GN=SPAC4F10.09c PE=1 SV=1	PF03914.19	CBF	CBF/Mak21 family
EVM0003866	1770.16	1.33584	0.234053	5.70741	1.14709e-08	1.88867e-07	GO:0015297;GO:0016021;GO:0015105;GO:0015104;GO:0015103;GO:0005886	molecular_function;cellular_component;molecular_function;molecular_function;molecular_function;cellular_component	MF:antiporter activity;CC:integral component of membrane;MF:arsenite transmembrane transporter activity;MF:antimonite transmembrane transporter activity;MF:inorganic anion transmembrane transporter activity;CC:plasma membrane	K03325	ACR3, arsB					XP_018271128.1	uncharacterized protein RHOBADRAFT_53976 [Rhodotorula graminis WP1]	sp|Q06598|ARR3_YEAST	Arsenical-resistance protein 3 OS=Saccharomyces cerevisiae (strain ATCC 204508 / S288c) OX=559292 GN=ARR3 PE=1 SV=1	PF01758.18	SBF	Sodium Bile acid symporter family
EVM0003084	1413.24	-1.60204	0.281143	-5.6983	1.21006e-08	1.98783e-07	GO:0008410	molecular_function	MF:CoA-transferase activity	K18703	SUGCT					XP_018268510.1	uncharacterized protein RHOBADRAFT_39509 [Rhodotorula graminis WP1]	sp|Q9HAC7|SUCHY_HUMAN	Succinate--hydroxymethylglutarate CoA-transferase OS=Homo sapiens OX=9606 GN=SUGCT PE=1 SV=2	PF02515.19	CoA_transf_3	CoA-transferase family III
EVM0004063	739.603	-1.52444	0.267575	-5.69724	1.21761e-08	1.99573e-07										XP_018272288.1	uncharacterized protein RHOBADRAFT_52275 [Rhodotorula graminis WP1]
EVM0004169	5474.96	-1.40761	0.24718	-5.69466	1.23619e-08	2.02161e-07	GO:0003854;GO:0003824;GO:0016021;GO:0006694	molecular_function;molecular_function;cellular_component;biological_process	MF:3-beta-hydroxy-delta5-steroid dehydrogenase activity;MF:catalytic activity;CC:integral component of membrane;BP:steroid biosynthetic process					COG0451	M:Cell wall/membrane/envelope biogenesis	XP_018268150.1	uncharacterized protein RHOBADRAFT_65694, partial [Rhodotorula graminis WP1]	sp|P83775|GRP2_CANAL	Putative NADPH-dependent methylglyoxal reductase GRP2 OS=Candida albicans (strain SC5314 / ATCC MYA-2876) OX=237561 GN=GRP2 PE=1 SV=2	PF01370.23;PF01073.21;PF07993.14;PF13460.8;PF16363.7;PF05368.15	Epimerase;3Beta_HSD;NAD_binding_4;NAD_binding_10;GDP_Man_Dehyd;NmrA	NAD dependent epimerase/dehydratase family;3-beta hydroxysteroid dehydrogenase/isomerase family;Male sterility protein;NAD(P)H-binding;GDP-mannose 4,6 dehydratase;NmrA-like family
EVM0001490	1726.8	1.35295	0.237753	5.69057	1.26618e-08	2.06601e-07	GO:0016787	molecular_function	MF:hydrolase activity	K06130;K06128	LYPLA2;LYPLA1	map00564	Glycerophospholipid metabolism			TNY22655.1	Phospholipase/carboxylesterase/thioesterase [Rhodotorula diobovata]	sp|P0CL95|APTH1_CRYNB	Acyl-protein thioesterase 1 OS=Cryptococcus neoformans var. neoformans serotype D (strain B-3501A) OX=283643 GN=CNBF2260 PE=3 SV=1	PF02230.18;PF12146.10;PF00756.22;PF03959.15;PF12697.9	Abhydrolase_2;Hydrolase_4;Esterase;FSH1;Abhydrolase_6	Phospholipase/Carboxylesterase;Serine aminopeptidase, S33;Putative esterase;Serine hydrolase (FSH1;Alpha/beta hydrolase family
EVM0005720	144.107	2.12634	0.37392	5.68662	1.29582e-08	2.10963e-07	GO:0008270	molecular_function	MF:zinc ion binding	K17808	ZIM17, DNLZ, Tim15			ENOG41121WI	S:Function unknown	XP_018270236.1	uncharacterized protein RHOBADRAFT_44671 [Rhodotorula graminis WP1]	sp|Q09759|YA72_SCHPO	Uncharacterized protein C24H6.02c OS=Schizosaccharomyces pombe (strain 972 / ATCC 24843) OX=284812 GN=SPAC24H6.02c PE=4 SV=1	PF05180.14	zf-DNL	DNL zinc finger
EVM0004374	23.5954	-3.44338	0.605661	-5.68532	1.30567e-08	2.12091e-07	GO:0022857;GO:0016021	molecular_function;cellular_component	MF:transmembrane transporter activity;CC:integral component of membrane					COG0477	G:Carbohydrate transport and metabolism	KWU45903.1	putative nicotinamide mononucleotide permease [Rhodotorula sp. JG-1b]	sp|A0A0A2IBP6|CNSO_PENEN	MFS-type transporter cnsO OS=Penicillium expansum OX=27334 GN=cnsO PE=3 SV=1	PF07690.18	MFS_1	Major Facilitator Superfamily
EVM0003094	16.7921	4.81175	0.848127	5.67338	1.40004e-08	2.26913e-07										XP_018271080.1	uncharacterized protein RHOBADRAFT_44546 [Rhodotorula graminis WP1]
EVM0002349	751.946	-1.30359	0.230041	-5.66678	1.4551e-08	2.35312e-07	GO:0016021;GO:0006486;GO:0016757	cellular_component;biological_process;molecular_function	CC:integral component of membrane;BP:protein glycosylation;MF:transferase activity, transferring glycosyl groups	K20889	IRX7, FRA8, F8H			ENOG410XTFH	S:Function unknown	XP_018271751.1	glycosyltransferase family 47 protein [Rhodotorula graminis WP1]	sp|Q33AH8|GT101_ORYSJ	Probable glucuronosyltransferase GUT1 OS=Oryza sativa subsp. japonica OX=39947 GN=GUT1 PE=2 SV=2	PF03016.17	Exostosin	Exostosin family
EVM0007198	12.0852	7.04485	1.2456	5.65579	1.55128e-08	2.50308e-07										XP_018270824.1	uncharacterized protein RHOBADRAFT_44294 [Rhodotorula graminis WP1]
EVM0001975	24.8742	3.28639	0.581663	5.64999	1.60453e-08	2.58326e-07										XP_016272561.1	ubiquitin family protein [Rhodotorula toruloides NP11]	sp|P19848|UBIQ_COPCO	Ubiquitin OS=Coprinellus congregatus OX=5347 PE=1 SV=1	PF00240.25;PF11976.10	ubiquitin;Rad60-SLD	Ubiquitin family;Ubiquitin-2 like Rad60 SUMO-like
EVM0000452	98.3408	2.16805	0.384039	5.64537	1.64822e-08	2.64773e-07	GO:0046557;GO:0071555;GO:0000272;GO:0071704;GO:0005576;GO:0004553	molecular_function;biological_process;biological_process;biological_process;cellular_component;molecular_function	MF:glucan endo-1,6-beta-glucosidase activity;BP:cell wall organization;BP:polysaccharide catabolic process;BP:organic substance metabolic process;CC:extracellular region;MF:hydrolase activity, hydrolyzing O-glycosyl compounds	K22277	EXGB			COG2730	G:Carbohydrate transport and metabolism	ORY70599.1	glycoside hydrolase superfamily, partial [Leucosporidium creatinivorum]	sp|A1DGM6|EXGB_NEOFI	Probable glucan endo-1,6-beta-glucosidase B OS=Neosartorya fischeri (strain ATCC 1020 / DSM 3700 / CBS 544.65 / FGSC A1164 / JCM 1740 / NRRL 181 / WB 181) OX=331117 GN=exgB PE=3 SV=1	PF00150.20	Cellulase	Cellulase (glycosyl hydrolase family 5
EVM0004890	624.121	1.46467	0.25955	5.6431	1.67013e-08	2.677e-07				K17878	NNT1					TNY21811.1	DENN domain-containing protein [Rhodotorula diobovata]			PF02141.23	DENN	DENN (AEX-3) domain
EVM0000183	476.027	-1.56142	0.276914	-5.63865	1.71389e-08	2.74109e-07										XP_018273199.1	uncharacterized protein RHOBADRAFT_52097 [Rhodotorula graminis WP1]
EVM0002104	2285.77	-1.20246	0.213657	-5.62799	1.82325e-08	2.90959e-07	GO:0004114;GO:0046872;GO:0007165	molecular_function;molecular_function;biological_process	MF:3',5'-cyclic-nucleotide phosphodiesterase activity;MF:metal ion binding;BP:signal transduction							XP_018271586.1	uncharacterized protein RHOBADRAFT_53504 [Rhodotorula graminis WP1]	sp|Q23917|PDE2_DICDI	3',5'-cyclic-nucleotide phosphodiesterase regA OS=Dictyostelium discoideum OX=44689 GN=regA PE=1 SV=1	PF00233.21	PDEase_I	3'5'-cyclic nucleotide phosphodiesterase
EVM0006122	63.1104	2.06348	0.366675	5.62753	1.82806e-08	2.91086e-07	GO:0008080	molecular_function	MF:N-acetyltransferase activity							XP_018272434.1	uncharacterized protein RHOBADRAFT_52400 [Rhodotorula graminis WP1]			PF00583.27;PF13508.9;PF13880.8	Acetyltransf_1;Acetyltransf_7;Acetyltransf_13	Acetyltransferase (GNAT) family;Acetyltransferase (GNAT) domain;ESCO1/2 acetyl-transferase
EVM0005999	1581.75	1.24956	0.222064	5.62702	1.83352e-08	2.91316e-07	GO:0016787	molecular_function	MF:hydrolase activity	K14263	BNA7	map00630;map00380;map01240	Glyoxylate and dicarboxylate metabolism;Tryptophan metabolism;Biosynthesis of cofactors			XP_018273233.1	uncharacterized protein RHOBADRAFT_52127 [Rhodotorula graminis WP1]	sp|A3GGU3|KFA_PICST	Kynurenine formamidase OS=Scheffersomyces stipitis (strain ATCC 58785 / CBS 6054 / NBRC 10063 / NRRL Y-11545) OX=322104 GN=BNA7 PE=3 SV=2	PF07859.15;PF12697.9	Abhydrolase_3;Abhydrolase_6	alpha/beta hydrolase fold;Alpha/beta hydrolase family
EVM0005562	4995.19	1.44435	0.257101	5.61782	1.93377e-08	3.06574e-07	GO:0008652;GO:0009098;GO:0050048;GO:0052654;GO:0052655;GO:0052656;GO:0004084;GO:0009099;GO:0005759;GO:0009097;GO:0009081;GO:0009082	biological_process;biological_process;molecular_function;molecular_function;molecular_function;molecular_function;molecular_function;biological_process;cellular_component;biological_process;biological_process;biological_process	BP:cellular amino acid biosynthetic process;BP:leucine biosynthetic process;MF:L-leucine;MF:L-leucine transaminase activity;MF:L-valine transaminase activity;MF:L-isoleucine transaminase activity;MF:branched-chain-amino-acid transaminase activity;BP:valine biosynthetic process;CC:mitochondrial matrix;BP:isoleucine biosynthetic process;BP:branched-chain amino acid metabolic process;BP:branched-cha…	K00826	E2.6.1.42, ilvE	map00270;map01240;map00280;map00770;map00290	Cysteine and methionine metabolism;Biosynthesis of cofactors;Valine, leucine and isoleucine degradation;Pantothenate and CoA biosynthesis;Valine, leucine and isoleucine biosynthesis			XP_018273440.1	uncharacterized protein RHOBADRAFT_11654 [Rhodotorula graminis WP1]	sp|P47176|BCA2_YEAST	Branched-chain-amino-acid aminotransferase, cytosolic OS=Saccharomyces cerevisiae (strain ATCC 204508 / S288c) OX=559292 GN=BAT2 PE=1 SV=1	PF01063.21	Aminotran_4	Amino-transferase class IV
EVM0004489	839.1	2.51405	0.447565	5.61716	1.94119e-08	3.0708e-07	GO:0048038;GO:0005507;GO:0009308;GO:0008131	molecular_function;molecular_function;biological_process;molecular_function	MF:quinone binding;MF:copper ion binding;BP:amine metabolic process;MF:primary amine oxidase activity	K00276	AOC3, AOC2, tynA	map00350;map00360;map00410;map00260	Tyrosine metabolism;Phenylalanine metabolism;beta-Alanine metabolism;Glycine, serine and threonine metabolism	COG3733	Q:Secondary metabolites biosynthesis, transport and catabolism	XP_018267988.1	uncharacterized protein RHOBADRAFT_49010 [Rhodotorula graminis WP1]	sp|O46406|AOCY_BOVIN	Primary amine oxidase, lung isozyme OS=Bos taurus OX=9913 PE=2 SV=1	PF01179.22;PF09248.12;PF02727.18	Cu_amine_oxid;DUF1965;Cu_amine_oxidN2	Copper amine oxidase, enzyme domain;Domain of unknown function (DUF1965;Copper amine oxidase, N2 domain
EVM0003761	42.4136	2.77531	0.494616	5.61103	2.0112e-08	3.17464e-07										XP_018269211.1	uncharacterized protein RHOBADRAFT_46268 [Rhodotorula graminis WP1]
EVM0005294	11511.9	-1.42278	0.25405	-5.6004	2.13863e-08	3.36845e-07	GO:0008483;GO:0030170;GO:0003992	molecular_function;molecular_function;molecular_function	MF:transaminase activity;MF:pyridoxal phosphate binding;MF:N2-acetyl-L-ornithine	K00823	puuE	map00250;map00640;map00410;map00650	Alanine, aspartate and glutamate metabolism;Propanoate metabolism;beta-Alanine metabolism;Butanoate metabolism			XP_018269415.1	uncharacterized protein RHOBADRAFT_66792 [Rhodotorula graminis WP1]	sp|Q88RB9|DAVT_PSEPK	5-aminovalerate aminotransferase DavT OS=Pseudomonas putida (strain ATCC 47054 / DSM 6125 / NCIMB 11950 / KT2440) OX=160488 GN=davT PE=1 SV=1	PF00202.23	Aminotran_3	Aminotransferase class-III
EVM0002866	8776	-1.31782	0.23533	-5.59985	2.14533e-08	3.37169e-07	GO:0016740;GO:0016021	molecular_function;cellular_component	MF:transferase activity;CC:integral component of membrane							XP_018273371.1	glycosyltransferase family 2 protein [Rhodotorula graminis WP1]
EVM0000735	815.651	2.31529	0.413569	5.59832	2.16441e-08	3.39434e-07	GO:0016021	cellular_component	CC:integral component of membrane					ENOG410Y5I0	S:Function unknown	XP_018274215.1	uncharacterized protein RHOBADRAFT_50669 [Rhodotorula graminis WP1]	sp|G3XSI2|AUNA_ASPNA	Aurasperone B biosynthesis cluster protein A OS=Aspergillus niger (strain ATCC 1015 / CBS 113.46 / FGSC A1144 / LSHB Ac4 / NCTC 3858a / NRRL 328 / USDA 3528.7) OX=380704 GN=aunA PE=3 SV=1
EVM0004560	16.5787	7.50111	1.34003	5.59773	2.17171e-08	3.39844e-07
EVM0000704	12.4447	7.07934	1.26482	5.59712	2.17936e-08	3.40308e-07										XP_018273516.1	uncharacterized protein RHOBADRAFT_41459 [Rhodotorula graminis WP1]
EVM0000737	1296.21	-1.31851	0.235685	-5.59438	2.21416e-08	3.45e-07	GO:0016021	cellular_component	CC:integral component of membrane							XP_018274177.1	uncharacterized protein RHOBADRAFT_50636 [Rhodotorula graminis WP1]
EVM0007072	10045.5	-1.16361	0.20827	-5.58701	2.31014e-08	3.59184e-07	GO:0003735;GO:0006412;GO:0005840	molecular_function;biological_process;cellular_component	MF:structural constituent of ribosome;BP:translation;CC:ribosome	K02956	RP-S15, MRPS15, rpsO	map03010	Ribosome	COG0184	J:Translation, ribosomal structure and biogenesis	XP_018273061.1	uncharacterized protein RHOBADRAFT_66124 [Rhodotorula graminis WP1]	sp|O13602|RT28_SCHPO	Probable 37S ribosomal protein S28, mitochondrial OS=Schizosaccharomyces pombe (strain 972 / ATCC 24843) OX=284812 GN=mrps28 PE=3 SV=1	PF00312.24	Ribosomal_S15	Ribosomal protein S15
EVM0003330	1228.39	-1.19053	0.213196	-5.58418	2.34804e-08	3.6352e-07	GO:0016021;GO:0016020	cellular_component;cellular_component	CC:integral component of membrane;CC:membrane							XP_018269398.1	uncharacterized protein RHOBADRAFT_38525 [Rhodotorula graminis WP1]	sp|Q9LDH3|PT112_ARATH	Probable sugar phosphate/phosphate translocator At1g12500 OS=Arabidopsis thaliana OX=3702 GN=At1g12500 PE=1 SV=1	PF03151.18;PF00892.22;PF08449.13	TPT;EamA;UAA	Triose-phosphate Transporter family;EamA-like transporter family;UAA transporter family
EVM0004880	476.172	-1.4993	0.268477	-5.58446	2.34429e-08	3.6352e-07	GO:0016021;GO:0006511;GO:0016579;GO:0004843	cellular_component;biological_process;biological_process;molecular_function	CC:integral component of membrane;BP:ubiquitin-dependent protein catabolic process;BP:protein deubiquitination;MF:thiol-dependent ubiquitin-specific protease activity							XP_018272440.1	uncharacterized protein RHOBADRAFT_42722 [Rhodotorula graminis WP1]
EVM0003578	476.111	2.62194	0.469595	5.58341	2.35843e-08	3.64352e-07	GO:0016021	cellular_component	CC:integral component of membrane							XP_018272526.1	uncharacterized protein RHOBADRAFT_52480 [Rhodotorula graminis WP1]
EVM0004274	365.953	-1.33762	0.239936	-5.57491	2.47656e-08	3.8179e-07	GO:0005856;GO:0003779;GO:0030674;GO:0006897;GO:0016021;GO:0005034;GO:0043130;GO:0005886;GO:0005768;GO:0042802	cellular_component;molecular_function;molecular_function;biological_process;cellular_component;molecular_function;molecular_function;cellular_component;cellular_component;molecular_function	CC:cytoskeleton;MF:actin binding;MF:protein binding, bridging;BP:endocytosis;CC:integral component of membrane;MF:osmosensor activity;MF:ubiquitin binding;CC:plasma membrane;CC:endosome;MF:identical protein binding	K07364;K20522;K04438;K20046	TEC;LSB1_2;CRK, CRKII;SLA1			ENOG4110574	T:Signal transduction mechanisms	XP_018273594.1	uncharacterized protein RHOBADRAFT_51387 [Rhodotorula graminis WP1]	sp|P46109|CRKL_HUMAN	Crk-like protein OS=Homo sapiens OX=9606 GN=CRKL PE=1 SV=1	PF00018.30;PF14604.8;PF07653.19	SH3_1;SH3_9;SH3_2	SH3 domain;Variant SH3 domain;Variant SH3 domain
EVM0000672	616.477	1.52634	0.274173	5.56707	2.59064e-08	3.98531e-07	GO:0016021;GO:0006486;GO:0016757	cellular_component;biological_process;molecular_function	CC:integral component of membrane;BP:protein glycosylation;MF:transferase activity, transferring glycosyl groups	K05535	MNN2	map00513	Various types of N-glycan biosynthesis			TNY24721.1	mannosyltransferase putative-domain-containing protein, partial [Rhodotorula diobovata]	sp|Q5AD72|MNN24_CANAL	Alpha-1,2-mannosyltransferase MNN24 OS=Candida albicans (strain SC5314 / ATCC MYA-2876) OX=237561 GN=MNN24 PE=3 SV=1	PF11051.10	Mannosyl_trans3	Mannosyltransferase putative
EVM0000113	320.87	1.89055	0.340016	5.56019	2.6948e-08	4.13677e-07	GO:0016491;GO:0010181	molecular_function;molecular_function	MF:oxidoreductase activity;MF:FMN binding					COG1304	C:Energy production and conversion	TNY21449.1	FMN-dependent dehydrogenase [Rhodotorula diobovata]	sp|Q9HDX2|YKN3_SCHPO	Uncharacterized lactate 2-monooxygenase PB1A11.03 OS=Schizosaccharomyces pombe (strain 972 / ATCC 24843) OX=284812 GN=SPAPB1A11.03 PE=3 SV=1	PF01070.20;PF01645.19;PF00478.27	FMN_dh;Glu_synthase;IMPDH	FMN-dependent dehydrogenase;Conserved region in glutamate synthase;IMP dehydrogenase / GMP reductase domain
EVM0007705	11.3554	6.99619	1.26215	5.54305	2.97243e-08	4.55334e-07	GO:0005634;GO:0003844;GO:0000786;GO:0102752;GO:0046982;GO:0003677	cellular_component;molecular_function;cellular_component;molecular_function;molecular_function;molecular_function	CC:nucleus;MF:1,4-alpha-glucan branching enzyme activity;CC:nucleosome;MF:1,4-alpha-glucan branching enzyme activity (using a glucosylated glycogenin as primer for glycogen synthesis;MF:protein heterodimerization activity;MF:DNA binding	K11495	CENPA			COG2036	B:Chromatin structure and dynamics	ORY88131.1	histone-fold-containing protein [Leucosporidium creatinivorum]	sp|Q7RXR3|CENPA_NEUCR	Histone H3-like centromeric protein hH3v OS=Neurospora crassa (strain ATCC 24698 / 74-OR23-1A / CBS 708.71 / DSM 1257 / FGSC 987) OX=367110 GN=hH3v PE=3 SV=1	PF00125.26	Histone	Core histone H2A/H2B/H3/H4
EVM0004136	468.041	-1.85522	0.334846	-5.54052	3.01576e-08	4.60999e-07	GO:0008080	molecular_function	MF:N-acetyltransferase activity					ENOG4110AVK;ENOG4111IAQ	S:Function unknown;S:Function unknown	XP_018274291.1	uncharacterized protein RHOBADRAFT_64361 [Rhodotorula graminis WP1]
EVM0003563	3823.05	-1.14952	0.20753	-5.53904	3.04132e-08	4.63928e-07	GO:0050661;GO:0005840;GO:0016021;GO:0005739;GO:0004412;GO:0009088;GO:0009097;GO:0009086;GO:0004072	molecular_function;cellular_component;cellular_component;cellular_component;molecular_function;biological_process;biological_process;biological_process;molecular_function	MF:NADP binding;CC:ribosome;CC:integral component of membrane;CC:mitochondrion;MF:homoserine dehydrogenase activity;BP:threonine biosynthetic process;BP:isoleucine biosynthetic process;BP:methionine biosynthetic process;MF:aspartate kinase activity	K00003	hom	map00270;map00300;map00260	Cysteine and methionine metabolism;Lysine biosynthesis;Glycine, serine and threonine metabolism	COG0460	E:Amino acid transport and metabolism	XP_018271439.1	uncharacterized protein RHOBADRAFT_26708 [Rhodotorula graminis WP1]	sp|Q5B998|DHOM_EMENI	Homoserine dehydrogenase OS=Emericella nidulans (strain FGSC A4 / ATCC 38163 / CBS 112.46 / NRRL 194 / M139) OX=227321 GN=AN2882 PE=1 SV=1	PF00742.21;PF03447.18	Homoserine_dh;NAD_binding_3	Homoserine dehydrogenase;Homoserine dehydrogenase, NAD binding domain
EVM0000152	1556.13	1.50149	0.272093	5.5183	3.42296e-08	5.2105e-07
EVM0005672	1646.74	1.52022	0.275546	5.5171	3.44645e-08	5.23529e-07
EVM0000811	3334.85	-1.29861	0.235534	-5.51346	3.51844e-08	5.33348e-07	GO:0030246	molecular_function	MF:carbohydrate binding							XP_018267799.1	uncharacterized protein RHOBADRAFT_56371 [Rhodotorula graminis WP1]			PF13229.8	Beta_helix	Right handed beta helix region
EVM0005202	18.5851	3.39374	0.615876	5.51042	3.57969e-08	5.41258e-07										XP_018269120.1	uncharacterized protein RHOBADRAFT_55304 [Rhodotorula graminis WP1]
EVM0006626	33.2771	4.77469	0.866529	5.51014	3.58553e-08	5.41258e-07	GO:0003700;GO:0003824;GO:0005634	molecular_function;molecular_function;cellular_component	MF:transcription factor activity, sequence-specific DNA binding;MF:catalytic activity;CC:nucleus	K09448	TEAD	map04011;map04392	MAPK signaling pathway - yeast;Hippo signaling pathway - multiple species			XP_018272171.1	uncharacterized protein RHOBADRAFT_43561 [Rhodotorula graminis WP1]			PF01285.20	TEA	TEA/ATTS domain
EVM0001778	10.7089	6.87823	1.24873	5.50817	3.62581e-08	5.45073e-07										TNY24316.1	hypothetical protein DMC30DRAFT_163265 [Rhodotorula diobovata]			PF01753.20	zf-MYND	MYND finger
EVM0004916	612.347	-1.25925	0.228606	-5.50838	3.62142e-08	5.45073e-07	GO:0016021	cellular_component	CC:integral component of membrane							XP_018273225.1	uncharacterized protein RHOBADRAFT_52120 [Rhodotorula graminis WP1]
EVM0004351	315.269	1.31164	0.23863	5.49653	3.8733e-08	5.81075e-07	GO:0003676	molecular_function	MF:nucleic acid binding							XP_018271033.1	uncharacterized protein RHOBADRAFT_66524 [Rhodotorula graminis WP1]
EVM0006219	1554.85	-1.33718	0.243408	-5.49359	3.9384e-08	5.89623e-07	GO:0016021;GO:0016757	cellular_component;molecular_function	CC:integral component of membrane;MF:transferase activity, transferring glycosyl groups					ENOG410XSA2;COG0463;COG0438	M:Cell wall/membrane/envelope biogenesis;M:Cell wall/membrane/envelope biogenesis;M:Cell wall/membrane/envelope biogenesis	XP_018269419.1	glycosyltransferase family 4 protein [Rhodotorula graminis WP1]			PF00534.22;PF00535.28;PF13692.8;PF13439.8	Glycos_transf_1;Glycos_transf_2;Glyco_trans_1_4;Glyco_transf_4	Glycosyl transferases group 1;Glycosyl transferase family 2;Glycosyl transferases group 1;Glycosyltransferase Family 4
EVM0006479	1436.48	1.9496	0.354961	5.49242	3.96473e-08	5.92344e-07	GO:0016491	molecular_function	MF:oxidoreductase activity					COG0604	C:Energy production and conversion	XP_018273964.1	uncharacterized protein RHOBADRAFT_50443 [Rhodotorula graminis WP1]	sp|A2QTF1|EPAF_ASPNC	Dehydrogenase orf1 OS=Aspergillus niger (strain CBS 513.88 / FGSC A1513) OX=425011 GN=orf1 PE=3 SV=1	PF08240.14;PF00107.28	ADH_N;ADH_zinc_N	Alcohol dehydrogenase GroES-like domain;Zinc-binding dehydrogenase
EVM0001629	235.996	3.22531	0.587314	5.49162	3.98263e-08	5.93797e-07	GO:0022857;GO:0016021	molecular_function;cellular_component	MF:transmembrane transporter activity;CC:integral component of membrane	K08157	TPO1			COG0477	G:Carbohydrate transport and metabolism	XP_018269028.1	uncharacterized protein RHOBADRAFT_17425 [Rhodotorula graminis WP1]	sp|F2T0J9|MFS2_TRIRC	MFS-type efflux pump MFS2 OS=Trichophyton rubrum (strain ATCC MYA-4607 / CBS 118892) OX=559305 GN=MFS2 PE=2 SV=1	PF07690.18;PF00083.26	MFS_1;Sugar_tr	Major Facilitator Superfamily;Sugar (and other) transporter
EVM0006608	1518.41	1.39937	0.25512	5.48514	4.13136e-08	6.14709e-07										TNY18721.1	hypothetical protein DMC30DRAFT_448571 [Rhodotorula diobovata]
EVM0003972	394.332	1.91354	0.348916	5.48423	4.15277e-08	6.16631e-07	GO:0034599;GO:0016657	biological_process;molecular_function	BP:cellular response to oxidative stress;MF:oxidoreductase activity, acting on NAD(P)H, nitrogenous group as acceptor	K07078	K07078			COG3560	S:Function unknown	XP_018272748.1	uncharacterized protein RHOBADRAFT_51701 [Rhodotorula graminis WP1]	sp|Q96VH4|HBN1_YEAST	Putative nitroreductase HBN1 OS=Saccharomyces cerevisiae (strain ATCC 204508 / S288c) OX=559292 GN=HBN1 PE=1 SV=1	PF00881.26	Nitroreductase	Nitroreductase family
EVM0000577	20550	1.39206	0.253906	5.48256	4.19203e-08	6.19926e-07	GO:0004573;GO:0009311	molecular_function;biological_process	MF:mannosyl-oligosaccharide glucosidase activity;BP:oligosaccharide metabolic process	K01228	MOGS	map00510;map04141	N-Glycan biosynthesis;Protein processing in endoplasmic reticulum			XP_018267746.1	glycoside hydrolase family 63 protein, partial [Rhodotorula graminis WP1]	sp|O14255|GCS1_SCHPO	Probable mannosyl-oligosaccharide glucosidase OS=Schizosaccharomyces pombe (strain 972 / ATCC 24843) OX=284812 GN=SPAC6G10.09 PE=3 SV=1	PF03200.18;PF16923.7;PF01204.20	Glyco_hydro_63;Glyco_hydro_63N;Trehalase	Glycosyl hydrolase family 63 C-terminal domain;Glycosyl hydrolase family 63 N-terminal domain;Trehalase
EVM0006990	196.542	2.40129	0.437974	5.48273	4.18815e-08	6.19926e-07	GO:0015031;GO:0016020;GO:0016301	biological_process;cellular_component;molecular_function	BP:protein transport;CC:membrane;MF:kinase activity	K08073	PNKP			COG0241	E:Amino acid transport and metabolism	XP_018272578.1	uncharacterized protein RHOBADRAFT_42872 [Rhodotorula graminis WP1]	sp|O13911|PNK1_SCHPO	Bifunctional polynucleotide phosphatase/kinase OS=Schizosaccharomyces pombe (strain 972 / ATCC 24843) OX=284812 GN=pnk1 PE=1 SV=2	PF08645.13;PF13671.8	PNK3P;AAA_33	Polynucleotide kinase 3 phosphatase;AAA domain
EVM0006683	153.953	1.68317	0.307028	5.48213	4.20233e-08	6.20185e-07	GO:0008173;GO:0008171;GO:0046872;GO:0003723	molecular_function;molecular_function;molecular_function;molecular_function	MF:RNA methyltransferase activity;MF:O-methyltransferase activity;MF:metal ion binding;MF:RNA binding	K20798	HENMT1			ENOG410XSD6	S:Function unknown	XP_018269046.1	uncharacterized protein RHOBADRAFT_46091 [Rhodotorula graminis WP1]	sp|Q5T8I9|HENMT_HUMAN	Small RNA 2'-O-methyltransferase OS=Homo sapiens OX=9606 GN=HENMT1 PE=1 SV=1
EVM0004088	326.536	-1.45114	0.264774	-5.48065	4.23761e-08	6.24124e-07										XP_018267824.1	uncharacterized protein RHOBADRAFT_56395 [Rhodotorula graminis WP1]
EVM0000588	168.249	1.98822	0.363188	5.47434	4.39148e-08	6.45477e-07										XP_018273288.1	uncharacterized protein RHOBADRAFT_52175 [Rhodotorula graminis WP1]
EVM0002087	5511.31	1.19996	0.219455	5.46789	4.55428e-08	6.68053e-07	GO:0006457;GO:0031072;GO:0051082;GO:0009408;GO:0046872;GO:0005524	biological_process;molecular_function;molecular_function;biological_process;molecular_function;molecular_function	BP:protein folding;MF:heat shock protein binding;MF:unfolded protein binding;BP:response to heat;MF:metal ion binding;MF:ATP binding	K03686	dnaJ					XP_018273081.1	uncharacterized protein RHOBADRAFT_51996 [Rhodotorula graminis WP1]	sp|C8V213|MDJ1_EMENI	DnaJ homolog 1, mitochondrial OS=Emericella nidulans (strain FGSC A4 / ATCC 38163 / CBS 112.46 / NRRL 194 / M139) OX=227321 GN=AN10778 PE=3 SV=1	PF01556.20;PF00226.33;PF00684.21	DnaJ_C;DnaJ;DnaJ_CXXCXGXG	DnaJ C terminal domain;DnaJ domain;DnaJ central domain
EVM0002364	6340.38	1.2682	0.23215	5.46286	4.68526e-08	6.8588e-07	GO:0009052;GO:0008615;GO:0004751	biological_process;biological_process;molecular_function	BP:pentose-phosphate shunt, non-oxidative branch;BP:pyridoxine biosynthetic process;MF:ribose-5-phosphate isomerase activity	K01807	rpiA	map00030	Pentose phosphate pathway	COG0120	G:Carbohydrate transport and metabolism	TNY19172.1	ribose-5-phosphate isomerase [Rhodotorula diobovata]	sp|Q4P6V4|RPIA_USTMA	Ribose-5-phosphate isomerase OS=Ustilago maydis (strain 521 / FGSC 9021) OX=237631 GN=RKI1 PE=3 SV=1	PF06026.16	Rib_5-P_isom_A	Ribose 5-phosphate isomerase A (phosphoriboisomerase A
EVM0001424	221.646	-1.84345	0.337489	-5.46227	4.70079e-08	6.86769e-07										XP_018274657.1	uncharacterized protein RHOBADRAFT_41153 [Rhodotorula graminis WP1]	sp|Q9P445|MAT2_COCSA	Mating-type protein MAT-2 OS=Cochliobolus sativus OX=45130 GN=MAT2 PE=3 SV=1	PF00505.21;PF09011.12	HMG_box;HMG_box_2	HMG (high mobility group) box;HMG-box domain
EVM0006009	147.379	1.48528	0.27203	5.46	4.76133e-08	6.94218e-07										XP_018270443.1	uncharacterized protein RHOBADRAFT_54228 [Rhodotorula graminis WP1]
EVM0000520	1584.94	1.49879	0.275087	5.44841	5.08228e-08	7.39528e-07
EVM0006411	1903.7	1.14376	0.210021	5.44594	5.15326e-08	7.48356e-07	GO:0006351;GO:0008270;GO:0000981;GO:0003677	biological_process;molecular_function;molecular_function;molecular_function	BP:transcription, DNA-templated;MF:zinc ion binding;MF:RNA polymerase II transcription factor activity, sequence-specific DNA binding;MF:DNA binding							XP_018270715.1	uncharacterized protein RHOBADRAFT_53623 [Rhodotorula graminis WP1]	sp|A0A411PQN2|AGN11_PAEDI	Agnestins biosynthesis cluster transcription factor AgnL11 OS=Paecilomyces divaricatus OX=644132 GN=AgnL11 PE=3 SV=1	PF04082.20;PF00172.20	Fungal_trans;Zn_clus	Fungal specific transcription factor domain;Fungal Zn(2)-Cys(6) binuclear cluster domain
EVM0005402	10.3263	6.8111	1.25132	5.44315	5.23468e-08	7.58663e-07	GO:0016021	cellular_component	CC:integral component of membrane							XP_018268442.1	uncharacterized protein RHOBADRAFT_55862 [Rhodotorula graminis WP1]
EVM0000688	9337.87	1.43298	0.263445	5.43941	5.3456e-08	7.73085e-07										XP_018274569.1	uncharacterized protein RHOBADRAFT_65933 [Rhodotorula graminis WP1]
EVM0002183	934.673	1.23417	0.226908	5.43909	5.35548e-08	7.73085e-07	GO:0030014;GO:0004535;GO:0005634;GO:0003676	cellular_component;molecular_function;cellular_component;molecular_function	CC:CCR4-NOT complex;MF:poly(A)-specific ribonuclease activity;CC:nucleus;MF:nucleic acid binding	K19373	DNAJC28					XP_018272874.1	uncharacterized protein RHOBADRAFT_51812 [Rhodotorula graminis WP1]	sp|Q8VCE1|DJC28_MOUSE	DnaJ homolog subfamily C member 28 OS=Mus musculus OX=10090 GN=Dnajc28 PE=1 SV=2	PF09350.12	DUF1992	Domain of unknown function (DUF1992
EVM0005888	11.5482	6.98529	1.28789	5.42383	5.83339e-08	8.40402e-07										XP_018273537.1	uncharacterized protein RHOBADRAFT_51335 [Rhodotorula graminis WP1]
EVM0002371	1598.02	1.50799	0.278681	5.41116	6.26177e-08	9.00331e-07
EVM0003875	1170.4	1.24684	0.23063	5.40623	6.43646e-08	9.23619e-07	GO:0046872	molecular_function	MF:metal ion binding	K06664	PEX2, PXMP3	map04146	Peroxisome	ENOG41107WE	O:Posttranslational modification, protein turnover, chaperones	XP_018274206.1	uncharacterized protein RHOBADRAFT_50663 [Rhodotorula graminis WP1]	sp|Q99155|PEX2_YARLI	Peroxisomal biogenesis factor 2 OS=Yarrowia lipolytica (strain CLIB 122 / E 150) OX=284591 GN=PEX2 PE=3 SV=2	PF04757.16	Pex2_Pex12	Pex2 / Pex12 amino terminal region
EVM0001659	2331.99	1.36415	0.252826	5.39562	6.82885e-08	9.77993e-07	GO:0004435;GO:0006629;GO:0016021;GO:0042626;GO:0004639;GO:0006189;GO:0035556;GO:0005524	molecular_function;biological_process;cellular_component;molecular_function;molecular_function;biological_process;biological_process;molecular_function	MF:phosphatidylinositol phospholipase C activity;BP:lipid metabolic process;CC:integral component of membrane;MF:ATPase activity, coupled to transmembrane movement of substances;MF:phosphoribosylaminoimidazolesuccinocarboxamide synthase activity;BP:'de novo' IMP biosynthetic process;BP:intracellular signal transduction;MF:ATP binding	K14548	UTP4, CIRH1A	map03008	Ribosome biogenesis in eukaryotes			TNY20979.1	U3 small nucleolar RNA-associated protein 4 [Rhodotorula diobovata]	sp|O60161|UTP4_SCHPO	U3 small nucleolar RNA-associated protein 4 OS=Schizosaccharomyces pombe (strain 972 / ATCC 24843) OX=284812 GN=utp4 PE=3 SV=1	PF00400.34	WD40	WD domain, G-beta repeat
EVM0005556	2231.74	-1.26206	0.233925	-5.39516	6.84629e-08	9.78561e-07										TNY20222.1	hypothetical protein DMC30DRAFT_377794 [Rhodotorula diobovata]			PF10138.11	vWA-TerF-like	vWA found in TerF C terminus
EVM0001728	206.097	2.82982	0.525403	5.386	7.20429e-08	1.02771e-06	GO:0006915	biological_process	BP:apoptotic process							XP_016272563.1	ubiquitin family protein [Rhodotorula toruloides NP11]	sp|P62972|UBIQP_XENLA	Polyubiquitin (Fragment) OS=Xenopus laevis OX=8355 PE=1 SV=2	PF00240.25;PF11976.10	ubiquitin;Rad60-SLD	Ubiquitin family;Ubiquitin-2 like Rad60 SUMO-like
EVM0004280	10258.8	1.31151	0.243533	5.38534	7.23094e-08	1.02949e-06	GO:0004674;GO:0106310;GO:0106311;GO:0005524;GO:0004672	molecular_function;deleted;deleted;molecular_function;molecular_function	MF:protein serine/threonine kinase activity;UN:old GO;UN:old GO;MF:ATP binding;MF:protein kinase activity	K02515	HSL1	map04111;map04011	Cell cycle - yeast;MAPK signaling pathway - yeast			CDR48878.1	RHTO0S21e00804g1_1 [Rhodotorula toruloides]	sp|Q5AG71|HSL1_CANAL	Serine/threonine-protein kinase HSL1 OS=Candida albicans (strain SC5314 / ATCC MYA-2876) OX=237561 GN=HSL1 PE=1 SV=2	PF00069.27;PF07714.19;PF14531.8;PF03109.18;PF16797.7	Pkinase;PK_Tyr_Ser-Thr;Kinase-like;ABC1;Fungal_KA1	Protein kinase domain;Protein tyrosine and serine/threonine kinase;Kinase-like;ABC1 atypical kinase-like domain;Fungal kinase associated-1 domain
EVM0004423	4156.12	-1.33481	0.247894	-5.38458	7.26142e-08	1.0318e-06	GO:0006004;GO:0016021;GO:0016740	biological_process;cellular_component;molecular_function	BP:fucose metabolic process;CC:integral component of membrane;MF:transferase activity							XP_018270819.1	uncharacterized protein RHOBADRAFT_53714 [Rhodotorula graminis WP1]			PF10250.11	O-FucT	GDP-fucose protein O-fucosyltransferase
EVM0000468	10.6945	6.85279	1.27318	5.38241	7.34968e-08	1.04231e-06	GO:0007165	biological_process	BP:signal transduction							XP_018268026.1	uncharacterized protein RHOBADRAFT_56120 [Rhodotorula graminis WP1]			PF00646.35;PF12937.9	F-box;F-box-like	F-box domain;F-box-like
EVM0007208	2330.31	1.35129	0.251175	5.37989	7.45308e-08	1.05491e-06	GO:0008757;GO:0032259	molecular_function;biological_process	MF:S-adenosylmethionine-dependent methyltransferase activity;BP:methylation	K21552	HOL					XP_018272365.1	uncharacterized protein RHOBADRAFT_52341 [Rhodotorula graminis WP1]	sp|Q6AWU6|HOL3_ARATH	Probable thiol methyltransferase 2 OS=Arabidopsis thaliana OX=3702 GN=HOL3 PE=1 SV=1	PF05724.13;PF13649.8;PF08241.14;PF13847.8;PF08242.14;PF13489.8	TPMT;Methyltransf_25;Methyltransf_11;Methyltransf_31;Methyltransf_12;Methyltransf_23	Thiopurine S-methyltransferase (TPMT;Methyltransferase domain;Methyltransferase domain;Methyltransferase domain;Methyltransferase domain;Methyltransferase domain
EVM0004146	9772.76	1.30923	0.243561	5.37537	7.64276e-08	1.07965e-06	GO:0005737;GO:0000166;GO:0046872;GO:0006177;GO:0003938	cellular_component;molecular_function;molecular_function;biological_process;molecular_function	CC:cytoplasm;MF:nucleotide binding;MF:metal ion binding;BP:GMP biosynthetic process;MF:IMP dehydrogenase activity	K00088	IMPDH, guaB	map00230	Purine metabolism			XP_018273318.1	uncharacterized protein RHOBADRAFT_65960 [Rhodotorula graminis WP1]	sp|Q5KP44|IMDH_CRYNJ	Inosine-5'-monophosphate dehydrogenase OS=Cryptococcus neoformans var. neoformans serotype D (strain JEC21 / ATCC MYA-565) OX=214684 GN=CNA04240 PE=3 SV=1	PF00478.27;PF01070.20;PF00571.30;PF03060.17;PF00977.23	IMPDH;FMN_dh;CBS;NMO;His_biosynth	IMP dehydrogenase / GMP reductase domain;FMN-dependent dehydrogenase;CBS domain;Nitronate monooxygenase;Histidine biosynthesis protein
EVM0002030	3276.73	-1.45927	0.272133	-5.36236	8.21433e-08	1.1559e-06	GO:0006979	biological_process	BP:response to oxidative stress	K04063	osmC, ohr			COG1764	O:Posttranslational modification, protein turnover, chaperones	XP_018269416.1	uncharacterized protein RHOBADRAFT_66793 [Rhodotorula graminis WP1]	sp|P0A0V4|OHR_XANAC	Organic hydroperoxide resistance protein OS=Xanthomonas axonopodis pv. citri (strain 306) OX=190486 GN=ohr PE=3 SV=1	PF02566.21	OsmC	OsmC-like protein
EVM0006431	10267.7	-1.37405	0.256234	-5.36247	8.20903e-08	1.1559e-06	GO:0005634;GO:0046982;GO:0000786;GO:0003677	cellular_component;molecular_function;cellular_component;molecular_function	CC:nucleus;MF:protein heterodimerization activity;CC:nucleosome;MF:DNA binding	K11251	H2A					XP_018271412.1	uncharacterized protein RHOBADRAFT_64989 [Rhodotorula graminis WP1]	sp|O74268|H2A_BOTFB	Histone H2A OS=Botryotinia fuckeliana (strain B05.10) OX=332648 GN=hta1 PE=3 SV=4	PF00125.26;PF16211.7;PF00808.25	Histone;Histone_H2A_C;CBFD_NFYB_HMF	Core histone H2A/H2B/H3/H4;C-terminus of histone H2A;Histone-like transcription factor (CBF/NF-Y) and archaeal histone
EVM0003802	21054.1	-1.12794	0.210359	-5.36198	8.23148e-08	1.15607e-06										TNY19231.1	hypothetical protein DMC30DRAFT_418095 [Rhodotorula diobovata]	sp|Q01200|PRIA_LENED	Protein priA OS=Lentinula edodes OX=5353 GN=priA PE=2 SV=1
EVM0003624	9.16397	6.67636	1.24684	5.35463	8.5732e-08	1.20174e-06	GO:0016021	cellular_component	CC:integral component of membrane	K23678	PQLC2, SLC66A1, LAAT1			ENOG4111FM2	S:Function unknown	XP_018270279.1	uncharacterized protein RHOBADRAFT_44715 [Rhodotorula graminis WP1]	sp|Q12010|YPQ1_YEAST	Probable vacuolar amino acid transporter YPQ1 OS=Saccharomyces cerevisiae (strain ATCC 204508 / S288c) OX=559292 GN=YPQ1 PE=1 SV=1	PF04193.16	PQ-loop	PQ loop repeat
EVM0002198	220.089	3.2164	0.60127	5.34934	8.82745e-08	1.23499e-06	GO:0016021;GO:0006281;GO:0005634;GO:0008081;GO:0019829;GO:0004527;GO:0005524	cellular_component;biological_process;cellular_component;molecular_function;molecular_function;molecular_function;molecular_function	CC:integral component of membrane;BP:DNA repair;CC:nucleus;MF:phosphoric diester hydrolase activity;MF:cation-transporting ATPase activity;MF:exonuclease activity;MF:ATP binding							XP_018272751.1	uncharacterized protein RHOBADRAFT_51704 [Rhodotorula graminis WP1]
EVM0006223	7410.83	1.60492	0.300045	5.34893	8.84746e-08	1.23541e-06	GO:0016787	molecular_function	MF:hydrolase activity	K01049	ACHE	map00564	Glycerophospholipid metabolism	COG2272	I:Lipid transport and metabolism	XP_018267606.1	uncharacterized protein RHOBADRAFT_47736 [Rhodotorula graminis WP1]	sp|P20261|LIP1_DIURU	Lipase 1 OS=Diutina rugosa OX=5481 GN=LIP1 PE=1 SV=3	PF00135.30;PF07859.15	COesterase;Abhydrolase_3	Carboxylesterase family;alpha/beta hydrolase fold
EVM0006079	15.4251	3.93666	0.736024	5.34855	8.866e-08	1.23562e-06										XP_018268237.1	uncharacterized protein RHOBADRAFT_47031 [Rhodotorula graminis WP1]
EVM0006296	1281.47	-1.4573	0.272623	-5.34547	9.0181e-08	1.25441e-06										XP_018269875.1	uncharacterized protein RHOBADRAFT_54422 [Rhodotorula graminis WP1]
EVM0001647	1095.82	-1.27285	0.238386	-5.33943	9.32403e-08	1.29449e-06	GO:0030246	molecular_function	MF:carbohydrate binding	K11801	DCAF11					XP_018273493.1	uncharacterized protein RHOBADRAFT_51297 [Rhodotorula graminis WP1]
EVM0004411	730.764	1.93539	0.362859	5.33371	9.62244e-08	1.33337e-06	GO:0005506;GO:0016705;GO:0016021;GO:0004497;GO:0020037	molecular_function;molecular_function;cellular_component;molecular_function;molecular_function	MF:iron ion binding;MF:oxidoreductase activity, acting on paired donors, with incorporation or reduction of molecular oxygen;CC:integral component of membrane;MF:monooxygenase activity;MF:heme binding					COG2124	Q:Secondary metabolites biosynthesis, transport and catabolism	XP_018270282.1	uncharacterized protein RHOBADRAFT_44718 [Rhodotorula graminis WP1]	sp|A0A0D1DMJ7|CYP1_USTMA	Cytochrome P450 monooxygenase cyp1 OS=Ustilago maydis (strain 521 / FGSC 9021) OX=237631 GN=cyp1 PE=2 SV=1	PF00067.24	p450	Cytochrome P450
EVM0006902	1182.95	1.22545	0.229778	5.3332	9.64983e-08	1.33462e-06										XP_018274323.1	uncharacterized protein RHOBADRAFT_50761 [Rhodotorula graminis WP1]
EVM0005299	146.516	1.812	0.340573	5.32046	1.03505e-07	1.42881e-06
EVM0000637	109674	-1.17162	0.220305	-5.31815	1.04828e-07	1.44431e-06	GO:0032259;GO:0009086;GO:0008270;GO:0019280;GO:0003871;GO:0046084	biological_process;biological_process;molecular_function;biological_process;molecular_function;biological_process	BP:methylation;BP:methionine biosynthetic process;MF:zinc ion binding;BP:L-methionine biosynthetic process from homoserine via O-acetyl-L-homoserine and cystathionine;MF:5-methyltetrahydropteroyltriglutamate-homocysteine S-methyltransferase activity;BP:adenine biosynthetic process	K00549	metE	map00450;map00270	Selenocompound metabolism;Cysteine and methionine metabolism			XP_018268476.1	uncharacterized protein RHOBADRAFT_55893 [Rhodotorula graminis WP1]	sp|P05694|METE_YEAST	5-methyltetrahydropteroyltriglutamate--homocysteine methyltransferase OS=Saccharomyces cerevisiae (strain ATCC 204508 / S288c) OX=559292 GN=MET6 PE=1 SV=4	PF01717.20;PF08267.14	Meth_synt_2;Meth_synt_1	Cobalamin-independent synthase, Catalytic domain;Cobalamin-independent synthase, N-terminal domain
EVM0002185	10129.2	-1.0729	0.201826	-5.31597	1.06091e-07	1.45896e-06	GO:0003779;GO:0030479;GO:0016021;GO:0005885;GO:0034314	molecular_function;cellular_component;cellular_component;cellular_component;biological_process	MF:actin binding;CC:actin cortical patch;CC:integral component of membrane;CC:Arp2/3 protein complex;BP:Arp2/3 complex-mediated actin nucleation	K05757	ARPC1A_B	map04144;map04138	Endocytosis;Autophagy - yeast	ENOG410XNWX	S:Function unknown	XP_018271336.1	uncharacterized protein RHOBADRAFT_31699 [Rhodotorula graminis WP1]	sp|P78774|ARPC1_SCHPO	Actin-related protein 2/3 complex subunit 1 OS=Schizosaccharomyces pombe (strain 972 / ATCC 24843) OX=284812 GN=arc1 PE=1 SV=3	PF00400.34;PF12894.9	WD40;ANAPC4_WD40	WD domain, G-beta repeat;Anaphase-promoting complex subunit 4 WD40 domain
EVM0002188	8890.47	1.45794	0.27436	5.31398	1.07255e-07	1.46939e-06	GO:0071704;GO:0016787;GO:0004553	biological_process;molecular_function;molecular_function	BP:organic substance metabolic process;MF:hydrolase activity;MF:hydrolase activity, hydrolyzing O-glycosyl compounds							XP_018271903.1	glycoside hydrolase family 5 protein [Rhodotorula graminis WP1]	sp|Q0JJD4|MAN2_ORYSJ	Mannan endo-1,4-beta-mannosidase 2 OS=Oryza sativa subsp. japonica OX=39947 GN=MAN2 PE=2 SV=2	PF00150.20	Cellulase	Cellulase (glycosyl hydrolase family 5
EVM0006165	93.7306	2.47484	0.465701	5.31422	1.07116e-07	1.46939e-06										XP_018273151.1	uncharacterized protein RHOBADRAFT_52057 [Rhodotorula graminis WP1]
EVM0002097	723.383	1.42971	0.269287	5.30924	1.10081e-07	1.50528e-06	GO:0004035	molecular_function	MF:alkaline phosphatase activity					COG1785	P:Inorganic ion transport and metabolism	XP_018271989.1	uncharacterized protein RHOBADRAFT_48345 [Rhodotorula graminis WP1]	sp|P00634|PPB_ECOLI	Alkaline phosphatase OS=Escherichia coli (strain K12) OX=83333 GN=phoA PE=1 SV=1	PF00245.22;PF01663.24;PF00884.25	Alk_phosphatase;Phosphodiest;Sulfatase	Alkaline phosphatase;Type I phosphodiesterase / nucleotide pyrophosphatase;Sulfatase
EVM0004281	1696.21	1.3685	0.257902	5.30629	1.11877e-07	1.52696e-06	GO:0006351;GO:0008270;GO:0000981;GO:0003677	biological_process;molecular_function;molecular_function;molecular_function	BP:transcription, DNA-templated;MF:zinc ion binding;MF:RNA polymerase II transcription factor activity, sequence-specific DNA binding;MF:DNA binding					ENOG4111DHN	S:Function unknown	XP_018269471.1	uncharacterized protein RHOBADRAFT_55167 [Rhodotorula graminis WP1]	sp|P49412|PRIB_LENED	Protein priB OS=Lentinula edodes OX=5353 GN=priB PE=2 SV=1	PF00172.20	Zn_clus	Fungal Zn(2)-Cys(6) binuclear cluster domain
EVM0002748	14.4529	4.6018	0.867652	5.30373	1.13457e-07	1.53983e-06	GO:0016021	cellular_component	CC:integral component of membrane							XP_018274694.1	uncharacterized protein RHOBADRAFT_41189 [Rhodotorula graminis WP1]
EVM0004694	48.8472	2.17021	0.409181	5.3038	1.13419e-07	1.53983e-06										XP_018273151.1	uncharacterized protein RHOBADRAFT_52057 [Rhodotorula graminis WP1]
EVM0006275	1072.02	-1.23742	0.233283	-5.30437	1.13066e-07	1.53983e-06	GO:0016021;GO:0008080	cellular_component;molecular_function	CC:integral component of membrane;MF:N-acetyltransferase activity							XP_018271062.1	uncharacterized protein RHOBADRAFT_53921 [Rhodotorula graminis WP1]			PF08592.13	DUF1772	Domain of unknown function (DUF1772
EVM0000797	31.8687	2.37829	0.448892	5.29813	1.16996e-07	1.58403e-06										XP_018273151.1	uncharacterized protein RHOBADRAFT_52057 [Rhodotorula graminis WP1]
EVM0004604	558.586	1.44608	0.272955	5.29789	1.1715e-07	1.58403e-06										PRQ76445.1	hypothetical protein AAT19DRAFT_13467 [Rhodotorula toruloides]
EVM0003849	44.9693	3.12565	0.590189	5.29602	1.18351e-07	1.5973e-06	GO:0016021	cellular_component	CC:integral component of membrane							XP_018270597.1	uncharacterized protein RHOBADRAFT_66661 [Rhodotorula graminis WP1]
EVM0003872	56.3904	2.31007	0.436259	5.29518	1.18899e-07	1.60171e-06	GO:0016021	cellular_component	CC:integral component of membrane					ENOG410XX2A	S:Function unknown	XP_018269102.1	uncharacterized protein RHOBADRAFT_46146 [Rhodotorula graminis WP1]			PF20152.1	DUF6534	Family of unknown function (DUF6534
EVM0002775	6255.17	1.11844	0.21134	5.29214	1.2089e-07	1.62553e-06										KAG0663860.1	hypothetical protein C6P46_002085 [Rhodotorula mucilaginosa]
EVM0006399	19295.3	1.37758	0.260608	5.286	1.25019e-07	1.67794e-06	GO:0016491	molecular_function	MF:oxidoreductase activity					COG1028	S:Function unknown	XP_018270016.1	uncharacterized protein RHOBADRAFT_54549 [Rhodotorula graminis WP1]	sp|Q92247|BLI4_NEUCR	Putative oxidoreductase bli-4, mitochondrial OS=Neurospora crassa (strain ATCC 24698 / 74-OR23-1A / CBS 708.71 / DSM 1257 / FGSC 987) OX=367110 GN=bli-4 PE=1 SV=1	PF00106.27;PF13561.8;PF08659.12	adh_short;adh_short_C2;KR	short chain dehydrogenase;Enoyl-(Acyl carrier protein) reductase;KR domain
EVM0001160	3747.76	1.10771	0.209876	5.27793	1.30653e-07	1.75032e-06	GO:0005730;GO:0006364;GO:0003676;GO:0006397	cellular_component;biological_process;molecular_function;biological_process	CC:nucleolus;BP:rRNA processing;MF:nucleic acid binding;BP:mRNA processing	K14792	RRP5, PDCD11					XP_018268290.1	uncharacterized protein RHOBADRAFT_56054 [Rhodotorula graminis WP1]	sp|O74835|RRP5_SCHPO	rRNA biogenesis protein rrp5 OS=Schizosaccharomyces pombe (strain 972 / ATCC 24843) OX=284812 GN=rrp5 PE=1 SV=1	PF00575.25;PF05843.16	S1;Suf	S1 RNA binding domain;Suppressor of forked protein (Suf
EVM0002634	386.933	-2.1511	0.40826	-5.26895	1.37209e-07	1.83476e-06	GO:0022857;GO:0016021	molecular_function;cellular_component	MF:transmembrane transporter activity;CC:integral component of membrane					COG0477	G:Carbohydrate transport and metabolism	XP_018273952.1	uncharacterized protein RHOBADRAFT_65820 [Rhodotorula graminis WP1]	sp|Q5ATG7|APDF_EMENI	Aspyridones efflux protein apdF OS=Emericella nidulans (strain FGSC A4 / ATCC 38163 / CBS 112.46 / NRRL 194 / M139) OX=227321 GN=apdF PE=2 SV=1	PF07690.18;PF06779.16	MFS_1;MFS_4	Major Facilitator Superfamily;Uncharacterised MFS-type transporter YbfB
EVM0005745	64.1611	2.24125	0.425523	5.26705	1.38636e-07	1.85043e-06										XP_018268438.1	uncharacterized protein RHOBADRAFT_55859 [Rhodotorula graminis WP1]
EVM0004384	123.861	1.82678	0.347281	5.26023	1.43875e-07	1.91332e-06										TNY18292.1	hypothetical protein DMC30DRAFT_62540 [Rhodotorula diobovata]
EVM0007638	9.88381	6.73564	1.28042	5.2605	1.43662e-07	1.91332e-06	GO:0016021	cellular_component	CC:integral component of membrane							TNY20777.1	hypothetical protein DMC30DRAFT_446764 [Rhodotorula diobovata]
EVM0007372	441.387	1.479	0.281723	5.24984	1.52228e-07	2.02071e-06										XP_018273671.1	uncharacterized protein RHOBADRAFT_51453 [Rhodotorula graminis WP1]			PF12937.9	F-box-like	F-box-like
EVM0000363	12646.4	-1.09466	0.208639	-5.24668	1.54869e-07	2.04827e-06	GO:0050660;GO:0051538;GO:0097054;GO:0004355;GO:0006541;GO:0016040;GO:0010181;GO:0005506	molecular_function;molecular_function;biological_process;molecular_function;biological_process;molecular_function;molecular_function;molecular_function	MF:flavin adenine dinucleotide binding;MF:3 iron, 4 sulfur cluster binding;BP:L-glutamate biosynthetic process;MF:glutamate synthase (NADPH) activity;BP:glutamine metabolic process;MF:glutamate synthase (NADH) activity;MF:FMN binding;MF:iron ion binding	K00264	GLT1	map00250;map00910	Alanine, aspartate and glutamate metabolism;Nitrogen metabolism			XP_018273948.1	uncharacterized protein RHOBADRAFT_50434 [Rhodotorula graminis WP1]	sp|Q9C102|GLT1_SCHPO	Glutamate synthase [NADH] OS=Schizosaccharomyces pombe (strain 972 / ATCC 24843) OX=284812 GN=glt1 PE=1 SV=1	PF00310.23;PF01645.19;PF04898.16;PF01493.21;PF07992.16;PF14691.8;PF13450.8;PF01266.26;PF00070.29;PF00890.26;PF03486.16;PF13738.8;PF01593.26;PF12831.9	GATase_2;Glu_synthase;Glu_syn_central;GXGXG;Pyr_redox_2;Fer4_20;NAD_binding_8;DAO;Pyr_redox;FAD_binding_2;HI0933_like;Pyr_redox_3;Amino_oxidase;FAD_oxidored	Glutamine amidotransferases class-II;Conserved region in glutamate synthase;Glutamate synthase central domain;GXGXG motif;Pyridine nucleotide-disulphide oxidoreductase;Dihydroprymidine dehydrogenase domain II, 4Fe-4S cluster;NAD(P)-binding Rossmann-like d
EVM0004593	772.383	-1.27998	0.243955	-5.24679	1.54771e-07	2.04827e-06				K23330	LZTR1					TNY22132.1	hypothetical protein DMC30DRAFT_168578 [Rhodotorula diobovata]	sp|P15258|RAL2_SCHPO	Protein ral2 OS=Schizosaccharomyces pombe (strain 972 / ATCC 24843) OX=284812 GN=ral2 PE=1 SV=1	PF13415.8;PF13418.8;PF13854.8;PF13964.8	Kelch_3;Kelch_4;Kelch_5;Kelch_6	Galactose oxidase, central domain;Galactose oxidase, central domain;Kelch motif;Kelch motif
EVM0000484	7309.82	-1.07775	0.205445	-5.24594	1.55486e-07	2.05269e-06	GO:0071704;GO:0016787;GO:0001522;GO:0042254;GO:0004553	biological_process;molecular_function;biological_process;biological_process;molecular_function	BP:organic substance metabolic process;MF:hydrolase activity;BP:pseudouridine synthesis;BP:ribosome biogenesis;MF:hydrolase activity, hydrolyzing O-glycosyl compounds	K19355	MAN	map00051	Fructose and mannose metabolism			XP_018272246.1	glycoside hydrolase family 5 protein [Rhodotorula graminis WP1]	sp|Q0JKM9|MAN1_ORYSJ	Mannan endo-1,4-beta-mannosidase 1 OS=Oryza sativa subsp. japonica OX=39947 GN=MAN1 PE=2 SV=2
EVM0001435	310.467	1.86223	0.355055	5.2449	1.56368e-07	2.0606e-06	GO:0004519;GO:0006364;GO:0090730	molecular_function;biological_process;cellular_component	MF:endonuclease activity;BP:rRNA processing;CC:Las1 complex	K16912	LAS1					XP_018269297.1	uncharacterized protein RHOBADRAFT_55020 [Rhodotorula graminis WP1]	sp|P36146|LAS1_YEAST	Protein LAS1 OS=Saccharomyces cerevisiae (strain ATCC 204508 / S288c) OX=559292 GN=LAS1 PE=1 SV=1	PF04031.15	Las1	Las1-like
EVM0001901	14982.1	1.38893	0.265389	5.23356	1.66278e-07	2.18722e-06	GO:0046540;GO:0032040;GO:1905216;GO:0005730;GO:0030621;GO:1990904;GO:0042254;GO:0000398;GO:0000462;GO:0003723;GO:0031428;GO:0034511	cellular_component;cellular_component;biological_process;cellular_component;molecular_function;cellular_component;biological_process;biological_process;biological_process;molecular_function;cellular_component;molecular_function	CC:U4/U6 x U5 tri-snRNP complex;CC:small-subunit processome;BP:positive regulation of RNA binding;CC:nucleolus;MF:U4 snRNA binding;CC:ribonucleoprotein complex;BP:ribosome biogenesis;BP:mRNA splicing, via spliceosome;BP:maturation of SSU-rRNA from tricistronic rRNA transcript (SSU-rRNA, 5.8S rRNA, LSU-rRNA;MF:RNA binding;CC:box C/D snoRNP complex;MF:U3 snoRNA binding	K12845	SNU13, NHP2L	map03008;map03040	Ribosome biogenesis in eukaryotes;Spliceosome	COG1358	J:Translation, ribosomal structure and biogenesis	TNY22473.1	13 kDa ribonucleo protein-associated protein [Rhodotorula diobovata]	sp|Q4P0K3|SNU13_USTMA	13 kDa ribonucleoprotein-associated protein OS=Ustilago maydis (strain 521 / FGSC 9021) OX=237631 GN=SNU13 PE=3 SV=1	PF01248.28	Ribosomal_L7Ae	Ribosomal protein L7Ae/L30e/S12e/Gadd45 family
EVM0003204	258.092	1.25827	0.240511	5.23163	1.68021e-07	2.20615e-06										XP_018270160.1	uncharacterized protein RHOBADRAFT_45408 [Rhodotorula graminis WP1]
EVM0000111	1268.7	1.42433	0.272673	5.22358	1.75498e-07	2.29694e-06	GO:0003824	molecular_function	MF:catalytic activity	K05607	AUH	map00280	Valine, leucine and isoleucine degradation			XP_018273148.1	uncharacterized protein RHOBADRAFT_52054 [Rhodotorula graminis WP1]	sp|Q54HG7|AUHM_DICDI	Methylglutaconyl-CoA hydratase, mitochondrial OS=Dictyostelium discoideum OX=44689 GN=auh PE=3 SV=1	PF00378.22;PF16113.7	ECH_1;ECH_2	Enoyl-CoA hydratase/isomerase;Enoyl-CoA hydratase/isomerase
EVM0005127	132.443	4.21091	0.806147	5.2235	1.75568e-07	2.29694e-06	GO:0016491	molecular_function	MF:oxidoreductase activity					COG1028	S:Function unknown	TNY20647.1	short-chain dehydrogenase/reductase SDR [Rhodotorula diobovata]	sp|A0A2H3D8Y2|ARMD4_ARMGA	Short-chain dehydrogenase/reductase ARMGADRAFT_1018421 OS=Armillaria gallica OX=47427 GN=ARMGADRAFT_1018421 PE=1 SV=1	PF13561.8;PF00106.27;PF08659.12	adh_short_C2;adh_short;KR	Enoyl-(Acyl carrier protein) reductase;short chain dehydrogenase;KR domain
EVM0003676	3485.24	-1.30089	0.249203	-5.22022	1.78715e-07	2.3339e-06	GO:0004568;GO:0006032;GO:0008061;GO:0000272	molecular_function;biological_process;molecular_function;biological_process	MF:chitinase activity;BP:chitin catabolic process;MF:chitin binding;BP:polysaccharide catabolic process	K01183	E3.2.1.14	map00520	Amino sugar and nucleotide sugar metabolism			PRQ74942.1	Glycoside hydrolase superfamily [Rhodotorula toruloides]	sp|P20533|CHIA1_BACCI	Chitinase A1 OS=Bacillus circulans OX=1397 GN=chiA1 PE=1 SV=1	PF00704.30	Glyco_hydro_18	Glycosyl hydrolases family 18
EVM0004263	3383.84	2.2958	0.439976	5.218	1.80865e-07	2.35773e-06	GO:0030976;GO:0016021;GO:0000287;GO:0016831;GO:0005789;GO:0046872	molecular_function;cellular_component;molecular_function;molecular_function;cellular_component;molecular_function	MF:thiamine pyrophosphate binding;CC:integral component of membrane;MF:magnesium ion binding;MF:carboxy-lyase activity;CC:endoplasmic reticulum membrane;MF:metal ion binding	K01568	PDC, pdc	map00010	Glycolysis / Gluconeogenesis			XP_018272070.1	uncharacterized protein RHOBADRAFT_43458 [Rhodotorula graminis WP1]	sp|O42873|PDC4_SCHPO	Putative pyruvate decarboxylase C3G9.11c OS=Schizosaccharomyces pombe (strain 972 / ATCC 24843) OX=284812 GN=SPAC3G9.11c PE=3 SV=1	PF02776.20;PF02775.23;PF00205.24	TPP_enzyme_N;TPP_enzyme_C;TPP_enzyme_M	Thiamine pyrophosphate enzyme, N-terminal TPP binding domain;Thiamine pyrophosphate enzyme, C-terminal TPP binding domain;Thiamine pyrophosphate enzyme, central domain
EVM0003213	5239.63	1.15461	0.221347	5.21627	1.82564e-07	2.37563e-06	GO:0005634;GO:0004402;GO:0003824;GO:0022857;GO:0043130;GO:0006351;GO:0003677;GO:0016491;GO:0016021;GO:0000981;GO:0008270	cellular_component;molecular_function;molecular_function;molecular_function;molecular_function;biological_process;molecular_function;molecular_function;cellular_component;molecular_function;molecular_function	CC:nucleus;MF:histone acetyltransferase activity;MF:catalytic activity;MF:transmembrane transporter activity;MF:ubiquitin binding;BP:transcription, DNA-templated;MF:DNA binding;MF:oxidoreductase activity;CC:integral component of membrane;MF:RNA polymerase II transcription factor activity, sequence-specific DNA binding;MF:zinc ion binding					ENOG41109AB	S:Function unknown	XP_018267862.1	uncharacterized protein RHOBADRAFT_56427 [Rhodotorula graminis WP1]	sp|A0A411PQN2|AGN11_PAEDI	Agnestins biosynthesis cluster transcription factor AgnL11 OS=Paecilomyces divaricatus OX=644132 GN=AgnL11 PE=3 SV=1	PF00172.20	Zn_clus	Fungal Zn(2)-Cys(6) binuclear cluster domain
EVM0004645	141.936	3.00346	0.576919	5.20604	1.92918e-07	2.50586e-06	GO:0005506;GO:0008610;GO:0016021;GO:0016491	molecular_function;biological_process;cellular_component;molecular_function	MF:iron ion binding;BP:lipid biosynthetic process;CC:integral component of membrane;MF:oxidoreductase activity					ENOG410ZR4E	S:Function unknown	XP_018273923.1	uncharacterized protein RHOBADRAFT_41873 [Rhodotorula graminis WP1]	sp|A0A024FA41|VLMA_LECSP	Fatty acid hydroxylase vlmA OS=Lecanicillium sp. OX=1756136 GN=vlmA PE=3 SV=1	PF04116.15	FA_hydroxylase	Fatty acid hydroxylase superfamily
EVM0005257	719.262	2.02031	0.388453	5.2009	1.98322e-07	2.57146e-06	GO:0005975;GO:0016021;GO:0030245;GO:0102483;GO:0008422;GO:0004553	biological_process;cellular_component;biological_process;molecular_function;molecular_function;molecular_function	BP:carbohydrate metabolic process;CC:integral component of membrane;BP:cellulose catabolic process;MF:scopolin beta-glucosidase activity;MF:beta-glucosidase activity;MF:hydrolase activity, hydrolyzing O-glycosyl compounds	K05349	bglX	map00460;map00500	Cyanoamino acid metabolism;Starch and sucrose metabolism	COG1472	G:Carbohydrate transport and metabolism	XP_018271614.1	glycoside hydrolase family 3 protein [Rhodotorula graminis WP1]	sp|Q0CUC1|BGLG_ASPTN	Probable beta-glucosidase G OS=Aspergillus terreus (strain NIH 2624 / FGSC A1156) OX=341663 GN=bglG PE=3 SV=1	PF01915.24;PF14310.8;PF00933.23	Glyco_hydro_3_C;Fn3-like;Glyco_hydro_3	Glycosyl hydrolase family 3 C-terminal domain;Fibronectin type III-like domain;Glycosyl hydrolase family 3 N terminal domain
EVM0002622	889.131	-1.09971	0.21148	-5.20007	1.99219e-07	2.57848e-06	GO:0046872;GO:0050341;GO:0051213;GO:0016491	molecular_function;molecular_function;molecular_function;molecular_function	MF:metal ion binding;MF:thymine dioxygenase activity;MF:dioxygenase activity;MF:oxidoreductase activity					COG3491	S:Function unknown	ACR66220.1	thymine dioxygenase [Rhodotorula glutinis]	sp|A0A166YZY4|PPZD_METRR	2-oxoglutarate-Fe(II) type oxidoreductase ppzD OS=Metarhizium rileyi (strain RCEF 4871) OX=1081105 GN=ppzD PE=3 SV=1	PF14226.8;PF03171.22	DIOX_N;2OG-FeII_Oxy	non-haem dioxygenase in morphine synthesis N-terminal;2OG-Fe(II) oxygenase superfamily
EVM0005134	646.789	1.44941	0.278756	5.19957	1.99746e-07	2.5807e-06				K21631	GTI1, PAC2, WOR1			COG5037;COG5037	G:Carbohydrate transport and metabolism;T:Signal transduction mechanisms	XP_018270719.1	uncharacterized protein RHOBADRAFT_53627 [Rhodotorula graminis WP1]	sp|Q10294|PAC2_SCHPO	cAMP-independent regulatory protein pac2 OS=Schizosaccharomyces pombe (strain 972 / ATCC 24843) OX=284812 GN=pac2 PE=2 SV=1	PF09729.11	Gti1_Pac2	Gti1/Pac2 family
EVM0001929	359.294	1.17814	0.226683	5.19728	2.02228e-07	2.60813e-06	GO:0004525;GO:0006396	molecular_function;biological_process	MF:ribonuclease III activity;BP:RNA processing	K14860	TMA16					XP_018274079.1	uncharacterized protein RHOBADRAFT_50551 [Rhodotorula graminis WP1]	sp|Q08687|TMA16_YEAST	Translation machinery-associated protein 16 OS=Saccharomyces cerevisiae (strain ATCC 204508 / S288c) OX=559292 GN=TMA16 PE=1 SV=2	PF11176.10	Tma16	Translation machinery-associated protein 16
EVM0003542	88.4495	2.27338	0.437749	5.19335	2.06544e-07	2.65907e-06										XP_018272811.1	uncharacterized protein RHOBADRAFT_51759 [Rhodotorula graminis WP1]
EVM0002218	978.831	-1.2156	0.234631	-5.1809	2.20816e-07	2.83778e-06	GO:0008942;GO:0051539;GO:0020037;GO:0051537;GO:0042128;GO:0046872	molecular_function;molecular_function;molecular_function;molecular_function;biological_process;molecular_function	MF:nitrite reductase [NAD(P)H] activity;MF:4 iron, 4 sulfur cluster binding;MF:heme binding;MF:2 iron, 2 sulfur cluster binding;BP:nitrate assimilation;MF:metal ion binding	K17877	NIT-6	map00910	Nitrogen metabolism			XP_018271051.1	uncharacterized protein RHOBADRAFT_27488 [Rhodotorula graminis WP1]	sp|P22944|NIR_EMENI	Nitrite reductase [NAD(P)H] OS=Emericella nidulans (strain FGSC A4 / ATCC 38163 / CBS 112.46 / NRRL 194 / M139) OX=227321 GN=niiA PE=3 SV=2	PF07992.16;PF01077.24;PF13806.8;PF04324.17;PF00070.29;PF00355.28;PF18267.3	Pyr_redox_2;NIR_SIR;Rieske_2;Fer2_BFD;Pyr_redox;Rieske;Rubredoxin_C	Pyridine nucleotide-disulphide oxidoreductase;Nitrite and sulphite reductase 4Fe-4S domain;Rieske-like [2Fe-2S] domain;BFD-like [2Fe-2S] binding domain;Pyridine nucleotide-disulphide oxidoreductase;Rieske [2Fe-2S] domain;Rubredoxin NAD+ reductase C-termin
EVM0001000	1164.51	-1.18199	0.22816	-5.18051	2.21279e-07	2.8387e-06	GO:0016021	cellular_component	CC:integral component of membrane	K23678	PQLC2, SLC66A1, LAAT1					XP_018271972.1	uncharacterized protein RHOBADRAFT_52933 [Rhodotorula graminis WP1]	sp|Q6ZP29|LAAT1_HUMAN	Lysosomal amino acid transporter 1 homolog OS=Homo sapiens OX=9606 GN=SLC66A1 PE=1 SV=1	PF04193.16	PQ-loop	PQ loop repeat
EVM0000647	37.1224	2.17217	0.420028	5.17149	2.3224e-07	2.96976e-06										XP_018273170.1	uncharacterized protein RHOBADRAFT_52072 [Rhodotorula graminis WP1]
EVM0006177	874.034	-1.15992	0.224295	-5.17143	2.32313e-07	2.96976e-06	GO:0016303;GO:0048015;GO:0005524	molecular_function;biological_process;molecular_function	MF:1-phosphatidylinositol-3-kinase activity;BP:phosphatidylinositol-mediated signaling;MF:ATP binding	K00914	PIK3C3, VPS34	map04136;map04145;map04070;map04138;map00562	Autophagy - other;Phagosome;Phosphatidylinositol signaling system;Autophagy - yeast;Inositol phosphate metabolism	COG5032;COG5032;COG5032;COG5032;COG5032	B:Chromatin structure and dynamics;D:Cell cycle control, cell division, chromosome partitioning;L:Replication, recombination and repair;T:Signal transduction mechanisms;U:Intracellular trafficking, secretion, and vesicular transport	XP_018270620.1	uncharacterized protein RHOBADRAFT_37613 [Rhodotorula graminis WP1]	sp|Q6AZN6|PK3C3_XENLA	Phosphatidylinositol 3-kinase catalytic subunit type 3 OS=Xenopus laevis OX=8355 GN=pik3c3 PE=2 SV=1	PF00613.22;PF00454.29;PF00792.26	PI3Ka;PI3_PI4_kinase;PI3K_C2	Phosphoinositide 3-kinase family, accessory domain (PIK domain;Phosphatidylinositol 3- and 4-kinase;Phosphoinositide 3-kinase C2
EVM0004468	732.279	1.3843	0.268007	5.16517	2.40221e-07	3.06545e-06	GO:0005506;GO:0016705;GO:0016021;GO:0004497;GO:0020037	molecular_function;molecular_function;cellular_component;molecular_function;molecular_function	MF:iron ion binding;MF:oxidoreductase activity, acting on paired donors, with incorporation or reduction of molecular oxygen;CC:integral component of membrane;MF:monooxygenase activity;MF:heme binding					COG2124	Q:Secondary metabolites biosynthesis, transport and catabolism	TNY18237.1	putative cytochrome P450 monooxygenase [Rhodotorula diobovata]	sp|A0A0D1DMJ7|CYP1_USTMA	Cytochrome P450 monooxygenase cyp1 OS=Ustilago maydis (strain 521 / FGSC 9021) OX=237631 GN=cyp1 PE=2 SV=1	PF00067.24	p450	Cytochrome P450
EVM0006025	1282.9	1.89908	0.368232	5.1573	2.50537e-07	3.1915e-06	GO:0016706;GO:0005737;GO:0051213;GO:0016491	molecular_function;cellular_component;molecular_function;molecular_function	MF:oxidoreductase activity, acting on paired donors, with incorporation or reduction of molecular oxygen, 2-oxoglutarate as one donor, and incorporation of one atom each of oxygen into both donors;CC:cytoplasm;MF:dioxygenase activity;MF:oxidoreductase activity					COG2175	Q:Secondary metabolites biosynthesis, transport and catabolism	KAG0660949.1	hypothetical protein C6P46_004222 [Rhodotorula mucilaginosa]	sp|Q12358|JLP1_YEAST	Alpha-ketoglutarate-dependent sulfonate dioxygenase OS=Saccharomyces cerevisiae (strain ATCC 204508 / S288c) OX=559292 GN=JLP1 PE=1 SV=1	PF02668.18	TauD	Taurine catabolism dioxygenase TauD, TfdA family
EVM0002288	244.882	-1.55029	0.301187	-5.14726	2.64317e-07	3.36113e-06	GO:0016021	cellular_component	CC:integral component of membrane					ENOG4111W11	S:Function unknown	XP_018274112.1	uncharacterized protein RHOBADRAFT_40606 [Rhodotorula graminis WP1]	sp|Q58838|Y1443_METJA	UPF0132 membrane protein MJ1443 OS=Methanocaldococcus jannaschii (strain ATCC 43067 / DSM 2661 / JAL-1 / JCM 10045 / NBRC 100440) OX=243232 GN=MJ1443 PE=3 SV=1
EVM0006550	624.027	1.39493	0.271299	5.14167	2.72303e-07	3.45663e-06	GO:0005737;GO:0000334;GO:0034354;GO:0006569;GO:0019805;GO:0008198;GO:0043420	cellular_component;molecular_function;biological_process;biological_process;biological_process;molecular_function;biological_process	CC:cytoplasm;MF:3-hydroxyanthranilate 3,4-dioxygenase activity;BP:'de novo' NAD biosynthetic process from tryptophan;BP:tryptophan catabolic process;BP:quinolinate biosynthetic process;MF:ferrous iron binding;BP:anthranilate metabolic process							XP_018270328.1	uncharacterized protein RHOBADRAFT_54122 [Rhodotorula graminis WP1]
EVM0002992	210.036	1.66823	0.324577	5.13969	2.75187e-07	3.48714e-06										XP_018267660.1	uncharacterized protein RHOBADRAFT_56460 [Rhodotorula graminis WP1]			PF12937.9	F-box-like	F-box-like
EVM0007035	2150.09	1.05796	0.206654	5.11948	3.06385e-07	3.87572e-06	GO:0016779;GO:0046872;GO:0016021;GO:0055085;GO:0005524	molecular_function;molecular_function;cellular_component;biological_process;molecular_function	MF:nucleotidyltransferase activity;MF:metal ion binding;CC:integral component of membrane;BP:transmembrane transport;MF:ATP binding	K08997	SELENOO, selO					XP_018270545.1	uncharacterized protein RHOBADRAFT_54308 [Rhodotorula graminis WP1]	sp|O13890|SELO_SCHPO	Protein adenylyltransferase SelO, mitochondrial OS=Schizosaccharomyces pombe (strain 972 / ATCC 24843) OX=284812 GN=SPAC20G4.05c PE=3 SV=1	PF02696.16	SelO	Protein adenylyltransferase SelO
EVM0005997	8.01095	6.47178	1.26449	5.11811	3.08609e-07	3.89706e-06
EVM0004497	11.32	6.94888	1.35809	5.11666	3.11e-07	3.92043e-06										XP_018269434.1	uncharacterized protein RHOBADRAFT_45962 [Rhodotorula graminis WP1]
EVM0003433	320.522	1.79858	0.351554	5.11608	3.11951e-07	3.92561e-06	GO:0016021	cellular_component	CC:integral component of membrane							XP_018273261.1	uncharacterized protein RHOBADRAFT_52150 [Rhodotorula graminis WP1]
EVM0007220	2382.08	-1.81703	0.355384	-5.11285	3.17331e-07	3.9864e-06	GO:0006281;GO:0005634;GO:0003684;GO:0004601;GO:0016209;GO:0016491	biological_process;cellular_component;molecular_function;molecular_function;molecular_function;molecular_function	BP:DNA repair;CC:nucleus;MF:damaged DNA binding;MF:peroxidase activity;MF:antioxidant activity;MF:oxidoreductase activity	K03564	BCP, PRXQ, DOT5					XP_018271113.1	uncharacterized protein RHOBADRAFT_44579 [Rhodotorula graminis WP1]	sp|O94561|PRX_SCHPO	Peroxiredoxin bcp1 OS=Schizosaccharomyces pombe (strain 972 / ATCC 24843) OX=284812 GN=bcp1 PE=1 SV=1	PF00578.23;PF08534.12	AhpC-TSA;Redoxin	AhpC/TSA family;Redoxin
EVM0006194	1087.82	1.13734	0.222932	5.10172	3.36582e-07	4.22094e-06										XP_018274447.1	uncharacterized protein RHOBADRAFT_50871 [Rhodotorula graminis WP1]
EVM0005980	2740.51	-1.18723	0.232835	-5.09901	3.41434e-07	4.2744e-06	GO:0016021	cellular_component	CC:integral component of membrane	K15015	SLC32A, VGAT			COG0814	E:Amino acid transport and metabolism	TNY17629.1	putative amino acid transporter [Rhodotorula diobovata]	sp|P47082|AVT1_YEAST	Vacuolar amino acid transporter 1 OS=Saccharomyces cerevisiae (strain ATCC 204508 / S288c) OX=559292 GN=AVT1 PE=1 SV=1	PF01490.20	Aa_trans	Transmembrane amino acid transporter protein
EVM0003682	14.0063	7.25565	1.42331	5.09773	3.43744e-07	4.29591e-06										XP_018268270.1	uncharacterized protein RHOBADRAFT_47064 [Rhodotorula graminis WP1]
EVM0004042	301.586	-1.47114	0.288749	-5.09488	3.48963e-07	4.35364e-06	GO:0016829;GO:0016021	molecular_function;cellular_component	MF:lyase activity;CC:integral component of membrane					ENOG4112AX3	S:Function unknown	XP_018268343.1	uncharacterized protein RHOBADRAFT_47142 [Rhodotorula graminis WP1]
EVM0006315	308.474	-1.78256	0.349974	-5.09341	3.51679e-07	4.38001e-06	GO:0048038;GO:0005507;GO:0009308;GO:0008131	molecular_function;molecular_function;biological_process;molecular_function	MF:quinone binding;MF:copper ion binding;BP:amine metabolic process;MF:primary amine oxidase activity	K00276	AOC3, AOC2, tynA	map00350;map00360;map00410;map00260	Tyrosine metabolism;Phenylalanine metabolism;beta-Alanine metabolism;Glycine, serine and threonine metabolism	COG3733	Q:Secondary metabolites biosynthesis, transport and catabolism	XP_018268546.1	uncharacterized protein RHOBADRAFT_39067 [Rhodotorula graminis WP1]	sp|Q9P7F2|CAO1_SCHPO	Copper amine oxidase 1 OS=Schizosaccharomyces pombe (strain 972 / ATCC 24843) OX=284812 GN=cao1 PE=1 SV=1	PF01179.22;PF02728.18	Cu_amine_oxid;Cu_amine_oxidN3	Copper amine oxidase, enzyme domain;Copper amine oxidase, N3 domain
EVM0000343	97.2292	1.76538	0.346695	5.09203	3.54249e-07	4.40445e-06	GO:0000155;GO:0016021;GO:0005254	molecular_function;cellular_component;molecular_function	MF:phosphorelay sensor kinase activity;CC:integral component of membrane;MF:chloride channel activity	K08994	yneE, BEST					XP_018272850.1	uncharacterized protein RHOBADRAFT_51791 [Rhodotorula graminis WP1]	sp|Q8YSU5|Y2987_NOSS1	UPF0187 protein alr2987 OS=Nostoc sp. (strain PCC 7120 / SAG 25.82 / UTEX 2576) OX=103690 GN=alr2987 PE=3 SV=1	PF01062.23	Bestrophin	Bestrophin, RFP-TM, chloride channel
EVM0002571	2203.97	1.44989	0.284771	5.09143	3.55379e-07	4.41095e-06	GO:0008270;GO:0000981	molecular_function;molecular_function	MF:zinc ion binding;MF:RNA polymerase II transcription factor activity, sequence-specific DNA binding							XP_018269742.1	uncharacterized protein RHOBADRAFT_54887 [Rhodotorula graminis WP1]			PF00172.20	Zn_clus	Fungal Zn(2)-Cys(6) binuclear cluster domain
EVM0001305	500.174	1.85349	0.364657	5.08282	3.71874e-07	4.60781e-06	GO:0022857;GO:0016021	molecular_function;cellular_component	MF:transmembrane transporter activity;CC:integral component of membrane					COG0477	G:Carbohydrate transport and metabolism	XP_018267590.1	uncharacterized protein RHOBADRAFT_56578 [Rhodotorula graminis WP1]	sp|A0A0A2IBP6|CNSO_PENEN	MFS-type transporter cnsO OS=Penicillium expansum OX=27334 GN=cnsO PE=3 SV=1	PF07690.18	MFS_1	Major Facilitator Superfamily
EVM0002481	68.4259	1.79372	0.35375	5.0706	3.96573e-07	4.90548e-06	GO:0046872	molecular_function	MF:metal ion binding							XP_018269795.1	uncharacterized protein RHOBADRAFT_54931 [Rhodotorula graminis WP1]
EVM0004273	4862.87	1.84174	0.363797	5.06254	4.13711e-07	5.10876e-06	GO:0006725;GO:0008199;GO:0005506;GO:0016702	biological_process;molecular_function;molecular_function;molecular_function	BP:cellular aromatic compound metabolic process;MF:ferric iron binding;MF:iron ion binding;MF:oxidoreductase activity, acting on single donors with incorporation of molecular oxygen, incorporation of two atoms of oxygen					COG3485	Q:Secondary metabolites biosynthesis, transport and catabolism	XP_018274028.1	uncharacterized protein RHOBADRAFT_31049 [Rhodotorula graminis WP1]			PF00775.23	Dioxygenase_C	Dioxygenase
EVM0000583	386.386	-1.14333	0.225884	-5.0616	4.15753e-07	5.11658e-06								ENOG410XT0K	B:Chromatin structure and dynamics	TNY21373.1	hypothetical protein DMC30DRAFT_204507 [Rhodotorula diobovata]	sp|C7U331|MATMC_SCHPM	Mating-type M-specific polypeptide Mc OS=Schizosaccharomyces pombe OX=4896 GN=mat3-Mc PE=2 SV=1	PF00505.21	HMG_box	HMG (high mobility group) box
EVM0003511	7.3025	6.32875	1.25029	5.06184	4.15223e-07	5.11658e-06										XP_018268185.1	uncharacterized protein RHOBADRAFT_55975 [Rhodotorula graminis WP1]			PF12937.9	F-box-like	F-box-like
[truncated: 692 more rows]
