# Supplementary material for: Effect of Heat Stress on the Biosynthesis of Exopolysaccharides from Rhodotorula glutinis YM25079 and Its Underlying Mechanisms
Source: J Fungi (Basel). 2025 Dec 14;11(12):883. doi: 10.3390/jof11120883 (PMC12733683; doi:10.3390/jof11120883)
Supplement: Supplementary file 1 [file jof-11-00883-s001.zip › Table S4. Information on the GO enrichment analysis.csv]

ID	Description	GeneRatio	BgRatio	pvalue	p.adjust	qvalue	geneID	Count
GO:0022857	transmembrane transporter activity	73/884	205/6038	2.24E-14	5.61E-12	5.53E-12	EVM0000050/EVM0000682/EVM0002232/EVM0004010/EVM0006359/EVM0004523/EVM0004374/EVM0002634/EVM0007010/EVM0006696/EVM0006151/EVM0005714/EVM0001796/EVM0000834/EVM0005531/EVM0002474/EVM0006585/EVM0004167/EVM0005349/EVM0005125/EVM0000395/EVM0005860/EVM0002341/EVM0006341/EVM0000733/EVM0005552/EVM0000195/EVM0003225/EVM0003119/EVM0005633/EVM0005623/EVM0007492/EVM0007561/EVM0004015/EVM0006028/EVM0000176/EVM…	73
GO:0016491	oxidoreductase activity	65/884	267/6038	1.25E-05	0.001559196	0.001536218	EVM0001864/EVM0006449/EVM0004672/EVM0001088/EVM0002622/EVM0007220/EVM0002455/EVM0004976/EVM0003226/EVM0002221/EVM0006730/EVM0005764/EVM0000351/EVM0004678/EVM0006314/EVM0006471/EVM0002565/EVM0005513/EVM0001580/EVM0006284/EVM0002680/EVM0001710/EVM0001561/EVM0005864/EVM0007187/EVM0006498/EVM0004551/EVM0000620/EVM0007673/EVM0007435/EVM0002244/EVM0005112/EVM0003919/EVM0000087/EVM0005264/EVM0005702/EVM…	65
GO:0000272	polysaccharide catabolic process	10/884	20/6038	0.000196302	0.016358534	0.016117461	EVM0002668/EVM0003131/EVM0003676/EVM0001217/EVM0004931/EVM0000164/EVM0000452/EVM0003561/EVM0000667/EVM0002028	10
GO:0006032	chitin catabolic process	8/884	15/6038	0.00050503	0.031564357	0.031099198	EVM0002668/EVM0003131/EVM0003676/EVM0001217/EVM0000164/EVM0003561/EVM0000667/EVM0002028	8
GO:0004497	monooxygenase activity	10/884	24/6038	0.001194471	0.049960809	0.049224544	EVM0006386/EVM0001463/EVM0004411/EVM0004468/EVM0003834/EVM0001966/EVM0006143/EVM0003514/EVM0002381/EVM0004385	10
GO:0006694	steroid biosynthetic process	6/884	10/6038	0.001199059	0.049960809	0.049224544	EVM0002872/EVM0005353/EVM0004574/EVM0004169/EVM0001548/EVM0000458	6
GO:0000786	nucleosome	12/884	33/6038	0.001635955	0.058426952	0.057565923	EVM0006431/EVM0006375/EVM0001089/EVM0004790/EVM0003188/EVM0001609/EVM0007712/EVM0007705/EVM0005479/EVM0006671/EVM0004456/EVM0003323	12
GO:0001228	DNA-binding transcription activator activity, RNA polymerase II-specific	6/884	12/6038	0.004056933	0.12677916	0.124910835	EVM0007050/EVM0006003/EVM0001598/EVM0000887/EVM0005637/EVM0007249	6
GO:0071555	cell wall organization	6/884	13/6038	0.00661139	0.183649721	0.180943304	EVM0002668/EVM0003131/EVM0005208/EVM0000822/EVM0000164/EVM0000452	6
GO:0005576	extracellular region	7/884	19/6038	0.014225509	0.355637732	0.350396755	EVM0005239/EVM0001111/EVM0004931/EVM0000452/EVM0007570/EVM0004777/EVM0002028	7
GO:0003824	catalytic activity	27/884	123/6038	0.017912311	0.407097966	0.401098628	EVM0005353/EVM0004169/EVM0001681/EVM0006363/EVM0000057/EVM0002683/EVM0003885/EVM0004101/EVM0004504/EVM0000158/EVM0002939/EVM0006626/EVM0000111/EVM0003213/EVM0004597/EVM0000589/EVM0006720/EVM0006057/EVM0005099/EVM0000046/EVM0002898/EVM0004082/EVM0001508/EVM0003277/EVM0005895/EVM0005749/EVM0005550	27
GO:0030246	carbohydrate binding	9/884	30/6038	0.023764048	0.495084332	0.487788353	EVM0003564/EVM0000811/EVM0001647/EVM0002993/EVM0000158/EVM0000855/EVM0006262/EVM0003386/EVM0004076	9
GO:0004553	hydrolase activity, hydrolyzing O-glycosyl compounds	13/884	53/6038	0.038564874	0.708822282	0.69837648	EVM0003564/EVM0000484/EVM0002993/EVM0005454/EVM0007618/EVM0000855/EVM0000452/EVM0002188/EVM0005257/EVM0006262/EVM0001809/EVM0003386/EVM0004076	13
GO:0008080	N-acetyltransferase activity	8/884	28/6038	0.042529337	0.708822282	0.69837648	EVM0004136/EVM0006275/EVM0006367/EVM0006623/EVM0006122/EVM0001753/EVM0005176/EVM0001665	8
GO:0008643	carbohydrate transport	8/884	28/6038	0.042529337	0.708822282	0.69837648	EVM0005860/EVM0003225/EVM0006028/EVM0000176/EVM0002535/EVM0002000/EVM0002409/EVM0001870	8
GO:0005654	nucleoplasm	4/884	10/6038	0.046074121	0.719908135	0.709298962	EVM0002010/EVM0000308/EVM0002648/EVM0000358	4
GO:0005886	plasma membrane	17/884	78/6038	0.056100455	0.803082093	0.791247199	EVM0002668/EVM0003131/EVM0006612/EVM0004274/EVM0005208/EVM0000822/EVM0005531/EVM0002075/EVM0004167/EVM0001727/EVM0000164/EVM0003866/EVM0006063/EVM0004799/EVM0007466/EVM0007448/EVM0003013	17
GO:0006633	fatty acid biosynthetic process	7/884	25/6038	0.061992245	0.803082093	0.791247199	EVM0004934/EVM0005415/EVM0003550/EVM0003505/EVM0006413/EVM0004674/EVM0002009	7
GO:0016810	hydrolase activity, acting on carbon-nitrogen (but not peptide) bonds	4/884	11/6038	0.064246567	0.803082093	0.791247199	EVM0000536/EVM0000621/EVM0003792/EVM0000869	4
GO:0016831	carboxy-lyase activity	4/884	11/6038	0.064246567	0.803082093	0.791247199	EVM0001765/EVM0005389/EVM0004263/EVM0006055	4
GO:0051213	dioxygenase activity	10/884	42/6038	0.077111755	0.907284471	0.893913963	EVM0002622/EVM0006346/EVM0006025/EVM0001865/EVM0004100/EVM0005196/EVM0006849/EVM0006744/EVM0006707/EVM0001857	10
GO:0016757	glycosyltransferase activity	13/884	59/6038	0.081471824	0.907284471	0.893913963	EVM0001626/EVM0002349/EVM0006219/EVM0004699/EVM0007242/EVM0002696/EVM0006386/EVM0000845/EVM0000672/EVM0004212/EVM0001183/EVM0005836/EVM0000986	13
GO:0030687	preribosome, large subunit precursor	4/884	12/6038	0.085585323	0.907284471	0.893913963	EVM0002010/EVM0002648/EVM0001988/EVM0000358	4
GO:0005506	iron ion binding	10/884	43/6038	0.087937174	0.907284471	0.893913963	EVM0000363/EVM0006386/EVM0007643/EVM0007666/EVM0000066/EVM0004411/EVM0004645/EVM0004468/EVM0004273/EVM0000684	10
GO:0006749	glutathione metabolic process	6/884	22/6038	0.090728447	0.907284471	0.893913963	EVM0007030/EVM0006725/EVM0005322/EVM0001399/EVM0003249/EVM0000788	6
GO:0010181	FMN binding	7/884	28/6038	0.103866887	0.998720067	0.984002087	EVM0007059/EVM0000363/EVM0006461/EVM0005513/EVM0000113/EVM0002282/EVM0001966	7
GO:0071704	obsolete organic substance metabolic process	4/884	13/6038	0.109882089	0.99998459	0.985247975	EVM0000484/EVM0000452/EVM0002188/EVM0001809	4
GO:0020037	heme binding	11/884	52/6038	0.129421065	0.99998459	0.985247975	EVM0002218/EVM0006386/EVM0006471/EVM0007666/EVM0001756/EVM0004636/EVM0002933/EVM0004411/EVM0004468/EVM0002827/EVM0000684	11
GO:0016042	lipid catabolic process	4/884	14/6038	0.136854523	0.99998459	0.985247975	EVM0007661/EVM0000249/EVM0003702/EVM0005535	4
GO:0004190	aspartic-type endopeptidase activity	6/884	25/6038	0.14812031	0.99998459	0.985247975	EVM0002649/EVM0002341/EVM0002348/EVM0002215/EVM0004897/EVM0001028	6
GO:0008017	microtubule binding	6/884	25/6038	0.14812031	0.99998459	0.985247975	EVM0006463/EVM0006904/EVM0001589/EVM0005940/EVM0000082/EVM0005525	6
GO:0005216	monoatomic ion channel activity	3/884	10/6038	0.170414086	0.99998459	0.985247975	EVM0003272/EVM0001459/EVM0004219	3
GO:0006696	ergosterol biosynthetic process	3/884	10/6038	0.170414086	0.99998459	0.985247975	EVM0002872/EVM0004934/EVM0004574	3
GO:0046873	metal ion transmembrane transporter activity	3/884	10/6038	0.170414086	0.99998459	0.985247975	EVM0001369/EVM0005307/EVM0005341	3
GO:0007165	signal transduction	9/884	44/6038	0.185661455	0.99998459	0.985247975	EVM0002104/EVM0000813/EVM0002075/EVM0003444/EVM0000956/EVM0004150/EVM0005112/EVM0000468/EVM0003832	9
GO:0016126	sterol biosynthetic process	3/884	11/6038	0.210226905	0.99998459	0.985247975	EVM0004934/EVM0003505/EVM0006413	3
GO:0016788	hydrolase activity, acting on ester bonds	7/884	34/6038	0.221525949	0.99998459	0.985247975	EVM0004822/EVM0007577/EVM0006602/EVM0003272/EVM0000820/EVM0000257/EVM0004219	7
GO:0007018	microtubule-based movement	4/884	17/6038	0.230338426	0.99998459	0.985247975	EVM0006463/EVM0001589/EVM0000082/EVM0005190	4
GO:0006541	glutamine metabolic process	5/884	23/6038	0.239412139	0.99998459	0.985247975	EVM0000363/EVM0005978/EVM0003792/EVM0003900/EVM0000560	5
GO:0008081	phosphoric diester hydrolase activity	3/884	12/6038	0.251774099	0.99998459	0.985247975	EVM0003623/EVM0005297/EVM0002198	3
GO:0009097	isoleucine biosynthetic process	3/884	12/6038	0.251774099	0.99998459	0.985247975	EVM0003563/EVM0002069/EVM0005562	3
GO:0016798	hydrolase activity, acting on glycosyl bonds	3/884	12/6038	0.251774099	0.99998459	0.985247975	EVM0000158/EVM0007495/EVM0007570	3
GO:0004601	peroxidase activity	5/884	24/6038	0.268875971	0.99998459	0.985247975	EVM0006140/EVM0007220/EVM0000659/EVM0001186/EVM0004357	5
GO:0016705	oxidoreductase activity, acting on paired donors, with incorporation or reduction of molecular oxygen	5/884	24/6038	0.268875971	0.99998459	0.985247975	EVM0006386/EVM0007666/EVM0004411/EVM0004468/EVM0000684	5
GO:0015935	small ribosomal subunit	3/884	13/6038	0.294341702	0.99998459	0.985247975	EVM0001753/EVM0007355/EVM0006505	3
GO:0022627	cytosolic small ribosomal subunit	3/884	13/6038	0.294341702	0.99998459	0.985247975	EVM0001753/EVM0002661/EVM0007473	3
GO:0030976	thiamine pyrophosphate binding	3/884	13/6038	0.294341702	0.99998459	0.985247975	EVM0001765/EVM0004263/EVM0003277	3
GO:1990939	ATP-dependent microtubule motor activity	3/884	13/6038	0.294341702	0.99998459	0.985247975	EVM0006463/EVM0001589/EVM0000082	3
GO:0047834	D-threo-aldose 1-dehydrogenase activity	5/884	25/6038	0.299064887	0.99998459	0.985247975	EVM0006897/EVM0000912/EVM0000565/EVM0005838/EVM0007370	5
GO:0046982	protein heterodimerization activity	9/884	50/6038	0.30514475	0.99998459	0.985247975	EVM0006431/EVM0006375/EVM0004790/EVM0003188/EVM0007705/EVM0005479/EVM0006671/EVM0004456/EVM0003323	9
GO:0005975	carbohydrate metabolic process	18/884	108/6038	0.312802136	0.99998459	0.985247975	EVM0004975/EVM0003564/EVM0001645/EVM0002993/EVM0005239/EVM0005454/EVM0001111/EVM0000158/EVM0007618/EVM0000855/EVM0002536/EVM0005257/EVM0006262/EVM0005252/EVM0004858/EVM0003386/EVM0005895/EVM0004076	18
GO:0050660	flavin adenine dinucleotide binding	10/884	57/6038	0.319278772	0.99998459	0.985247975	EVM0000363/EVM0005241/EVM0003951/EVM0002933/EVM0001059/EVM0003834/EVM0006720/EVM0002827/EVM0005184/EVM0004385	10
GO:0106310	protein serine kinase activity	9/884	51/6038	0.326719077	0.99998459	0.985247975	EVM0002757/EVM0002051/EVM0002996/EVM0007700/EVM0006408/EVM0002615/EVM0004280/EVM0000427/EVM0004943	9
GO:0006811	monoatomic ion transport	5/884	26/6038	0.329750364	0.99998459	0.985247975	EVM0001864/EVM0006309/EVM0002565/EVM0007673/EVM0006063	5
GO:0005096	GTPase activator activity	4/884	20/6038	0.334775772	0.99998459	0.985247975	EVM0002709/EVM0003484/EVM0004185/EVM0004127	4
GO:0016747	acyltransferase activity, transferring groups other than amino-acyl groups	4/884	20/6038	0.334775772	0.99998459	0.985247975	EVM0006623/EVM0000383/EVM0001149/EVM0004674	4
GO:0008234	cysteine-type peptidase activity	3/884	14/6038	0.337292751	0.99998459	0.985247975	EVM0007577/EVM0000820/EVM0000257	3
GO:0006506	GPI anchor biosynthetic process	4/884	21/6038	0.370348056	0.99998459	0.985247975	EVM0007648/EVM0000396/EVM0000820/EVM0007222	4
GO:0106311	protein serine/threonine kinase activity	9/884	53/6038	0.370614063	0.99998459	0.985247975	EVM0002757/EVM0002051/EVM0002996/EVM0007700/EVM0006408/EVM0002615/EVM0004280/EVM0000427/EVM0004943	9
GO:0005507	copper ion binding	3/884	15/6038	0.380073869	0.99998459	0.985247975	EVM0006315/EVM0007673/EVM0004489	3
GO:0042254	ribosome biogenesis	6/884	35/6038	0.407246301	0.99998459	0.985247975	EVM0007577/EVM0000484/EVM0001901/EVM0000820/EVM0000257/EVM0005749	6
GO:0006629	lipid metabolic process	8/884	49/6038	0.429022765	0.99998459	0.985247975	EVM0004483/EVM0003623/EVM0004114/EVM0005297/EVM0001659/EVM0003645/EVM0003393/EVM0000505	8
GO:0000463	maturation of LSU-rRNA from tricistronic rRNA transcript (SSU-rRNA, 5.8S rRNA, LSU-rRNA)	2/884	10/6038	0.442513491	0.99998459	0.985247975	EVM0002010/EVM0000358	2
GO:0004499	N,N-dimethylaniline monooxygenase activity	2/884	10/6038	0.442513491	0.99998459	0.985247975	EVM0003834/EVM0004385	2
GO:0006298	mismatch repair	2/884	10/6038	0.442513491	0.99998459	0.985247975	EVM0000603/EVM0004701	2
GO:0006744	ubiquinone biosynthetic process	2/884	10/6038	0.442513491	0.99998459	0.985247975	EVM0004735/EVM0004553	2
GO:0030117	membrane coat	2/884	10/6038	0.442513491	0.99998459	0.985247975	EVM0003410/EVM0003858	2
GO:1990904	ribonucleoprotein complex	2/884	10/6038	0.442513491	0.99998459	0.985247975	EVM0001901/EVM0001040	2
GO:0005730	nucleolus	15/884	97/6038	0.452485198	0.99998459	0.985247975	EVM0002010/EVM0000308/EVM0006488/EVM0001160/EVM0001901/EVM0002648/EVM0001988/EVM0005778/EVM0000358/EVM0000820/EVM0005913/EVM0005510/EVM0004242/EVM0005911/EVM0005749	15
GO:0005856	cytoskeleton	3/884	17/6038	0.463332946	0.99998459	0.985247975	EVM0001680/EVM0004274/EVM0000082	3
GO:0006807	obsolete nitrogen compound metabolic process	3/884	17/6038	0.463332946	0.99998459	0.985247975	EVM0003481/EVM0005913/EVM0005510	3
GO:0032259	methylation	14/884	91/6038	0.46526057	0.99998459	0.985247975	EVM0002872/EVM0002537/EVM0000637/EVM0004735/EVM0007429/EVM0007672/EVM0007208/EVM0002145/EVM0006917/EVM0001043/EVM0000046/EVM0000766/EVM0006505/EVM0004553	14
GO:0019843	rRNA binding	4/884	24/6038	0.475189764	0.99998459	0.985247975	EVM0003519/EVM0002304/EVM0004261/EVM0006753	4
GO:0000981	DNA-binding transcription factor activity, RNA polymerase II-specific	18/884	119/6038	0.479989156	0.99998459	0.985247975	EVM0002368/EVM0001830/EVM0002221/EVM0006331/EVM0004504/EVM0005078/EVM0001598/EVM0000109/EVM0001754/EVM0006411/EVM0004281/EVM0003213/EVM0002571/EVM0002302/EVM0002107/EVM0006929/EVM0001156/EVM0002004	18
GO:0000439	transcription factor TFIIH core complex	2/884	11/6038	0.494132732	0.99998459	0.985247975	EVM0003505/EVM0006413	2
GO:0004722	protein serine/threonine phosphatase activity	2/884	11/6038	0.494132732	0.99998459	0.985247975	EVM0000308/EVM0007201	2
GO:0008324	monoatomic cation transmembrane transporter activity	2/884	11/6038	0.494132732	0.99998459	0.985247975	EVM0002598/EVM0007666	2
GO:0006486	protein glycosylation	7/884	45/6038	0.494863147	0.99998459	0.985247975	EVM0002349/EVM0007242/EVM0002696/EVM0006386/EVM0005112/EVM0000672/EVM0004212	7
GO:0042802	identical protein binding	4/884	25/6038	0.50873736	0.99998459	0.985247975	EVM0002872/EVM0004274/EVM0006408/EVM0006488	4
GO:0005874	microtubule	7/884	46/6038	0.519427403	0.99998459	0.985247975	EVM0006463/EVM0004699/EVM0004735/EVM0002990/EVM0005525/EVM0004553/EVM0005190	7
GO:0006397	mRNA processing	9/884	60/6038	0.524489221	0.99998459	0.985247975	EVM0007577/EVM0002892/EVM0003302/EVM0002990/EVM0001160/EVM0001040/EVM0000820/EVM0001083/EVM0000257	9
GO:0005840	ribosome	23/884	157/6038	0.534101594	0.99998459	0.985247975	EVM0007072/EVM0003563/EVM0003363/EVM0001825/EVM0007443/EVM0001727/EVM0006998/EVM0005114/EVM0002648/EVM0003519/EVM0004375/EVM0007557/EVM0007627/EVM0002304/EVM0002022/EVM0004809/EVM0003832/EVM0006890/EVM0002661/EVM0005448/EVM0007473/EVM0002301/EVM0006753	23
GO:0006412	translation	23/884	157/6038	0.534101594	0.99998459	0.985247975	EVM0007072/EVM0003363/EVM0001212/EVM0001825/EVM0007443/EVM0001727/EVM0007672/EVM0006998/EVM0005114/EVM0003519/EVM0004375/EVM0007557/EVM0007627/EVM0002304/EVM0001753/EVM0003832/EVM0002661/EVM0007355/EVM0005448/EVM0007473/EVM0006505/EVM0002301/EVM0006753	23
GO:0000781	chromosome, telomeric region	3/884	19/6038	0.541317091	0.99998459	0.985247975	EVM0002757/EVM0002051/EVM0002615	3
GO:0043547	positive regulation of GTPase activity	3/884	19/6038	0.541317091	0.99998459	0.985247975	EVM0003484/EVM0004185/EVM0004127	3
GO:0051087	protein-folding chaperone binding	3/884	19/6038	0.541317091	0.99998459	0.985247975	EVM0006256/EVM0001528/EVM0001675	3
GO:0016579	protein deubiquitination	5/884	33/6038	0.541799664	0.99998459	0.985247975	EVM0001272/EVM0004880/EVM0005737/EVM0005959/EVM0005749	5
GO:0005768	endosome	2/884	12/6038	0.542604459	0.99998459	0.985247975	EVM0004274/EVM0007610	2
GO:0006004	fucose metabolic process	2/884	12/6038	0.542604459	0.99998459	0.985247975	EVM0004423/EVM0002445	2
GO:0004843	cysteine-type deubiquitinase activity	6/884	41/6038	0.568115324	0.99998459	0.985247975	EVM0001272/EVM0004880/EVM0005737/EVM0000207/EVM0005959/EVM0005749	6
GO:0046983	protein dimerization activity	4/884	27/6038	0.57268351	0.99998459	0.985247975	EVM0006646/EVM0005331/EVM0004777/EVM0003014	4
GO:0005694	chromosome	3/884	20/6038	0.577765559	0.99998459	0.985247975	EVM0000497/EVM0005869/EVM0000177	3
GO:0006325	chromatin organization	2/884	13/6038	0.587743141	0.99998459	0.985247975	EVM0005654/EVM0002615	2
GO:0006417	regulation of translation	2/884	13/6038	0.587743141	0.99998459	0.985247975	EVM0001040/EVM0006890	2
GO:0007186	G protein-coupled receptor signaling pathway	2/884	13/6038	0.587743141	0.99998459	0.985247975	EVM0002710/EVM0007639	2
GO:0031314	extrinsic component of mitochondrial inner membrane	2/884	13/6038	0.587743141	0.99998459	0.985247975	EVM0004735/EVM0004553	2
GO:0000166	nucleotide binding	6/884	42/6038	0.592923392	0.99998459	0.985247975	EVM0004397/EVM0004976/EVM0007162/EVM0006425/EVM0004146/EVM0004214	6
GO:0003779	actin binding	5/884	35/6038	0.596898783	0.99998459	0.985247975	EVM0004274/EVM0002185/EVM0001681/EVM0005539/EVM0001369	5
GO:0071949	FAD binding	5/884	35/6038	0.596898783	0.99998459	0.985247975	EVM0003834/EVM0006948/EVM0006143/EVM0001429/EVM0002381	5
GO:0003735	structural constituent of ribosome	22/884	156/6038	0.611650509	0.99998459	0.985247975	EVM0007072/EVM0003363/EVM0001212/EVM0001825/EVM0007443/EVM0001727/EVM0006998/EVM0005114/EVM0003519/EVM0004375/EVM0007557/EVM0007627/EVM0002304/EVM0001753/EVM0003832/EVM0002661/EVM0007355/EVM0005448/EVM0007473/EVM0006505/EVM0002301/EVM0006753	22
GO:0003700	DNA-binding transcription factor activity	9/884	65/6038	0.626116999	0.99998459	0.985247975	EVM0002368/EVM0006003/EVM0000887/EVM0006626/EVM0005637/EVM0005099/EVM0003466/EVM0002312/EVM0000361	9
GO:0009086	methionine biosynthetic process	2/884	14/6038	0.629484873	0.99998459	0.985247975	EVM0003563/EVM0000637	2
GO:0070403	NAD+ binding	2/884	14/6038	0.629484873	0.99998459	0.985247975	EVM0004785/EVM0000110	2
GO:0016853	isomerase activity	7/884	51/6038	0.634264636	0.99998459	0.985247975	EVM0004574/EVM0005860/EVM0000165/EVM0002939/EVM0000176/EVM0000458/EVM0002409	7
GO:0043130	ubiquitin binding	3/884	22/6038	0.644949202	0.99998459	0.985247975	EVM0004274/EVM0000292/EVM0003213	3
GO:0046856	phosphatidylinositol dephosphorylation	2/884	15/6038	0.667855797	0.99998459	0.985247975	EVM0007360/EVM0003832	2
GO:0042626	ATPase-coupled transmembrane transporter activity	6/884	46/6038	0.683998129	0.99998459	0.985247975	EVM0000131/EVM0001905/EVM0007100/EVM0001659/EVM0003449/EVM0007373	6
GO:0005774	vacuolar membrane	2/884	16/6038	0.702947158	0.99998459	0.985247975	EVM0000908/EVM0003727	2
GO:0008652	amino acid biosynthetic process	2/884	16/6038	0.702947158	0.99998459	0.985247975	EVM0007389/EVM0005562	2
GO:0016779	nucleotidyltransferase activity	2/884	16/6038	0.702947158	0.99998459	0.985247975	EVM0001813/EVM0007035	2
GO:0032040	small-subunit processome	2/884	16/6038	0.702947158	0.99998459	0.985247975	EVM0004154/EVM0001901	2
GO:0106306	protein serine/threonine phosphatase activity	2/884	16/6038	0.702947158	0.99998459	0.985247975	EVM0002892/EVM0001083	2
GO:0106307	protein serine/threonine phosphatase activity	2/884	16/6038	0.702947158	0.99998459	0.985247975	EVM0002892/EVM0001083	2
GO:0051537	2 iron, 2 sulfur cluster binding	3/884	24/6038	0.704196847	0.99998459	0.985247975	EVM0002218/EVM0005737/EVM0007643	3
GO:0004672	protein kinase activity	13/884	100/6038	0.722225304	0.99998459	0.985247975	EVM0002757/EVM0002051/EVM0002996/EVM0003059/EVM0002134/EVM0001191/EVM0003167/EVM0007482/EVM0004280/EVM0000427/EVM0006160/EVM0002659/EVM0000512	13
GO:0016740	transferase activity	27/884	202/6038	0.728532906	0.99998459	0.985247975	EVM0007030/EVM0006852/EVM0002866/EVM0004423/EVM0000497/EVM0004699/EVM0001548/EVM0001212/EVM0006725/EVM0004504/EVM0005322/EVM0003550/EVM0005978/EVM0005703/EVM0007201/EVM0004964/EVM0007267/EVM0001399/EVM0002240/EVM0004212/EVM0002445/EVM0000118/EVM0005398/EVM0005836/EVM0005132/EVM0003249/EVM0000788	27
GO:0016627	oxidoreductase activity, acting on the CH-CH group of donors	2/884	17/6038	0.73489572	0.99998459	0.985247975	EVM0001098/EVM0003482	2
GO:0016829	lyase activity	6/884	49/6038	0.742884593	0.99998459	0.985247975	EVM0001127/EVM0004042/EVM0001077/EVM0001700/EVM0000245/EVM0005114	6
GO:0016887	ATP hydrolysis activity	11/884	88/6038	0.7602378	0.99998459	0.985247975	EVM0003101/EVM0007337/EVM0000603/EVM0001550/EVM0001988/EVM0001143/EVM0004069/EVM0004701/EVM0006856/EVM0007594/EVM0004438	11
GO:0006189	'de novo' IMP biosynthetic process	2/884	18/6038	0.763868505	0.99998459	0.985247975	EVM0003900/EVM0001659	2
GO:0016616	oxidoreductase activity, acting on the CH-OH group of donors, NAD or NADP as acceptor	2/884	18/6038	0.763868505	0.99998459	0.985247975	EVM0004785/EVM0000110	2
GO:0003755	peptidyl-prolyl cis-trans isomerase activity	3/884	27/6038	0.778438608	0.99998459	0.985247975	EVM0007305/EVM0007570/EVM0003730	3
GO:0030170	pyridoxal phosphate binding	8/884	67/6038	0.784664036	0.99998459	0.985247975	EVM0001272/EVM0005294/EVM0005090/EVM0003885/EVM0001645/EVM0004504/EVM0001077/EVM0004984	8
GO:0006511	ubiquitin-dependent protein catabolic process	6/884	52/6038	0.793454365	0.99998459	0.985247975	EVM0001272/EVM0004880/EVM0005737/EVM0007006/EVM0005959/EVM0005749	6
GO:0004176	ATP-dependent peptidase activity	1/884	10/6038	0.794903962	0.99998459	0.985247975	EVM0000860	1
GO:0006488	dolichol-linked oligosaccharide biosynthetic process	1/884	10/6038	0.794903962	0.99998459	0.985247975	EVM0004699	1
GO:0008299	isoprenoid biosynthetic process	1/884	10/6038	0.794903962	0.99998459	0.985247975	EVM0004101	1
GO:0009298	GDP-mannose biosynthetic process	1/884	10/6038	0.794903962	0.99998459	0.985247975	EVM0004858	1
GO:0019346	transsulfuration	1/884	10/6038	0.794903962	0.99998459	0.985247975	EVM0001077	1
GO:0030176	obsolete integral component of endoplasmic reticulum membrane	1/884	10/6038	0.794903962	0.99998459	0.985247975	EVM0004669	1
GO:0004725	protein tyrosine phosphatase activity	2/884	20/6038	0.813638298	0.99998459	0.985247975	EVM0000308/EVM0003858	2
GO:0016787	hydrolase activity	59/884	445/6038	0.822468581	0.99998459	0.985247975	EVM0005986/EVM0003887/EVM0001036/EVM0004949/EVM0003564/EVM0000484/EVM0001673/EVM0001905/EVM0002855/EVM0000809/EVM0002623/EVM0002624/EVM0000480/EVM0007006/EVM0000333/EVM0001940/EVM0000716/EVM0002512/EVM0000881/EVM0001111/EVM0006114/EVM0005871/EVM0007099/EVM0003976/EVM0000158/EVM0007100/EVM0000687/EVM0000855/EVM0001030/EVM0006453/EVM0000120/EVM0007353/EVM0006229/EVM0006425/EVM0000396/EVM0001490/EVM…	59
GO:0003968	RNA-dependent RNA polymerase activity	1/884	11/6038	0.824981085	0.99998459	0.985247975	EVM0004089	1
GO:0004402	histone acetyltransferase activity	1/884	11/6038	0.824981085	0.99998459	0.985247975	EVM0003213	1
GO:0005680	anaphase-promoting complex	1/884	11/6038	0.824981085	0.99998459	0.985247975	EVM0004189	1
GO:0006098	pentose-phosphate shunt	1/884	11/6038	0.824981085	0.99998459	0.985247975	EVM0003410	1
GO:0010008	endosome membrane	1/884	11/6038	0.824981085	0.99998459	0.985247975	EVM0000245	1
GO:0019752	carboxylic acid metabolic process	1/884	11/6038	0.824981085	0.99998459	0.985247975	EVM0007672	1
GO:0030150	protein import into mitochondrial matrix	1/884	11/6038	0.824981085	0.99998459	0.985247975	EVM0001407	1
GO:0031965	nuclear membrane	1/884	11/6038	0.824981085	0.99998459	0.985247975	EVM0004699	1
GO:0045944	positive regulation of transcription by RNA polymerase II	1/884	11/6038	0.824981085	0.99998459	0.985247975	EVM0002368	1
GO:0046540	U4/U6 x U5 tri-snRNP complex	1/884	11/6038	0.824981085	0.99998459	0.985247975	EVM0001901	1
GO:0016020	membrane	13/884	109/6038	0.827204567	0.99998459	0.985247975	EVM0001626/EVM0006449/EVM0002033/EVM0004975/EVM0003330/EVM0007360/EVM0001310/EVM0007625/EVM0006990/EVM0005940/EVM0001721/EVM0000986/EVM0007222	13
GO:0005759	mitochondrial matrix	4/884	38/6038	0.82812611	0.99998459	0.985247975	EVM0005562/EVM0006528/EVM0004069/EVM0007222	4
GO:0009058	biosynthetic process	4/884	38/6038	0.82812611	0.99998459	0.985247975	EVM0000057/EVM0004504/EVM0006057/EVM0000979	4
GO:0050661	NADP binding	4/884	38/6038	0.82812611	0.99998459	0.985247975	EVM0003563/EVM0003834/EVM0003410/EVM0004385	4
GO:0000723	telomere maintenance	1/884	12/6038	0.850651688	0.99998459	0.985247975	EVM0002615	1
GO:0001522	pseudouridine synthesis	1/884	12/6038	0.850651688	0.99998459	0.985247975	EVM0000484	1
GO:0005885	Arp2/3 protein complex	1/884	12/6038	0.850651688	0.99998459	0.985247975	EVM0002185	1
GO:0006890	retrograde vesicle-mediated transport, Golgi to endoplasmic reticulum	1/884	12/6038	0.850651688	0.99998459	0.985247975	EVM0007160	1
GO:0015095	magnesium ion transmembrane transporter activity	1/884	12/6038	0.850651688	0.99998459	0.985247975	EVM0005117	1
GO:0019901	protein kinase binding	1/884	12/6038	0.850651688	0.99998459	0.985247975	EVM0002105	1
GO:0031011	Ino80 complex	1/884	12/6038	0.850651688	0.99998459	0.985247975	EVM0005641	1
GO:0034314	Arp2/3 complex-mediated actin nucleation	1/884	12/6038	0.850651688	0.99998459	0.985247975	EVM0002185	1
GO:0034599	cellular response to oxidative stress	1/884	12/6038	0.850651688	0.99998459	0.985247975	EVM0003972	1
GO:0006979	response to oxidative stress	2/884	22/6038	0.853815994	0.99998459	0.985247975	EVM0002030/EVM0001756	2
GO:0035091	phosphatidylinositol binding	2/884	22/6038	0.853815994	0.99998459	0.985247975	EVM0001369/EVM0000245	2
GO:0051082	unfolded protein binding	3/884	32/6038	0.867662876	0.99998459	0.985247975	EVM0000692/EVM0002087/EVM0001858	3
GO:0000287	magnesium ion binding	6/884	58/6038	0.871238922	0.99998459	0.985247975	EVM0002010/EVM0001765/EVM0004263/EVM0000358/EVM0004674/EVM0003277	6
GO:0005778	peroxisomal membrane	1/884	13/6038	0.872560733	0.99998459	0.985247975	EVM0003411	1
GO:0006974	DNA damage response	1/884	13/6038	0.872560733	0.99998459	0.985247975	EVM0000308	1
GO:0015035	protein-disulfide reductase activity	1/884	13/6038	0.872560733	0.99998459	0.985247975	EVM0003059	1
GO:0042147	retrograde transport, endosome to Golgi	1/884	13/6038	0.872560733	0.99998459	0.985247975	EVM0000245	1
GO:0008168	methyltransferase activity	9/884	83/6038	0.876268473	0.99998459	0.985247975	EVM0002872/EVM0007429/EVM0007672/EVM0000595/EVM0002145/EVM0006917/EVM0001043/EVM0000766/EVM0006505	9
GO:0000155	phosphorelay sensor kinase activity	2/884	24/6038	0.885936699	0.99998459	0.985247975	EVM0003674/EVM0000343	2
GO:0005741	mitochondrial outer membrane	1/884	14/6038	0.891258876	0.99998459	0.985247975	EVM0006284	1
GO:0015934	large ribosomal subunit	1/884	14/6038	0.891258876	0.99998459	0.985247975	EVM0001212	1
GO:0030479	actin cortical patch	1/884	14/6038	0.891258876	0.99998459	0.985247975	EVM0002185	1
GO:0005085	guanyl-nucleotide exchange factor activity	4/884	43/6038	0.893317101	0.99998459	0.985247975	EVM0001680/EVM0000559/EVM0002362/EVM0000934	4
GO:0005783	endoplasmic reticulum	4/884	43/6038	0.893317101	0.99998459	0.985247975	EVM0002872/EVM0004098/EVM0007160/EVM0007222	4
GO:0043565	sequence-specific DNA binding	4/884	43/6038	0.893317101	0.99998459	0.985247975	EVM0006003/EVM0000887/EVM0005637/EVM0002312	4
GO:0008270	zinc ion binding	41/884	330/6038	0.896577261	0.99998459	0.985247975	EVM0000536/EVM0002917/EVM0004672/EVM0000637/EVM0001830/EVM0002221/EVM0006730/EVM0007166/EVM0005737/EVM0006331/EVM0007617/EVM0004504/EVM0005078/EVM0003819/EVM0002215/EVM0002990/EVM0001598/EVM0000109/EVM0005720/EVM0006411/EVM0004281/EVM0003213/EVM0002571/EVM0007554/EVM0003959/EVM0002302/EVM0004214/EVM0003505/EVM0005196/EVM0002898/EVM0002107/EVM0006929/EVM0004710/EVM0004858/EVM0001156/EVM0004234/EVM…	41
GO:0006289	nucleotide-excision repair	2/884	25/6038	0.899422463	0.99998459	0.985247975	EVM0003505/EVM0006413	2
GO:0004674	protein serine/threonine kinase activity	6/884	61/6038	0.899908387	0.99998459	0.985247975	EVM0007482/EVM0004280/EVM0000427/EVM0006160/EVM0004943/EVM0000512	6
GO:0005509	calcium ion binding	3/884	35/6038	0.90447564	0.99998459	0.985247975	EVM0004975/EVM0002709/EVM0006366	3
GO:0000002	mitochondrial genome maintenance	1/884	15/6038	0.907216239	0.99998459	0.985247975	EVM0004069	1
GO:0015074	DNA integration	1/884	15/6038	0.907216239	0.99998459	0.985247975	EVM0002215	1
GO:0006364	rRNA processing	8/884	80/6038	0.916077941	0.99998459	0.985247975	EVM0004653/EVM0004154/EVM0001160/EVM0001435/EVM0002648/EVM0000358/EVM0004261/EVM0000257	8
GO:0006270	DNA replication initiation	1/884	16/6038	0.920834178	0.99998459	0.985247975	EVM0006114	1
GO:0008483	transaminase activity	1/884	16/6038	0.920834178	0.99998459	0.985247975	EVM0005294	1
GO:0009116	nucleoside metabolic process	1/884	16/6038	0.920834178	0.99998459	0.985247975	EVM0002683	1
GO:0016620	oxidoreductase activity, acting on the aldehyde or oxo group of donors, NAD or NADP as acceptor	1/884	16/6038	0.920834178	0.99998459	0.985247975	EVM0004486	1
GO:0004222	metalloendopeptidase activity	2/884	27/6038	0.922047269	0.99998459	0.985247975	EVM0006904/EVM0005940	2
GO:0006457	protein folding	4/884	47/6038	0.928725313	0.99998459	0.985247975	EVM0007305/EVM0002087/EVM0001858/EVM0007570	4
GO:0008654	phospholipid biosynthetic process	1/884	17/6038	0.932455331	0.99998459	0.985247975	EVM0005117	1
GO:0016226	iron-sulfur cluster assembly	1/884	17/6038	0.932455331	0.99998459	0.985247975	EVM0007594	1
GO:0055085	transmembrane transport	6/884	66/6038	0.93555952	0.99998459	0.985247975	EVM0001813/EVM0002683/EVM0000908/EVM0004435/EVM0007035/EVM0005700	6
GO:0006914	autophagy	1/884	18/6038	0.942372203	0.99998459	0.985247975	EVM0000245	1
GO:0008033	tRNA processing	1/884	18/6038	0.942372203	0.99998459	0.985247975	EVM0000257	1
GO:0043022	ribosome binding	1/884	18/6038	0.942372203	0.99998459	0.985247975	EVM0006890	1
GO:0051287	NAD binding	3/884	40/6038	0.945768303	0.99998459	0.985247975	EVM0004922/EVM0005252/EVM0000032	3
GO:0007049	cell cycle	2/884	30/6038	0.947184077	0.99998459	0.985247975	EVM0000308/EVM0004189	2
GO:0016746	acyltransferase activity	2/884	30/6038	0.947184077	0.99998459	0.985247975	EVM0006719/EVM0005510	2
GO:0003684	damaged DNA binding	1/884	19/6038	0.950834491	0.99998459	0.985247975	EVM0007220	1
GO:0003712	transcription coregulator activity	1/884	19/6038	0.950834491	0.99998459	0.985247975	EVM0000825	1
GO:0004525	ribonuclease III activity	1/884	19/6038	0.950834491	0.99998459	0.985247975	EVM0001929	1
GO:0004842	ubiquitin-protein transferase activity	1/884	19/6038	0.950834491	0.99998459	0.985247975	EVM0007377	1
GO:0005777	peroxisome	1/884	19/6038	0.950834491	0.99998459	0.985247975	EVM0006366	1
GO:0007264	small GTPase-mediated signal transduction	1/884	19/6038	0.950834491	0.99998459	0.985247975	EVM0002362	1
GO:0016592	mediator complex	1/884	19/6038	0.950834491	0.99998459	0.985247975	EVM0000825	1
GO:0016791	phosphatase activity	1/884	19/6038	0.950834491	0.99998459	0.985247975	EVM0004599	1
GO:0016192	vesicle-mediated transport	6/884	70/6038	0.955447972	0.99998459	0.985247975	EVM0006449/EVM0004976/EVM0003177/EVM0001905/EVM0003410/EVM0003858	6
GO:0000329	fungal-type vacuole membrane	1/884	20/6038	0.958055343	0.99998459	0.985247975	EVM0005395	1
GO:0006897	endocytosis	1/884	20/6038	0.958055343	0.99998459	0.985247975	EVM0004274	1
GO:0006865	amino acid transport	1/884	21/6038	0.964216705	0.99998459	0.985247975	EVM0005093	1
GO:0006357	regulation of transcription by RNA polymerase II	3/884	44/6038	0.966113336	0.99998459	0.985247975	EVM0000825/EVM0002624/EVM0003976	3
GO:0003678	DNA helicase activity	1/884	22/6038	0.969473882	0.99998459	0.985247975	EVM0006114	1
GO:0004252	serine-type endopeptidase activity	1/884	22/6038	0.969473882	0.99998459	0.985247975	EVM0000860	1
GO:0035556	intracellular signal transduction	1/884	22/6038	0.969473882	0.99998459	0.985247975	EVM0001659	1
GO:0061630	ubiquitin protein ligase activity	1/884	22/6038	0.969473882	0.99998459	0.985247975	EVM0007337	1
GO:0006351	DNA-templated transcription	9/884	102/6038	0.972191845	0.99998459	0.985247975	EVM0006411/EVM0004281/EVM0003213/EVM0002302/EVM0003505/EVM0001006/EVM0006929/EVM0001156/EVM0006413	9
GO:0003899	DNA-directed 5'-3' RNA polymerase activity	2/884	35/6038	0.972824308	0.99998459	0.985247975	EVM0000012/EVM0001006	2
GO:0008233	peptidase activity	1/884	23/6038	0.973959435	0.99998459	0.985247975	EVM0001028	1
GO:0008289	lipid binding	1/884	23/6038	0.973959435	0.99998459	0.985247975	EVM0006363	1
GO:0008380	RNA splicing	1/884	23/6038	0.973959435	0.99998459	0.985247975	EVM0002990	1
GO:0031267	small GTPase binding	1/884	23/6038	0.973959435	0.99998459	0.985247975	EVM0003900	1
GO:0051028	mRNA transport	1/884	23/6038	0.973959435	0.99998459	0.985247975	EVM0001040	1
GO:0005789	endoplasmic reticulum membrane	12/884	130/6038	0.976236593	0.99998459	0.985247975	EVM0004949/EVM0004574/EVM0002537/EVM0005415/EVM0004699/EVM0001462/EVM0001765/EVM0007648/EVM0005112/EVM0001746/EVM0004263/EVM0003393	12
GO:0016874	ligase activity	3/884	47/6038	0.976389412	0.99998459	0.985247975	EVM0006571/EVM0004396/EVM0000812	3
GO:0051539	4 iron, 4 sulfur cluster binding	3/884	47/6038	0.976389412	0.99998459	0.985247975	EVM0002218/EVM0005871/EVM0007594	3
GO:0000785	chromatin	1/884	24/6038	0.977786511	0.99998459	0.985247975	EVM0005161	1
GO:0009055	electron transfer activity	1/884	24/6038	0.977786511	0.99998459	0.985247975	EVM0007222	1
GO:0003887	DNA-directed DNA polymerase activity	1/884	25/6038	0.98105168	0.99998459	0.985247975	EVM0000245	1
GO:0008237	metallopeptidase activity	1/884	25/6038	0.98105168	0.99998459	0.985247975	EVM0007228	1
GO:0006886	intracellular protein transport	6/884	79/6038	0.981485527	0.99998459	0.985247975	EVM0006449/EVM0005304/EVM0004731/EVM0003900/EVM0003410/EVM0003858	6
GO:0051301	cell division	5/884	70/6038	0.982704639	0.99998459	0.985247975	EVM0000308/EVM0005869/EVM0004189/EVM0006114/EVM0007482	5
GO:0006396	RNA processing	2/884	39/6038	0.984213207	0.99998459	0.985247975	EVM0001929/EVM0005749	2
GO:0005739	mitochondrion	14/884	153/6038	0.984924251	0.99998459	0.985247975	EVM0004785/EVM0003563/EVM0005452/EVM0004162/EVM0001765/EVM0006438/EVM0004678/EVM0005871/EVM0002215/EVM0007672/EVM0007353/EVM0006784/EVM0004214/EVM0003133	14
GO:0006099	tricarboxylic acid cycle	1/884	29/6038	0.9899709	0.99998459	0.985247975	EVM0004214	1
GO:0003743	translation initiation factor activity	7/884	95/6038	0.990327445	0.99998459	0.985247975	EVM0006331/EVM0005683/EVM0007067/EVM0002781/EVM0003505/EVM0004738/EVM0006413	7
GO:0000398	mRNA splicing, via spliceosome	2/884	43/6038	0.990906372	0.99998459	0.985247975	EVM0004949/EVM0001901	2
GO:0070615	ATP-dependent chromatin remodeler activity	1/884	30/6038	0.991446307	0.99998459	0.985247975	EVM0005005	1
GO:0004527	exonuclease activity	1/884	31/6038	0.992704873	0.99998459	0.985247975	EVM0002198	1
GO:0005829	cytosol	4/884	68/6038	0.993197949	0.99998459	0.985247975	EVM0005304/EVM0000066/EVM0000245/EVM0007353	4
GO:0006310	DNA recombination	1/884	33/6038	0.994694164	0.99998459	0.985247975	EVM0007353	1
GO:0003746	translation elongation factor activity	1/884	34/6038	0.99547524	0.99998459	0.985247975	EVM0001955	1
GO:0004519	endonuclease activity	2/884	48/6038	0.995481947	0.99998459	0.985247975	EVM0007353/EVM0001435	2
GO:0016301	kinase activity	5/884	83/6038	0.995922191	0.99998459	0.985247975	EVM0002757/EVM0002051/EVM0004976/EVM0002067/EVM0006990	5
GO:0006260	DNA replication	3/884	64/6038	0.997263157	0.99998459	0.985247975	EVM0005161/EVM0001550/EVM0001776	3
GO:0003924	GTPase activity	6/884	97/6038	0.997275636	0.99998459	0.985247975	EVM0004949/EVM0005304/EVM0002075/EVM0002990/EVM0002710/EVM0007639	6
GO:0004386	helicase activity	4/884	87/6038	0.999352633	0.99998459	0.985247975	EVM0001036/EVM0003081/EVM0005871/EVM0007602	4
GO:0006281	DNA repair	6/884	110/6038	0.999384323	0.99998459	0.985247975	EVM0007220/EVM0002615/EVM0000245/EVM0002198/EVM0000046/EVM0006671	6
GO:0003676	nucleic acid binding	14/884	194/6038	0.999579242	0.99998459	0.985247975	EVM0006435/EVM0001036/EVM0007166/EVM0003302/EVM0005331/EVM0005871/EVM0002215/EVM0007353/EVM0004351/EVM0002183/EVM0001160/EVM0005786/EVM0005263/EVM0004754	14
GO:0003723	RNA binding	21/884	267/6038	0.999797981	0.99998459	0.985247975	EVM0004949/EVM0003632/EVM0006007/EVM0001212/EVM0001825/EVM0003313/EVM0005606/EVM0004089/EVM0004653/EVM0002215/EVM0007255/EVM0002990/EVM0000290/EVM0006683/EVM0001901/EVM0001040/EVM0004100/EVM0001753/EVM0002661/EVM0007355/EVM0005749	21
GO:0003677	DNA binding	29/884	340/6038	0.999825594	0.99998459	0.985247975	EVM0006435/EVM0002368/EVM0006431/EVM0006375/EVM0001089/EVM0004790/EVM0003188/EVM0004290/EVM0006114/EVM0002146/EVM0001609/EVM0007712/EVM0000245/EVM0005322/EVM0001754/EVM0007705/EVM0006411/EVM0004281/EVM0003213/EVM0001550/EVM0002302/EVM0005479/EVM0001006/EVM0006929/EVM0005263/EVM0006671/EVM0001156/EVM0004456/EVM0003323	29
GO:0005525	GTP binding	7/884	135/6038	0.999882026	0.99998459	0.985247975	EVM0000635/EVM0004949/EVM0005304/EVM0002075/EVM0000386/EVM0002990/EVM0007639	7
GO:0015031	protein transport	6/884	129/6038	0.999937778	0.99998459	0.985247975	EVM0006284/EVM0001369/EVM0004435/EVM0000245/EVM0006990/EVM0005700	6
GO:0005743	mitochondrial inner membrane	3/884	92/6038	0.999939356	0.99998459	0.985247975	EVM0006366/EVM0002184/EVM0007353	3
GO:0006355	regulation of DNA-templated transcription	1/884	64/6038	0.999962414	0.99998459	0.985247975	EVM0002146	1
GO:0005737	cytoplasm	30/884	378/6038	0.99998459	0.99998459	0.985247975	EVM0001680/EVM0000559/EVM0001098/EVM0002709/EVM0000809/EVM0003482/EVM0001794/EVM0007006/EVM0001645/EVM0006408/EVM0007443/EVM0000245/EVM0002990/EVM0002194/EVM0000869/EVM0004146/EVM0006025/EVM0006550/EVM0002648/EVM0007554/EVM0003677/EVM0004100/EVM0000082/EVM0006917/EVM0006890/EVM0003730/EVM0004234/EVM0007671/EVM0007594/EVM0005190	30
