# Supplementary material for: Effect of Heat Stress on the Biosynthesis of Exopolysaccharides from Rhodotorula glutinis YM25079 and Its Underlying Mechanisms
Source: J Fungi (Basel). 2025 Dec 14;11(12):883. doi: 10.3390/jof11120883 (PMC12733683; doi:10.3390/jof11120883)
Supplement: Supplementary file 1 [file jof-11-00883-s001.zip › Table S5. Information on the KEGG enrichment analysIs.csv]

ID	Description	GeneRatio	BgRatio	pvalue	p.adjust	qvalue	geneID	Count
map00910	Nitrogen metabolism	6/390	17/4008	0.003980985	0.208409982	0.201928332	EVM0000363/EVM0002218/EVM0005531/EVM0001727/EVM0003959/EVM0004214	6
map00564	Glycerophospholipid metabolism	12/390	54/4008	0.004736591	0.208409982	0.201928332	EVM0003887/EVM0006140/EVM0002537/EVM0001673/EVM0000659/EVM0005117/EVM0001940/EVM0005297/EVM0001490/EVM0006223/EVM0005252/EVM0005147	12
map00520	Amino sugar and nucleotide sugar metabolism	10/390	48/4008	0.015157177	0.406033571	0.393405733	EVM0002917/EVM0003676/EVM0005208/EVM0000822/EVM0004931/EVM0003561/EVM0000667/EVM0004858/EVM0002028/EVM0004548	10
map00051	Fructose and mannose metabolism	7/390	29/4008	0.018456071	0.406033571	0.393405733	EVM0004696/EVM0000484/EVM0004976/EVM0001809/EVM0004858/EVM0001665/EVM0004548	7
map00254	Aflatoxin biosynthesis	2/390	3/4008	0.026509393	0.466565323	0.452054918	EVM0001580/EVM0004805	2
map00750	Vitamin B6 metabolism	3/390	9/4008	0.049231389	0.5452629	0.528304963	EVM0007059/EVM0006838/EVM0005978	3
map00660	C5-Branched dibasic acid metabolism	2/390	4/4008	0.049624293	0.5452629	0.528304963	EVM0002069/EVM0003277	2
map00100	Steroid biosynthesis	4/390	16/4008	0.062612309	0.5452629	0.528304963	EVM0002872/EVM0004934/EVM0004574/EVM0001548	4
map00460	Cyanoamino acid metabolism	4/390	16/4008	0.062612309	0.5452629	0.528304963	EVM0007618/EVM0002536/EVM0005257/EVM0003301	4
map00410	beta-Alanine metabolism	5/390	23/4008	0.06593626	0.5452629	0.528304963	EVM0005294/EVM0006315/EVM0005090/EVM0000869/EVM0004489	5
map00240	Pyrimidine metabolism	7/390	38/4008	0.070241389	0.5452629	0.528304963	EVM0000809/EVM0003482/EVM0007495/EVM0003792/EVM0000869/EVM0000954/EVM0002898	7
map00561	Glycerolipid metabolism	6/390	31/4008	0.074354032	0.5452629	0.528304963	EVM0006140/EVM0000659/EVM0006730/EVM0000565/EVM0004710/EVM0001665	6
map00260	Glycine, serine and threonine metabolism	7/390	40/4008	0.087946871	0.558546523	0.541175459	EVM0006291/EVM0004785/EVM0003563/EVM0006315/EVM0001059/EVM0004489/EVM0000954	7
map00650	Butanoate metabolism	5/390	25/4008	0.088859674	0.558546523	0.541175459	EVM0005294/EVM0002069/EVM0005090/EVM0003277/EVM0000762	5
map04213	Longevity regulating pathway - multiple species	5/390	27/4008	0.115371903	0.58179729	0.563703116	EVM0002075/EVM0001756/EVM0001143/EVM0004069/EVM0004438	5
map00480	Glutathione metabolism	6/390	35/4008	0.11864808	0.58179729	0.563703116	EVM0005322/EVM0001540/EVM0001399/EVM0003249/EVM0003410/EVM0000788	6
map00500	Starch and sucrose metabolism	6/390	35/4008	0.11864808	0.58179729	0.563703116	EVM0002696/EVM0001645/EVM0007618/EVM0002536/EVM0005257/EVM0005895	6
map03010	Ribosome	15/390	112/4008	0.124124888	0.58179729	0.563703116	EVM0007072/EVM0007443/EVM0006998/EVM0003519/EVM0004375/EVM0007557/EVM0007627/EVM0001753/EVM0002022/EVM0003832/EVM0002661/EVM0007355/EVM0005448/EVM0007473/EVM0002301	15
map00730	Thiamine metabolism	3/390	13/4008	0.125615324	0.58179729	0.563703116	EVM0004599/EVM0002733/EVM0000066	3
map00290	Valine, leucine and isoleucine biosynthesis	3/390	14/4008	0.148916073	0.655230719	0.63485273	EVM0002069/EVM0005562/EVM0003277	3
map00513	Various types of N-glycan biosynthesis	4/390	26/4008	0.24290168	0.97196283	0.941734321	EVM0004975/EVM0004699/EVM0000672/EVM0007665	4
map00250	Alanine, aspartate and glutamate metabolism	5/390	35/4008	0.250298406	0.97196283	0.941734321	EVM0005294/EVM0000363/EVM0005090/EVM0003792/EVM0003301	5
map04113	Meiosis - yeast	9/390	72/4008	0.26341831	0.97196283	0.941734321	EVM0002232/EVM0004010/EVM0000308/EVM0002134/EVM0002075/EVM0003225/EVM0007482/EVM0002710/EVM0007639	9
map00770	Pantothenate and CoA biosynthesis	4/390	27/4008	0.265080772	0.97196283	0.941734321	EVM0002069/EVM0000869/EVM0005562/EVM0003277	4
map00040	Pentose and glucuronate interconversions	2/390	11/4008	0.29114673	0.998500284	0.967446448	EVM0006730/EVM0004710	2
map00350	Tyrosine metabolism	3/390	20/4008	0.307623302	0.998500284	0.967446448	EVM0006315/EVM0004489/EVM0007554	3
map04145	Phagosome	5/390	40/4008	0.34862337	0.998500284	0.967446448	EVM0006177/EVM0001462/EVM0004731/EVM0002990/EVM0005190	5
map00053	Ascorbate and aldarate metabolism	2/390	13/4008	0.365528959	0.998500284	0.967446448	EVM0006730/EVM0004710	2
map01040	Biosynthesis of unsaturated fatty acids	2/390	13/4008	0.365528959	0.998500284	0.967446448	EVM0005415/EVM0000505	2
map04011	MAPK signaling pathway - yeast	8/390	70/4008	0.371200692	0.998500284	0.967446448	EVM0000813/EVM0006408/EVM0007482/EVM0001756/EVM0006626/EVM0004280/EVM0005252/EVM0006753	8
map00360	Phenylalanine metabolism	3/390	23/4008	0.390704276	0.998500284	0.967446448	EVM0006315/EVM0004489/EVM0003677	3
map00010	Glycolysis / Gluconeogenesis	5/390	43/4008	0.408899762	0.998500284	0.967446448	EVM0006730/EVM0001765/EVM0004263/EVM0007554/EVM0004710	5
map00052	Galactose metabolism	2/390	15/4008	0.436733391	0.998500284	0.967446448	EVM0002917/EVM0005895	2
map00620	Pyruvate metabolism	5/390	46/4008	0.468382219	0.998500284	0.967446448	EVM0004922/EVM0005336/EVM0006730/EVM0007554/EVM0004710	5
map00430	Taurine and hypotaurine metabolism	1/390	7/4008	0.511864512	0.998500284	0.967446448	EVM0005090	1
map00510	N-Glycan biosynthesis	3/390	28/4008	0.521975444	0.998500284	0.967446448	EVM0004975/EVM0004699/EVM0000577	3
map04111	Cell cycle - yeast	9/390	91/4008	0.532175544	0.998500284	0.967446448	EVM0006524/EVM0006995/EVM0000308/EVM0005869/EVM0002134/EVM0006408/EVM0007482/EVM0004280/EVM0004185	9
map04141	Protein processing in endoplasmic reticulum	8/390	83/4008	0.566807054	0.998500284	0.967446448	EVM0004975/EVM0001462/EVM0004731/EVM0000577/EVM0005940/EVM0001858/EVM0001143/EVM0004438	8
map00400	Phenylalanine, tyrosine and tryptophan biosynthesis	3/390	30/4008	0.570058292	0.998500284	0.967446448	EVM0006291/EVM0007389/EVM0007531	3
map00270	Cysteine and methionine metabolism	5/390	52/4008	0.580552776	0.998500284	0.967446448	EVM0003563/EVM0000637/EVM0004504/EVM0001077/EVM0005562	5
map00062	Fatty acid elongation	1/390	9/4008	0.602399859	0.998500284	0.967446448	EVM0005415	1
map00514	Other types of O-glycan biosynthesis	1/390	9/4008	0.602399859	0.998500284	0.967446448	EVM0004212	1
map03430	Mismatch repair	2/390	21/4008	0.620444661	0.998500284	0.967446448	EVM0001550/EVM0004701	2
map00740	Riboflavin metabolism	1/390	10/4008	0.641175567	0.998500284	0.967446448	EVM0004599	1
map00563	Glycosylphosphatidylinositol (GPI)-anchor biosynthesis	2/390	22/4008	0.646173621	0.998500284	0.967446448	EVM0000396/EVM0007222	2
map03008	Ribosome biogenesis in eukaryotes	6/390	67/4008	0.646919841	0.998500284	0.967446448	EVM0004154/EVM0001659/EVM0001901/EVM0001988/EVM0000427/EVM0000614	6
map00380	Tryptophan metabolism	3/390	34/4008	0.656752585	0.998500284	0.967446448	EVM0001756/EVM0005999/EVM0006055	3
map03060	Protein export	2/390	23/4008	0.670504035	0.998500284	0.967446448	EVM0001462/EVM0004731	2
map04392	Hippo signaling pathway - multiple species	1/390	11/4008	0.67617845	0.998500284	0.967446448	EVM0006626	1
map00630	Glyoxylate and dicarboxylate metabolism	3/390	35/4008	0.67635362	0.998500284	0.967446448	EVM0004785/EVM0001756/EVM0005999	3
map01240	Biosynthesis of cofactors	13/390	147/4008	0.686004212	0.998500284	0.967446448	EVM0007059/EVM0006730/EVM0000809/EVM0003482/EVM0006838/EVM0000066/EVM0005978/EVM0003792/EVM0005999/EVM0005562/EVM0004619/EVM0004710/EVM0004858	13
map00230	Purine metabolism	5/390	62/4008	0.73515672	0.998500284	0.967446448	EVM0006691/EVM0000536/EVM0003900/EVM0004146/EVM0000560	5
map00030	Pentose phosphate pathway	2/390	26/4008	0.735419914	0.998500284	0.967446448	EVM0002364/EVM0003410	2
map00600	Sphingolipid metabolism	1/390	13/4008	0.736295231	0.998500284	0.967446448	EVM0007570	1
map03450	Non-homologous end-joining	1/390	13/4008	0.736295231	0.998500284	0.967446448	EVM0000245	1
map03018	RNA degradation	4/390	51/4008	0.745701541	0.998500284	0.967446448	EVM0007182/EVM0002624/EVM0002512/EVM0001040	4
map04146	Peroxisome	5/390	64/4008	0.760489775	0.998500284	0.967446448	EVM0001036/EVM0006314/EVM0002939/EVM0001756/EVM0003875	5
map00300	Lysine biosynthesis	1/390	15/4008	0.785274713	0.998500284	0.967446448	EVM0003563	1
map00562	Inositol phosphate metabolism	2/390	29/4008	0.789132113	0.998500284	0.967446448	EVM0006177/EVM0007360	2
map00640	Propanoate metabolism	2/390	30/4008	0.804780243	0.998500284	0.967446448	EVM0005294/EVM0002411	2
map00450	Selenocompound metabolism	1/390	16/4008	0.806247131	0.998500284	0.967446448	EVM0000637	1
map02010	ABC transporters	1/390	16/4008	0.806247131	0.998500284	0.967446448	EVM0000131	1
map04130	SNARE interactions in vesicular transport	1/390	16/4008	0.806247131	0.998500284	0.967446448	EVM0006449	1
map00920	Sulfur metabolism	2/390	32/4008	0.833012099	0.998500284	0.967446448	EVM0001077/EVM0002031	2
map00071	Fatty acid degradation	2/390	33/4008	0.845702286	0.998500284	0.967446448	EVM0002939/EVM0007554	2
map00680	Methane metabolism	1/390	19/4008	0.857677908	0.998500284	0.967446448	EVM0001665	1
map00900	Terpenoid backbone biosynthesis	1/390	20/4008	0.871592578	0.998500284	0.967446448	EVM0003819	1
map00280	Valine, leucine and isoleucine degradation	3/390	50/4008	0.878141863	0.998500284	0.967446448	EVM0005562/EVM0000111/EVM0005184	3
map00760	Nicotinate and nicotinamide metabolism	1/390	21/4008	0.884149974	0.998500284	0.967446448	EVM0007495	1
map04136	Autophagy - other	1/390	21/4008	0.884149974	0.998500284	0.967446448	EVM0006177	1
map03440	Homologous recombination	1/390	24/4008	0.91493649	0.998500284	0.967446448	EVM0002615	1
map03020	RNA polymerase	1/390	25/4008	0.923263491	0.998500284	0.967446448	EVM0001006	1
map04138	Autophagy - yeast	4/390	71/4008	0.925707606	0.998500284	0.967446448	EVM0002185/EVM0006177/EVM0001217/EVM0002075	4
map04070	Phosphatidylinositol signaling system	1/390	28/4008	0.943674215	0.998500284	0.967446448	EVM0006177	1
map00020	Citrate cycle (TCA cycle	1/390	29/4008	0.949193576	0.998500284	0.967446448	EVM0005336	1
map03410	Base excision repair	1/390	30/4008	0.954173346	0.998500284	0.967446448	EVM0006117	1
map04139	Mitophagy - yeast	1/390	30/4008	0.954173346	0.998500284	0.967446448	EVM0000427	1
map04144	Endocytosis	4/390	82/4008	0.965299393	0.998500284	0.967446448	EVM0005304/EVM0002185/EVM0001143/EVM0004438	4
map00330	Arginine and proline metabolism	1/390	34/4008	0.969675229	0.998500284	0.967446448	EVM0002165	1
map03030	DNA replication	1/390	35/4008	0.972651239	0.998500284	0.967446448	EVM0001550	1
map00970	Aminoacyl-tRNA biosynthesis	1/390	37/4008	0.977757569	0.998500284	0.967446448	EVM0001794	1
map03050	Proteasome	1/390	38/4008	0.979942044	0.998500284	0.967446448	EVM0007006	1
map03420	Nucleotide excision repair	1/390	38/4008	0.979942044	0.998500284	0.967446448	EVM0001550	1
map04120	Ubiquitin mediated proteolysis	2/390	63/4008	0.988138076	0.998500284	0.967446448	EVM0007443/EVM0000812	2
map03015	mRNA surveillance pathway	1/390	53/4008	0.995759472	0.998500284	0.967446448	EVM0001040	1
map03040	Spliceosome	3/390	93/4008	0.995859035	0.998500284	0.967446448	EVM0001901/EVM0001143/EVM0004438	3
map00190	Oxidative phosphorylation	2/390	83/4008	0.998111083	0.998500284	0.967446448	EVM0005278/EVM0003550	2
map03013	Nucleocytoplasmic transport	1/390	63/4008	0.998500284	0.998500284	0.967446448	EVM0000812	1
