# Supplementary material for: Effect of Heat Stress on the Biosynthesis of Exopolysaccharides from Rhodotorula glutinis YM25079 and Its Underlying Mechanisms
Source: J Fungi (Basel). 2025 Dec 14;11(12):883. doi: 10.3390/jof11120883 (PMC12733683; doi:10.3390/jof11120883)
Supplement: Supplementary file 1 [file jof-11-00883-s001.zip › Table S6. Statistical table of sequencing data.xls]

#Sample_ID	Raw_reads	Clean_reads	Q20%	Q30%	GC%
Y79_15_1	43724236	42995928	98.56%	95.43%	59.64%
Y79_15_2	44111788	43635602	98.98%	96.66%	53.19%
Y79_15_3	42714142	42151764	98.82%	96.19%	57.43%
Y79_30_1	43989412	43341522	98.69%	95.80%	57.54%
Y79_30_2	43228652	42618044	98.76%	96.03%	58.68%
Y79_30_3	41812516	41299058	98.89%	96.40%	55.28%
